# Supplementary material for: Identification of small molecule agonists of fetal hemoglobin expression for the treatment of sickle cell disease
Source: PLoS One. 2024 Nov 6;19(11):e0307049. doi: 10.1371/journal.pone.0307049 (PMC11540224; doi:10.1371/journal.pone.0307049)
Supplement: S1 File — Raw data from experiments assaying HUDEP_HBG1_HiBiT reporter cells for viability (CellTiter), HiBiT expression and %HbF (F+) expression by FACS in the presence of increasing concentrations of pomalidomide. (XLSX) [file pone.0307049.s002.xlsx]

## Sheet: Raw Data Fig 2
	For FACS		#10	1	2	3	4	5	6
	seed cells	72221		culture media	0 uM	0.1 uM	0.5 uM	1 uM	12.5 uM
	Harvest	72721	#11	7	8	9	10	11	12
				culture media	0 uM	0.1 uM	0.5 uM	1 uM	12.5 uM
				HUDEP2	#10						#11						K562
	For Wester Blot			1	2	3	4	5	6	7	8	9	10	11	12	13	14	15
				parental cells	culture media	0 uM	0.1 uM	0.5 uM	1 uM	12.5 uM	culture media	0 uM	0.1 uM	0.5 uM	1 uM	12.5 uM	parental cell	HiBiT cells
						0 uM	0.1 uM	0.5 uM	1 uM	12.5 uM	0 uM	0.1 uM	0.5 uM	1 uM	12.5 uM
						0	0.1	0.5	1	12.5
							HUDEP-HIBIT #10					HUDEP-HIBIT #10
					1	2	3	4	5	6	7	8	9	10	11
				A
				B		457808	215676	116200	68428	60964	303052	135224	55400	72184	55872		CellTiter Glow
				C		305172	159432	101544	54584	47608	221356	113008	62504	60224	69752
				D		294212	204612	111820	72944	55172	336332	190176	117932	98556	138456
				E		4556	9604	13992	19752	24804	5668	12820	25568	45352	73412		HIBIT assay
				F		4820	7612	17800	19824	22332	7912	14820	27480	41020	81624
				G		4500	10664	17644	24824	24144	4652	22744	42808	64320	155404
				H
					average	352397	193240	109855	65318.7	54581.3	286913	146136	78612	76988	88026.7
						4625.33	9293.33	16478.7	21466.7	23760	6077.33	16794.7	31952	50230.7	103480
					STDEVE	91452.6	29796.6	7523.06	9566.78	6697.56	59162.6	39724.4	34236.9	19612.4	44221.1
						170.896	1549.54	2154.93	2907.76	1279.96	1668.1	5248.42	9450.05	12392.5	45154.6
			CellTiter		percentage	100	54.8358	31.1735	18.5355	15.4886	100	50.9339	27.3992	26.8332	30.6806
						25.9516	8.45541	2.13482	2.71477	1.90057	20.6204	13.8454	11.9328	6.83564	15.4127
			HIBIT		Fold	1	2.00922	3.5627	4.64111	5.13693	1	2.76349	5.25757	8.26525	17.0272
						0.0369478	0.335011	0.465897	0.628659	0.276727	0.274479	0.863606	1.55497	2.03913	7.43
					Normalize	1	3.66407	11.4286	25.039	33.1659	1	5.42565	19.1888	30.8023	55.4983
						0.0369478	0.610934	1.49453	3.39165	1.78665	0.274479	1.69555	5.67523	7.59929	24.2173
															0	0.1	0.5	1	12.5
							1	2	3	4	5	6		1	2	3	4	5	6
							culture media	0 uM	0.1 uM	0.5 uM	1 uM	12.5 uM		culture media	0 uM	0.1 uM	0.5 uM	1 uM	12.5 uM
					#10	HbF%	5.52	2.81	9.78	10.5	18.61	12.16	#11	6.17	3.79	3.13	9.4	10.74	11.13
							6.95	4.37	8.92	14.9	16.1	14.62		5.9	2.53	4.66	6.37	11.48	13.94
						average	6.235	3.59	9.35	12.7	17.355	13.39		6.035	3.16	3.895	7.885	11.11	12.535
						Viability (%)	7.44	12.24	19.32	20.05	18.35	31.75		2.1	10.64	14.89	23.3	20.19	16.5
							6.14	13.9	25.2	24.54	27.4	23.1		4.64	23.65	26.51	45.523	24.69	21.68
						Average	6.79	13.07	22.26	22.295	22.875	27.425		3.37	17.145	20.7	34.4115	22.44	19.09
													STDEV	0.190919	0.890955	1.08187	2.14253	0.523259	1.98697
															1	1.23259	2.49525	3.51582	3.96677
															0.281948	0.342365	0.678017	0.165588	0.628788
