# Supplementary material for: Identification of small molecule agonists of fetal hemoglobin expression for the treatment of sickle cell disease
Source: PLoS One. 2024 Nov 6;19(11):e0307049. doi: 10.1371/journal.pone.0307049 (PMC11540224; doi:10.1371/journal.pone.0307049)
Supplement: S2 File — Raw data from experiments assaying HUDEP_HBG1_HiBiT reporter cells for viability (CellTiter) and HiBiT expression in the presence of increasing concentrations of lead hit drugs. (XLSX) [file pone.0307049.s003.xlsx]

## Sheet: 10 uM plates-9
Well	CalcResult	Plate	Well (2)	Barcode		Compound	Name	Function	hc_SSMD	hc_ZPrimeRobust	hc_ZPrime	hc_CalcResult_normalized	hc_CalcResult_z_score
H22	1818720	D0552436	H22	D0552436:H22	1	TR06444119-001	Avadomide(CC-122)		6.74842	0.486292	0.375054	0.406831	8.32919
P1	1573240	D0552436	P01	D0552436:P01	2	TR06413120-001	Thiomyristoyl		6.74842	0.486292	0.375054	0.137853	6.94735
D18	1448720	D0552436	D18	D0552436:D18	3	TR06428693-002	Pomalidomide		6.74842	0.486292	0.375054	0.00141348	6.24641
M4	1054320	D0552433	M04	D0552433:M04	4	TR01512012-006	Triciribine		5.84629	0.606158	0.285509	-0.397174	4.19871
A17	951320	D0554054	A17	D0554054:A17	5	TR06546472-001	Ceftiofur		7.05449	0.623	0.428667	-0.466139	3.84442
B24	936640	D0554054	B24	D0554054:B24	6	TR06555470-001	Diatrizoate sodium		7.05449	0.623	0.428667	-0.479043	3.77812
E13	997440	D0552436	E13	D0552436:E13	7	TR06423649-001	Lanifibranor(IVA-337)	a moderately potent and well balanced pan PPAR agonist	6.74842	0.486292	0.375054	-0.493064	3.70609
A8	944640	D0552433	A08	D0552433:A08	8	TR01536408-003	MFCD00001208, SYR135584		5.84629	0.606158	0.285509	-0.496195	3.69001
A2	938520	D0552433	A02	D0552433:A02	9	TR01488822-002	SYR016118, MFCD00002507		5.84629	0.606158	0.285509	-0.50172	3.66162
P4	1024840	D0552434	P04	D0552434:P04	10	TR01752613-004	SYR231684, MFCD00221745		4.53638	0.245646	0.0752423	-0.520932	3.56292
A23	888320	D0554054	A23	D0554054:A23	11	TR06554093-001	Idoxuridin		7.05449	0.623	0.428667	-0.521519	3.5599
O2	875480	D0554053	O02	D0554053:O02	12	TR06486410-001	Sodium sulfadiazine	an intermediate-acting bacteriostatic, synthetic sulfanilamide derivative	6.45619	0.472911	0.344141	-0.56855	3.31829
N3	969680	D0552434	N03	D0552434:N03	13	TR01735399-002	SYR243083		4.53638	0.245646	0.0752423	-0.574202	3.28926
K1	845880	D0552433	K01	D0552433:K01	14	TR01483572-006	Flavone		5.84629	0.606158	0.285509	-0.585356	3.23195
K1	744360	D0554055	K01	D0554055:K01	15	TR06557999-001	K-Ras(G12C) inhibitor 12	an allosteric inhibitor of oncogenic K-Ras(G12C)	3.60022	-0.293098	-0.153917	-0.60662	3.12271
H1	741480	D0554055	H01	D0554055:H01	16	TR06557121-001	Glucosamine hydrochloride		3.60022	-0.293098	-0.153917	-0.61039	3.10334
B1	767360	D0554054	B01	D0554054:B01	17	TR06512728-001	Tianeptine		7.05449	0.623	0.428667	-0.62785	3.01364
A4	892720	D0552435	A04	D0552435:A04	18	TR06126106-023	Indomethacin	a nonsteroidal anti-inflammatory drug	5.91107	0.71599	0.290774	-0.631386	2.99548
D2	725000	D0554055	D02	D0554055:D02	19	TR06558147-001	Lupeol		3.60022	-0.293098	-0.153917	-0.63196	2.99253
N2	755760	D0554054	N02	D0554054:N02	20	TR06516590-001	Oxiracetam		7.05449	0.623	0.428667	-0.638047	2.96126
H3	714480	D0554054	H03	D0554054:H03	21	TR06516715-001	STF-083010		7.05449	0.623	0.428667	-0.674335	2.77483
A4	746640	D0552433	A04	D0552433:A04	22	TR01507280-002	MFCD14766288		5.84629	0.606158	0.285509	-0.674951	2.77167
A7	744640	D0552433	A07	D0552433:A07	23	TR01531720-002	Protirelin		5.84629	0.606158	0.285509	-0.676757	2.76239
C24	942480	D0552431	C24	D0552431:C24	24	TR01279317-002	Pramiracetam		5.12226	0.214222	0.253545	-0.680761	2.74182
N1	854760	D0552434	N01	D0552434:N01	25	TR01706417-003	Etofylline		4.53638	0.245646	0.0752423	-0.685183	2.7191
B17	734040	D0552433	B17	D0552433:B17	26	TR01610111-002	Icaritin		5.84629	0.606158	0.285509	-0.686327	2.71323
J8	751960	D0554053	J08	D0554053:J08	27	TR06496549-001	Gluconolactone		6.45619	0.472911	0.344141	-0.688	2.70463
M17	886080	D0552432	M17	D0552432:M17	28	TR01406268-003	Lenalidomide		5.03811	0.813124	0.169691	-0.696042	2.66332
P14	742080	D0554053	P14	D0554053:P14	29	TR06502722-002	Dicloxacillin Sodium		6.45619	0.472911	0.344141	-0.697554	2.65555
K14	684120	D0554054	K14						7.05449	0.623	0.428667	-0.701023	2.63773
A24	837880	D0552434	A24	D0552434:A24		TR02540663-004			4.53638	0.245646	0.0752423	-0.701484	2.63536
A24	734160	D0554053	A24	D0554053:A24		TR06512303-001			6.45619	0.472911	0.344141	-0.705213	2.6162
D2	803160	D0552436	D02	D0552436:D02		TR06413204-001			6.74842	0.486292	0.375054	-0.705941	2.61246
P2	802960	D0552436	P02	D0552436:P02		TR06413445-001			6.74842	0.486292	0.375054	-0.70616	2.61134
A16	709240	D0552433	A16	D0552433:A16		TR01602489-004			5.84629	0.606158	0.285509	-0.708717	2.5982
C11	800480	D0552436	C11	D0552436:C11		TR06422207-002			6.74842	0.486292	0.375054	-0.708878	2.59738
C15	673240	D0554054	C15	D0554054:C15		TR06544011-001			7.05449	0.623	0.428667	-0.710587	2.58859
N14	663200	D0554054	N14	D0554054:N14		TR06543888-001			7.05449	0.623	0.428667	-0.719413	2.54325
M4	715440	D0554053	M04	D0554053:M04		TR06486681-001			6.45619	0.472911	0.344141	-0.723317	2.5232
P2	655160	D0554055	P02	D0554055:P02		TR06562786-001			3.60022	-0.293098	-0.153917	-0.723371	2.52292
E23	710760	D0554053	E23	D0554053:E23		TR06511712-002			6.45619	0.472911	0.344141	-0.727842	2.49995
A24	872600	D0552431	A24	D0552431:A24		TR01278900-006			5.12226	0.214222	0.253545	-0.736373	2.45612
K10	632920	D0554054	K10						7.05449	0.623	0.428667	-0.746031	2.4065
L1	631200	D0554054	L01	D0554054:L01		TR06516358-001			7.05449	0.623	0.428667	-0.747543	2.39874
D24	664600	D0552433	D24	D0552433:D24		TR01690526-002			5.84629	0.606158	0.285509	-0.749018	2.39116
A3	634280	D0554055	A03	D0554055:A03		TR06562787-001			3.60022	-0.293098	-0.153917	-0.7507	2.38252
D14	623040	D0554054	D14						7.05449	0.623	0.428667	-0.754716	2.36189
M1	618600	D0554054	M01	D0554054:M01		TR06516359-001			7.05449	0.623	0.428667	-0.758619	2.34183
B21	650000	D0552433	B21	D0552433:B21		TR01651407-006			5.84629	0.606158	0.285509	-0.762199	2.32344
A23	771480	D0552434	A23	D0552434:A23		TR02424915-003			4.53638	0.245646	0.0752423	-0.765609	2.30593
A17	668520	D0554053	A17	D0554053:A17		TR06505582-002			6.45619	0.472911	0.344141	-0.768691	2.29009
B9	642000	D0552433	B09	D0552433:B09		TR01545865-008			5.84629	0.606158	0.285509	-0.769422	2.28634
A22	661880	D0554053	A22	D0554053:A22		TR06511000-001			6.45619	0.472911	0.344141	-0.775112	2.2571
P12	595520	D0554054	P12						7.05449	0.623	0.428667	-0.778908	2.2376
F20	590080	D0554054	F20	D0554054:F20		TR06547978-001			7.05449	0.623	0.428667	-0.78369	2.21304
A20	625600	D0552433	A20	D0552433:A20		TR01640792-004			5.84629	0.606158	0.285509	-0.784228	2.21027
A2	587840	D0554054	A02	D0554054:A02		TR06516423-001			7.05449	0.623	0.428667	-0.785659	2.20292
B1	603000	D0554055	B01	D0554055:B01		TR06556820-001			3.60022	-0.293098	-0.153917	-0.791642	2.17219
I1	728800	D0552435	I01	D0552435:I01		TR06098790-009			5.91107	0.71599	0.290774	-0.794111	2.1595
C17	573880	D0554054	C17	D0554054:C17		TR06546504-001			7.05449	0.623	0.428667	-0.797931	2.13988
E1	718240	D0552436	E01	D0552436:E01		TR06412337-001			6.74842	0.486292	0.375054	-0.79899	2.13444
A14	608480	D0552433	A14	D0552433:A14		TR01587055-004			5.84629	0.606158	0.285509	-0.799684	2.13087
B10	608280	D0552433	B10	D0552433:B10		TR01552768-009			5.84629	0.606158	0.285509	-0.799865	2.12994
O2	596000	D0554055	O02	D0554055:O02		TR06562785-001			3.60022	-0.293098	-0.153917	-0.800804	2.12512
E23	715160	D0552436	E23	D0552436:E23		TR06444450-001			6.74842	0.486292	0.375054	-0.802365	2.1171
B4	714320	D0552436	B04	D0552436:B04		TR06416581-001			6.74842	0.486292	0.375054	-0.803285	2.11237
H22	713280	D0552435	H22	D0552435:H22		TR06408515-001			5.91107	0.71599	0.290774	-0.809518	2.08035
G1	596680	D0552433	G01	D0552433:G01		TR01480045-005			5.84629	0.606158	0.285509	-0.810337	2.07614
O5	623920	D0554053	O05	D0554053:O05		TR06489250-001			6.45619	0.472911	0.344141	-0.811821	2.06852
L2	557760	D0554054	L02	D0554054:L02		TR06516581-002			7.05449	0.623	0.428667	-0.812101	2.06708
A4	556360	D0554054	A04	D0554054:A04		TR06516860-002			7.05449	0.623	0.428667	-0.813332	2.06075
N3	555160	D0554054	N03	D0554054:N03		TR06516824-001			7.05449	0.623	0.428667	-0.814387	2.05534
A8	706920	D0552435	A08	D0552435:A08		TR06375585-008			5.91107	0.71599	0.290774	-0.815832	2.04791
I22	706640	D0552435	I22	D0552435:I22		TR06408517-002			5.91107	0.71599	0.290774	-0.81611	2.04648
H24	701360	D0552436	H24	D0552436:H24		TR06445457-001			6.74842	0.486292	0.375054	-0.817486	2.03942
P6	587360	D0552433	P06	D0552433:P06		TR01531433-002			5.84629	0.606158	0.285509	-0.818751	2.03291
A24	585520	D0552433	A24	D0552433:A24		TR01686738-002			5.84629	0.606158	0.285509	-0.820413	2.02438
E5	697120	D0552436	E05	D0552436:E05		TR06416938-001			6.74842	0.486292	0.375054	-0.822131	2.01555
E24	579240	D0554055	E24	D0554055:E24					3.60022	-0.293098	-0.153917	-0.82274	2.01242
L20	611760	D0554053	L20	D0554053:L20		TR06510010-002			6.45619	0.472911	0.344141	-0.823581	2.0081
L20	543120	D0554054	L20	D0554054:L20		TR06548022-001			7.05449	0.623	0.428667	-0.824971	2.00096
C19	540160	D0554054	C19	D0554054:C19		TR06547727-001			7.05449	0.623	0.428667	-0.827573	1.98759
C3	576920	D0552433	C03	D0552433:C03		TR01497629-003			5.84629	0.606158	0.285509	-0.828177	1.98449
M3	576400	D0552433	M03	D0552433:M03		TR01506297-003			5.84629	0.606158	0.285509	-0.828646	1.98208
C18	537320	D0554054	C18	D0554054:C18		TR06547100-001			7.05449	0.623	0.428667	-0.830069	1.97477
M6	535480	D0554054	M06	D0554054:M06		TR06525471-001			7.05449	0.623	0.428667	-0.831687	1.96646
H24	752360	D0552431	H24	D0552431:H24		TR01281207-004			5.12226	0.214222	0.253545	-0.832064	1.96452
D13	601880	D0554053	D13	D0554053:D13		TR06501003-001			6.45619	0.472911	0.344141	-0.833135	1.95902
A17	684920	D0552436	A17	D0552436:A17		TR06424940-002			6.74842	0.486292	0.375054	-0.835499	1.94687
H2	568560	D0552433	H02	D0552433:H02		TR01492881-004			5.84629	0.606158	0.285509	-0.835724	1.94572
F22	568480	D0552433	F22	D0552433:F22		TR01663732-002			5.84629	0.606158	0.285509	-0.835797	1.94535
P14	568240	D0554055	P14	D0554055:P14					3.60022	-0.293098	-0.153917	-0.837138	1.93845
M2	682800	D0552436	M02	D0552436:M02		TR06413364-002			6.74842	0.486292	0.375054	-0.837822	1.93494
O13	564720	D0552433	O13	D0552433:O13		TR01584584-003			5.84629	0.606158	0.285509	-0.839191	1.92791
H1	681000	D0552436	H01	D0552436:H01		TR06412365-002			6.74842	0.486292	0.375054	-0.839794	1.92481
G15	594360	D0554053	G15	D0554053:G15		TR06502764-001			6.45619	0.472911	0.344141	-0.840407	1.92166
A19	562800	D0552433	A19	D0552433:A19		TR01630154-003			5.84629	0.606158	0.285509	-0.840924	1.919
D1	592080	D0554053	D01	D0554053:D01		TR06483024-001			6.45619	0.472911	0.344141	-0.842612	1.91033
P17	559160	D0552433	P17	D0552433:P17		TR01620667-002			5.84629	0.606158	0.285509	-0.844211	1.90212
K3	676040	D0552435	K03	D0552435:K03		TR06120161-005			5.91107	0.71599	0.290774	-0.846487	1.89043
P2	734080	D0552431	P02	D0552431:P02		TR01076174-006			5.12226	0.214222	0.253545	-0.846612	1.88978
H21	674440	D0552435	H21	D0552435:H21		TR06406079-001			5.91107	0.71599	0.290774	-0.848075	1.88227
N23	584320	D0554053	N23	D0554053:N23		TR06512269-001			6.45619	0.472911	0.344141	-0.850117	1.87178
A24	718400	D0552432	A24	D0552432:A24		TR01475415-003			5.03811	0.813124	0.169691	-0.851081	1.86682
B23	583080	D0554053	B23	D0554053:B23		TR06511593-001			6.45619	0.472911	0.344141	-0.851316	1.86562
C23	715200	D0552432	C23	D0552432:C23		TR01460756-002			5.03811	0.813124	0.169691	-0.85404	1.85162
E12	545240	D0552433	E12	D0552433:E12		TR01567575-002			5.84629	0.606158	0.285509	-0.856778	1.83756
H2	506640	D0554054	H02	D0554054:H02		TR06516514-001			7.05449	0.623	0.428667	-0.857039	1.83622
P16	664520	D0552436	P16	D0552436:P16		TR06424899-001			6.74842	0.486292	0.375054	-0.857852	1.83204
A19	709920	D0552432	A19	D0552432:A19		TR01419570-003			5.03811	0.813124	0.169691	-0.858922	1.82654
P7	504320	D0554054	P07	D0554054:P07		TR06525876-001			7.05449	0.623	0.428667	-0.859078	1.82574
O11	663120	D0552436	O11	D0552436:O11		TR06422370-001			6.74842	0.486292	0.375054	-0.859386	1.82416
C21	503640	D0554054	C21	D0554054:C21		TR06548075-001			7.05449	0.623	0.428667	-0.859676	1.82267
B23	716320	D0552431	B23	D0552431:B23		TR01274469-003			5.12226	0.214222	0.253545	-0.860746	1.81717
C10	572680	D0554053	C10	D0554053:C10		TR06498106-002			6.45619	0.472911	0.344141	-0.861373	1.81395
B11	540120	D0552433	B11	D0552433:B11		TR01559853-004			5.84629	0.606158	0.285509	-0.8614	1.81381
E1	715280	D0552431	E01	D0552431:E01		TR00986486-007			5.12226	0.214222	0.253545	-0.861573	1.81292
K23	704560	D0552432	K23	D0552432:K23		TR01467268-002			5.03811	0.813124	0.169691	-0.863878	1.80108
A10	569680	D0554053	A10	D0554053:A10		TR06498069-002			6.45619	0.472911	0.344141	-0.864274	1.79904
B4	536600	D0552433	B04	D0552433:B04		TR01509232-003			5.84629	0.606158	0.285509	-0.864578	1.79748
H24	497600	D0554054	H24	D0554054:H24		TR06556700-001			7.05449	0.623	0.428667	-0.864985	1.79539
F19	496840	D0554054	F19	D0554054:F19		TR06547751-001			7.05449	0.623	0.428667	-0.865653	1.79196
A19	494040	D0554054	A19	D0554054:A19		TR06547725-001			7.05449	0.623	0.428667	-0.868115	1.77931
L1	530600	D0552433	L01	D0552433:L01		TR01484901-004			5.84629	0.606158	0.285509	-0.869995	1.76965
O3	541640	D0554055	O03	D0554055:O03		TR06575087-008			3.60022	-0.293098	-0.153917	-0.871954	1.75959
L22	557760	D0554053	L22	D0554053:L22		TR06511408-002			6.45619	0.472911	0.344141	-0.875801	1.73982
B24	522360	D0552433	B24	D0552433:B24		TR01686828-003			5.84629	0.606158	0.285509	-0.877434	1.73144
B3	689880	D0552432	B03	D0552432:B03		TR01294650-003			5.03811	0.813124	0.169691	-0.877451	1.73135
M14	553480	D0554053	M14	D0554053:M14		TR06502683-001			6.45619	0.472911	0.344141	-0.87994	1.71856
G11	518760	D0552433	G11	D0552433:G11		TR01561088-004			5.84629	0.606158	0.285509	-0.880684	1.71474
D7	534920	D0554055	D07	D0554055:D07					3.60022	-0.293098	-0.153917	-0.880749	1.71441
C2	518320	D0552433	C02	D0552433:C02		TR01490431-003			5.84629	0.606158	0.285509	-0.881082	1.7127
O22	475160	D0554054	O22	D0554054:O22		TR06554060-001			7.05449	0.623	0.428667	-0.884711	1.69405
D9	547360	D0554053	D09	D0554053:D09		TR06496782-001			6.45619	0.472911	0.344141	-0.885859	1.68816
B23	472560	D0554054	B23	D0554054:B23		TR06555096-001			7.05449	0.623	0.428667	-0.886997	1.68231
B24	529760	D0554055	B24	D0554055:B24					3.60022	-0.293098	-0.153917	-0.887503	1.67971
H4	471720	D0554054	H04	D0554054:H04		TR06521940-001			7.05449	0.623	0.428667	-0.887735	1.67852
G20	471320	D0554054	G20	D0554054:G20		TR06547979-001			7.05449	0.623	0.428667	-0.888087	1.67671
B8	510560	D0552433	B08	D0552433:B08		TR01537285-003			5.84629	0.606158	0.285509	-0.888087	1.67671
P17	528760	D0554055	P17	D0554055:P17					3.60022	-0.293098	-0.153917	-0.888812	1.67299
N22	469880	D0554054	N22	D0554054:N22		TR06553972-001			7.05449	0.623	0.428667	-0.889353	1.67021
H24	632520	D0552435	H24	D0552435:H24		TR06412255-002			5.91107	0.71599	0.290774	-0.88969	1.66848
I1	635400	D0552436	I01	D0552436:I01		TR06412898-003			6.74842	0.486292	0.375054	-0.889759	1.66812
A12	635240	D0552436	A12	D0552436:A12		TR06422457-001			6.74842	0.486292	0.375054	-0.889935	1.66722
D2	508480	D0552433	D02	D0552433:D02		TR01490595-003			5.84629	0.606158	0.285509	-0.889965	1.66706
K15	468000	D0554054	K15	D0554054:K15		TR06544336-001			7.05449	0.623	0.428667	-0.891005	1.66172
O8	466760	D0554054	O08	D0554054:O08		TR06526462-001			7.05449	0.623	0.428667	-0.892096	1.65612
D24	465680	D0554054	D24	D0554054:D24		TR06556529-001			7.05449	0.623	0.428667	-0.893045	1.65124
F15	504920	D0552433	F15	D0552433:F15		TR01599490-005			5.84629	0.606158	0.285509	-0.893179	1.65055
B5	539480	D0554053	B05	D0554053:B05		TR06486717-001			6.45619	0.472911	0.344141	-0.893479	1.64901
D13	503800	D0552433	D13	D0552433:D13		TR01575322-003			5.84629	0.606158	0.285509	-0.89419	1.64535
J9	631080	D0552436	J09	D0552436:J09		TR06420539-001			6.74842	0.486292	0.375054	-0.894493	1.6438
G12	673000	D0552431	G12	D0552431:G12		TR01203196-002			5.12226	0.214222	0.253545	-0.895221	1.64006
A5	501920	D0552433	A05	D0552433:A05		TR01513450-003			5.84629	0.606158	0.285509	-0.895888	1.63663
L21	536600	D0554053	L21	D0554053:L21		TR06510737-001			6.45619	0.472911	0.344141	-0.896264	1.6347
L21	501000	D0552433	L21	D0552433:L21		TR01658063-003			5.84629	0.606158	0.285509	-0.896718	1.63237
B13	461400	D0554054	B13						7.05449	0.623	0.428667	-0.896807	1.63191
B10	668760	D0552432	B10	D0552432:B10		TR01342413-006			5.03811	0.813124	0.169691	-0.896979	1.63103
G18	460440	D0554054	G18	D0554054:G18		TR06547107-001			7.05449	0.623	0.428667	-0.897651	1.62757
E15	622360	D0552435	E15	D0552435:E15		TR06395241-003			5.91107	0.71599	0.290774	-0.899776	1.61666
A2	667160	D0552431	A02	D0552431:A02		TR01059609-006			5.12226	0.214222	0.253545	-0.899869	1.61618
A16	457400	D0554054	A16	D0554054:A16		TR06546134-001			7.05449	0.623	0.428667	-0.900323	1.61385
G22	455520	D0554054	G22	D0554054:G22		TR06553587-001			7.05449	0.623	0.428667	-0.901976	1.60536
P1	663280	D0552432	P01	D0552432:P01		TR01284882-005			5.03811	0.813124	0.169691	-0.902046	1.605
P22	530280	D0554053	P22	D0554053:P22		TR06511591-002			6.45619	0.472911	0.344141	-0.902376	1.6033
P8	454680	D0554054	P08	D0554054:P08		TR06526487-001			7.05449	0.623	0.428667	-0.902715	1.60156
O1	494120	D0552433	O01	D0552433:O01		TR01487669-006			5.84629	0.606158	0.285509	-0.90293	1.60046
A20	453720	D0554054	A20	D0554054:A20		TR06547918-001			7.05449	0.623	0.428667	-0.903558	1.59723
N5	492760	D0552433	N05	D0552433:N05		TR01522697-003			5.84629	0.606158	0.285509	-0.904157	1.59415
P11	452640	D0554054	P11						7.05449	0.623	0.428667	-0.904508	1.59235
B23	658680	D0552432	B23	D0552432:B23		TR01460569-007			5.03811	0.813124	0.169691	-0.906299	1.58315
P3	489880	D0552433	P03	D0552433:P03		TR01507257-006			5.84629	0.606158	0.285509	-0.906758	1.58079
P7	625320	D0552434	P07	D0552434:P07		TR01803398-002			4.53638	0.245646	0.0752423	-0.906759	1.58078
P13	525080	D0554053	P13	D0554053:P13		TR06501095-001			6.45619	0.472911	0.344141	-0.907405	1.57747
P9	448520	D0554054	P09						7.05449	0.623	0.428667	-0.90813	1.57374
P2	523920	D0554053	P02	D0554053:P02		TR06486411-002			6.45619	0.472911	0.344141	-0.908527	1.5717
F24	523360	D0554053	F24	D0554053:F24		TR06512609-001			6.45619	0.472911	0.344141	-0.909068	1.56892
B21	446080	D0554054	B21	D0554054:B21		TR06548074-002			7.05449	0.623	0.428667	-0.910274	1.56272
C13	512280	D0554055	C13	D0554055:C13					3.60022	-0.293098	-0.153917	-0.910382	1.56217
E20	485400	D0552433	E20	D0552433:E20		TR01643946-002			5.84629	0.606158	0.285509	-0.910802	1.56001
J1	621080	D0552434	J01	D0552434:J01		TR01701380-005			4.53638	0.245646	0.0752423	-0.910854	1.55975
A3	485320	D0552433	A03	D0552433:A03		TR01496499-004			5.84629	0.606158	0.285509	-0.910874	1.55964
D23	444920	D0554054	D23	D0554054:D23		TR06555179-001			7.05449	0.623	0.428667	-0.911294	1.55749
P13	609560	D0552435	P13	D0552435:P13		TR06389763-020			5.91107	0.71599	0.290774	-0.912482	1.55138
N22	614600	D0552436	N22	D0552436:N22		TR06444309-001			6.74842	0.486292	0.375054	-0.91255	1.55103
K23	519040	D0554053	K23	D0554053:K23		TR06512237-001			6.45619	0.472911	0.344141	-0.913246	1.54746
K9	650160	D0552431	K09	D0552431:K09		TR01185173-004			5.12226	0.214222	0.253545	-0.913398	1.54668
D24	518400	D0554053	D24	D0554053:D24		TR06512467-001			6.45619	0.472911	0.344141	-0.913865	1.54428
C22	517560	D0554053	C22	D0554053:C22		TR06511098-002			6.45619	0.472911	0.344141	-0.914677	1.54011
C22	479960	D0552433	C22	D0552433:C22		TR01661887-009			5.84629	0.606158	0.285509	-0.915713	1.53478
L8	439880	D0554054	L08	D0554054:L08		TR06526431-001			7.05449	0.623	0.428667	-0.915725	1.53472
M18	479680	D0552433	M18	D0552433:M18		TR01627900-004			5.84629	0.606158	0.285509	-0.915966	1.53348
O13	439600	D0554054	O13						7.05449	0.623	0.428667	-0.915971	1.53346
G11	438880	D0554054	G11						7.05449	0.623	0.428667	-0.916604	1.53021
O9	605080	D0552435	O09	D0552435:O09		TR06376069-006			5.91107	0.71599	0.290774	-0.91693	1.52853
C19	644640	D0552431	C19	D0552431:C19		TR01245276-005			5.12226	0.214222	0.253545	-0.917791	1.52411
O17	437120	D0554054	O17	D0554054:O17		TR06546991-001			7.05449	0.623	0.428667	-0.918151	1.52226
B22	477160	D0552433	B22	D0552433:B22		TR01661822-003			5.84629	0.606158	0.285509	-0.918241	1.5218
P10	601960	D0552435	P10	D0552435:P10		TR06376766-002			5.91107	0.71599	0.290774	-0.920027	1.51262
A11	434680	D0554054	A11						7.05449	0.623	0.428667	-0.920296	1.51124
B1	510960	D0554053	B01	D0554053:B01		TR06482962-001			6.45619	0.472911	0.344141	-0.92106	1.50732
H24	473800	D0552433	H24	D0552433:H24		TR01694095-005			5.84629	0.606158	0.285509	-0.921275	1.50621
D14	510640	D0554053	D14	D0554053:D14		TR06501136-001			6.45619	0.472911	0.344141	-0.921369	1.50573
F18	470880	D0552433	F18	D0552433:F18		TR01624368-004			5.84629	0.606158	0.285509	-0.923911	1.49267
P2	469560	D0552433	P02	D0552433:P02		TR01496201-003			5.84629	0.606158	0.285509	-0.925103	1.48655
E19	428720	D0554054	E19	D0554054:E19		TR06547741-002			7.05449	0.623	0.428667	-0.925535	1.48433
H1	427720	D0554054	H01	D0554054:H01		TR06516312-001			7.05449	0.623	0.428667	-0.926414	1.47981
E1	464800	D0552433	E01	D0552433:E01		TR01479940-002			5.84629	0.606158	0.285509	-0.9294	1.46447
K11	424200	D0554054	K11						7.05449	0.623	0.428667	-0.929508	1.46391
O12	592400	D0552435	O12	D0552435:O12		TR06387727-008			5.91107	0.71599	0.290774	-0.929517	1.46387
C24	423640	D0554054	C24	D0554054:C24		TR06556490-001			7.05449	0.623	0.428667	-0.930001	1.46138
I9	597600	D0552436	I09	D0552436:I09		TR06420538-002			6.74842	0.486292	0.375054	-0.931178	1.45534
A24	421080	D0554054	A24	D0554054:A24		TR06555440-001			7.05449	0.623	0.428667	-0.932251	1.44982
G24	461320	D0552433	G24	D0552433:G24		TR01693757-003			5.84629	0.606158	0.285509	-0.932542	1.44833
A3	598480	D0552434	A03	D0552434:A03		TR01720806-003			4.53638	0.245646	0.0752423	-0.932679	1.44762
A19	498840	D0554053	A19	D0554053:A19		TR06509723-001			6.45619	0.472911	0.344141	-0.93278	1.4471
A15	498320	D0554053	A15	D0554053:A15		TR06502723-001			6.45619	0.472911	0.344141	-0.933283	1.44452
I1	494760	D0554055	I01	D0554055:I01		TR06557960-001			3.60022	-0.293098	-0.153917	-0.933313	1.44437
G21	419760	D0554054	G21	D0554054:G21		TR06548112-001			7.05449	0.623	0.428667	-0.933411	1.44386
N6	419280	D0554054	N06	D0554054:N06		TR06525473-001			7.05449	0.623	0.428667	-0.933833	1.44169
D1	597200	D0552434	D01	D0552434:D01		TR01695849-006			4.53638	0.245646	0.0752423	-0.933915	1.44127
P12	459760	D0552433	P12	D0552433:P12		TR01572789-003			5.84629	0.606158	0.285509	-0.93395	1.44109
A7	418120	D0554054	A07	D0554054:A07		TR06525524-001			7.05449	0.623	0.428667	-0.934853	1.43646
D5	458560	D0552433	D05	D0552433:D05		TR01514059-007			5.84629	0.606158	0.285509	-0.935034	1.43553
J1	417800	D0554054	J01	D0554054:J01		TR06516323-001			7.05449	0.623	0.428667	-0.935134	1.43501
N9	417560	D0554054	N09						7.05449	0.623	0.428667	-0.935345	1.43393
L5	627120	D0552432	L05	D0552432:L05		TR01309428-004			5.03811	0.813124	0.169691	-0.93548	1.43323
E22	457360	D0552433	E22	D0552433:E22		TR01663442-004			5.84629	0.606158	0.285509	-0.936117	1.42996
A5	492520	D0554055	A05	D0554055:A05					3.60022	-0.293098	-0.153917	-0.936245	1.4293
J3	594720	D0552434	J03	D0552434:J03		TR01733398-004			4.53638	0.245646	0.0752423	-0.93631	1.42897
A23	620720	D0552431	A23	D0552431:A23		TR01274278-007			5.12226	0.214222	0.253545	-0.936827	1.42631
F8	415760	D0554054	F08	D0554054:F08		TR06526347-001			7.05449	0.623	0.428667	-0.936928	1.4258
O9	494160	D0554053	O09	D0554053:O09		TR06498029-001			6.45619	0.472911	0.344141	-0.937306	1.42385
P20	584480	D0552435	P20	D0552435:P20		TR06405966-001			5.91107	0.71599	0.290774	-0.93738	1.42347
D14	591840	D0552436	D14	D0552436:D14		TR06423830-002			6.74842	0.486292	0.375054	-0.937489	1.42291
G5	413920	D0554054	G05	D0554054:G05		TR06524784-001			7.05449	0.623	0.428667	-0.938545	1.41749
F14	413880	D0554054	F14						7.05449	0.623	0.428667	-0.93858	1.41731
C24	582720	D0552435	C24	D0552435:C24		TR06412205-001			5.91107	0.71599	0.290774	-0.939127	1.4145
E23	582720	D0552435	E23	D0552435:E23		TR06411988-002			5.91107	0.71599	0.290774	-0.939127	1.4145
P6	413200	D0554054	P06	D0554054:P06		TR06525500-002			7.05449	0.623	0.428667	-0.939178	1.41424
N1	491680	D0554053	N01	D0554053:N01		TR06483263-001			6.45619	0.472911	0.344141	-0.939704	1.41153
J23	588880	D0552436	J23	D0552436:J23		TR06444553-001			6.74842	0.486292	0.375054	-0.940732	1.40625
K4	490480	D0554053	K04	D0554053:K04		TR06486652-001			6.45619	0.472911	0.344141	-0.940865	1.40557
J23	490440	D0554053	J23	D0554053:J23		TR06512236-001			6.45619	0.472911	0.344141	-0.940903	1.40537
B15	450840	D0552433	B15	D0552433:B15		TR01595823-003			5.84629	0.606158	0.285509	-0.942003	1.39972
B3	450280	D0552433	B03	D0552433:B03		TR01496616-003			5.84629	0.606158	0.285509	-0.942509	1.39712
K17	450280	D0552433	K17	D0552433:K17		TR01617293-003			5.84629	0.606158	0.285509	-0.942509	1.39712
D18	408880	D0554054	D18	D0554054:D18		TR06547103-001			7.05449	0.623	0.428667	-0.942975	1.39473
O19	408400	D0554054	O19	D0554054:O19		TR06547890-001			7.05449	0.623	0.428667	-0.943397	1.39256
K13	485920	D0554055	K13	D0554055:K13					3.60022	-0.293098	-0.153917	-0.944884	1.38492
D2	406480	D0554054	D02	D0554054:D02		TR06516465-001			7.05449	0.623	0.428667	-0.945085	1.38389
L10	484680	D0554053	L10	D0554053:L10		TR06498367-001			6.45619	0.472911	0.344141	-0.946474	1.37676
I23	582960	D0552434	I23	D0552434:I23		TR02456208-002			4.53638	0.245646	0.0752423	-0.947667	1.37062
D4	402480	D0554054	D04	D0554054:D04		TR06516873-001			7.05449	0.623	0.428667	-0.948601	1.36582
P6	581680	D0552436	P06	D0552436:P06		TR06419913-001			6.74842	0.486292	0.375054	-0.948622	1.36572
C4	580840	D0552434	C04	D0552434:C04		TR01740027-002			4.53638	0.245646	0.0752423	-0.949715	1.36011
L12	442160	D0552433	L12	D0552433:L12		TR01570793-003			5.84629	0.606158	0.285509	-0.94984	1.35946
P18	442160	D0552433	P18	D0552433:P18		TR01629898-003			5.84629	0.606158	0.285509	-0.94984	1.35946
B2	579960	D0552436	B02	D0552436:B02		TR06413162-001			6.74842	0.486292	0.375054	-0.950506	1.35604
C8	400240	D0554054	C08	D0554054:C08		TR06525905-001			7.05449	0.623	0.428667	-0.950571	1.35571
A24	579600	D0552436	A24	D0552436:A24		TR06445365-002			6.74842	0.486292	0.375054	-0.950901	1.35401
C22	579440	D0552434	C22	D0552434:C22		TR02344757-002			4.53638	0.245646	0.0752423	-0.951067	1.35316
B10	480880	D0554055	B10	D0554055:B10					3.60022	-0.293098	-0.153917	-0.95148	1.35103
H13	479960	D0554055	H13	D0554055:H13					3.60022	-0.293098	-0.153917	-0.952684	1.34485
O22	478200	D0554053	O22	D0554053:O22		TR06511548-001			6.45619	0.472911	0.344141	-0.95274	1.34456
F5	477440	D0554053	F05	D0554053:F05		TR06488809-001			6.45619	0.472911	0.344141	-0.953475	1.34079
A13	576200	D0552436	A13	D0552436:A13		TR06423609-001			6.74842	0.486292	0.375054	-0.954626	1.33487
D18	474560	D0554053	D18	D0554053:D18		TR06506306-001			6.45619	0.472911	0.344141	-0.95626	1.32648
L23	565440	D0552435	L23	D0552435:L23		TR06412088-004			5.91107	0.71599	0.290774	-0.956281	1.32637
A18	573680	D0552434	A18	D0552434:A18		TR02094054-002			4.53638	0.245646	0.0752423	-0.956629	1.32458
E14	393000	D0554054	E14						7.05449	0.623	0.428667	-0.956935	1.32301
H1	432760	D0552433	H01	D0552433:H01		TR01480124-002			5.84629	0.606158	0.285509	-0.958326	1.31586
D1	474440	D0554055	D01	D0554055:D01		TR06556913-001			3.60022	-0.293098	-0.153917	-0.959909	1.30773
J7	429520	D0552433	J07	D0552433:J07		TR01535367-002			5.84629	0.606158	0.285509	-0.961251	1.30084
G21	560320	D0552435	G21	D0552435:G21		TR06406078-002			5.91107	0.71599	0.290774	-0.961364	1.30026
A22	429360	D0552433	A22	D0552433:A22		TR01661196-004			5.84629	0.606158	0.285509	-0.961396	1.30009
O20	429000	D0552433	O20	D0552433:O20		TR01650469-004			5.84629	0.606158	0.285509	-0.961721	1.29843
A24	473000	D0554055	A24	D0554055:A24					3.60022	-0.293098	-0.153917	-0.961794	1.29805
O5	387280	D0554054	O05	D0554054:O05		TR06524972-002			7.05449	0.623	0.428667	-0.961963	1.29718
K17	387160	D0554054	K17	D0554054:K17		TR06546851-001			7.05449	0.623	0.428667	-0.962069	1.29664
P9	468320	D0554053	P09	D0554053:P09		TR06498049-002			6.45619	0.472911	0.344141	-0.962295	1.29548
L12	559280	D0552435	L12	D0552435:L12		TR06387721-003			5.91107	0.71599	0.290774	-0.962396	1.29496
F21	568680	D0552436	F21	D0552436:F21		TR06439701-001			6.74842	0.486292	0.375054	-0.962866	1.29254
C2	467720	D0554053	C02	D0554053:C02		TR06486299-001			6.45619	0.472911	0.344141	-0.962875	1.2925
B24	467480	D0554053	B24	D0554053:B24		TR06512304-001			6.45619	0.472911	0.344141	-0.963107	1.2913
P5	568080	D0552436	P05	D0552436:P05		TR06417172-002			6.74842	0.486292	0.375054	-0.963523	1.28916
B23	567280	D0552436	B23	D0552436:B23		TR06444402-004			6.74842	0.486292	0.375054	-0.9644	1.28466
G24	470520	D0554055	G24	D0554055:G24					3.60022	-0.293098	-0.153917	-0.96504	1.28137
L9	470400	D0554055	L09	D0554055:L09					3.60022	-0.293098	-0.153917	-0.965197	1.28057
B10	584920	D0552431	B10	D0552431:B10		TR01188958-004			5.12226	0.214222	0.253545	-0.965318	1.27995
A23	566280	D0552436	A23	D0552436:A23		TR06444355-001			6.74842	0.486292	0.375054	-0.965496	1.27903
K5	382720	D0554054	K05	D0554054:K05		TR06524888-001			7.05449	0.623	0.428667	-0.965972	1.27659
C23	565200	D0552436	C23	D0552436:C23		TR06444403-001			6.74842	0.486292	0.375054	-0.966679	1.27295
J19	381600	D0554054	J19	D0554054:J19		TR06547816-001			7.05449	0.623	0.428667	-0.966956	1.27153
A18	422960	D0552433	A18	D0552433:A18		TR01621147-004			5.84629	0.606158	0.285509	-0.967174	1.27041
A3	582480	D0552431	A03	D0552431:A03		TR01076853-004			5.12226	0.214222	0.253545	-0.96726	1.26997
P11	554360	D0552435	P11	D0552435:P11		TR06387645-005			5.91107	0.71599	0.290774	-0.96728	1.26986
J4	468200	D0554055	J04	D0554055:J04					3.60022	-0.293098	-0.153917	-0.968077	1.26577
P16	467760	D0554055	P16	D0554055:P16					3.60022	-0.293098	-0.153917	-0.968653	1.26281
H3	467720	D0554055	H03	D0554055:H03		TR06562794-002			3.60022	-0.293098	-0.153917	-0.968705	1.26254
B9	460680	D0554053	B09	D0554053:B09		TR06496749-001			6.45619	0.472911	0.344141	-0.969683	1.25752
O22	559440	D0552434	O22	D0552434:O22		TR02409560-004			4.53638	0.245646	0.0752423	-0.970381	1.25393
F22	459560	D0554053	F22	D0554053:F22		TR06511273-001			6.45619	0.472911	0.344141	-0.970766	1.25196
B19	577960	D0552431	B19	D0552431:B19		TR01244276-007			5.12226	0.214222	0.253545	-0.970857	1.25149
E17	377120	D0554054	E17	D0554054:E17		TR06546539-001			7.05449	0.623	0.428667	-0.970894	1.2513
O13	558800	D0552434	O13	D0552434:O13		TR01975928-005			4.53638	0.245646	0.0752423	-0.970999	1.25076
B22	465920	D0554055	B22	D0554055:B22					3.60022	-0.293098	-0.153917	-0.971061	1.25044
H16	418480	D0552433	H16	D0552433:H16		TR01607456-003			5.84629	0.606158	0.285509	-0.971218	1.24963
E21	465520	D0554055	E21	D0554055:E21					3.60022	-0.293098	-0.153917	-0.971585	1.24775
B18	458640	D0554053	B18	D0554053:B18		TR06506136-002			6.45619	0.472911	0.344141	-0.971656	1.24739
J23	376240	D0554054	J23	D0554054:J23		TR06555315-002			7.05449	0.623	0.428667	-0.971668	1.24732
E20	465320	D0554055	E20	D0554055:E20					3.60022	-0.293098	-0.153917	-0.971846	1.24641
C24	465160	D0554055	C24	D0554055:C24					3.60022	-0.293098	-0.153917	-0.972056	1.24533
E2	576440	D0552431	E02	D0552431:E02		TR01061571-003			5.12226	0.214222	0.253545	-0.972066	1.24528
P22	417200	D0552433	P22	D0552433:P22		TR01677270-002			5.84629	0.606158	0.285509	-0.972374	1.2437
K19	464280	D0554055	K19	D0554055:K19					3.60022	-0.293098	-0.153917	-0.973208	1.23941
O10	373440	D0554054	O10						7.05449	0.623	0.428667	-0.974129	1.23468
O20	373320	D0554054	O20	D0554054:O20		TR06548044-001			7.05449	0.623	0.428667	-0.974235	1.23414
H23	554960	D0552434	H23	D0552434:H23		TR02456155-002			4.53638	0.245646	0.0752423	-0.974708	1.23171
P16	584560	D0552432	P16	D0552432:P16		TR01399727-005			5.03811	0.813124	0.169691	-0.974832	1.23107
P1	414280	D0552433	P01	D0552433:P01		TR01488317-002			5.84629	0.606158	0.285509	-0.97501	1.23015
K22	372360	D0554054	K22	D0554054:K22		TR06553694-001			7.05449	0.623	0.428667	-0.975079	1.2298
P5	372120	D0554054	P05	D0554054:P05		TR06524973-001			7.05449	0.623	0.428667	-0.97529	1.22872
D13	371520	D0554054	D13						7.05449	0.623	0.428667	-0.975817	1.22601
J17	371280	D0554054	J17	D0554054:J17		TR06546823-002			7.05449	0.623	0.428667	-0.976028	1.22492
N2	553520	D0552434	N02	D0552434:N02		TR01713682-006			4.53638	0.245646	0.0752423	-0.976098	1.22456
G19	571360	D0552431	G19	D0552431:G19		TR01248081-004			5.12226	0.214222	0.253545	-0.976109	1.22451
C12	370520	D0554054	C12						7.05449	0.623	0.428667	-0.976696	1.22149
N23	370480	D0554054	N23	D0554054:N23		TR06555377-001			7.05449	0.623	0.428667	-0.976731	1.22131
H18	453080	D0554053	H18	D0554053:H18		TR06506502-001			6.45619	0.472911	0.344141	-0.977033	1.21976
A2	453000	D0554053	A02	D0554053:A02		TR06486288-001			6.45619	0.472911	0.344141	-0.97711	1.21937
A17	544240	D0552435	A17	D0552435:A17		TR06400837-001			5.91107	0.71599	0.290774	-0.977326	1.21825
A11	411320	D0552433	A11	D0552433:A11		TR01559849-004			5.84629	0.606158	0.285509	-0.977682	1.21642
A10	369160	D0554054	A10						7.05449	0.623	0.428667	-0.977892	1.21535
F12	369120	D0554054	F12						7.05449	0.623	0.428667	-0.977927	1.21517
A2	581080	D0552432	A02	D0552432:A02		TR01284924-002			5.03811	0.813124	0.169691	-0.97805	1.21454
H7	543400	D0552435	H07	D0552435:H07		TR06375483-012			5.91107	0.71599	0.290774	-0.97816	1.21397
N16	410760	D0552433	N16	D0552433:N16		TR01609207-003			5.84629	0.606158	0.285509	-0.978188	1.21383
M2	368640	D0554054	M02	D0554054:M02		TR06516589-001			7.05449	0.623	0.428667	-0.978349	1.213
O15	368400	D0554054	O15	D0554054:O15		TR06546102-001			7.05449	0.623	0.428667	-0.97856	1.21192
O11	410280	D0552433	O11	D0552433:O11		TR01564763-003			5.84629	0.606158	0.285509	-0.978621	1.2116
O8	542640	D0552435	O08	D0552435:O08		TR06375779-004			5.91107	0.71599	0.290774	-0.978915	1.21009
B20	367200	D0554054	B20	D0554054:B20		TR06547926-001			7.05449	0.623	0.428667	-0.979615	1.2065
J23	549800	D0552434	J23	D0552434:J23		TR02456552-003			4.53638	0.245646	0.0752423	-0.979691	1.20611
N7	365400	D0554054	N07	D0554054:N07		TR06525851-002			7.05449	0.623	0.428667	-0.981197	1.19837
I17	564640	D0552431	I17	D0552431:I17		TR01233947-004			5.12226	0.214222	0.253545	-0.981457	1.19703
E21	364760	D0554054	E21	D0554054:E21		TR06548099-001			7.05449	0.623	0.428667	-0.98176	1.19548
M5	364720	D0554054	M05	D0554054:M05		TR06524930-001			7.05449	0.623	0.428667	-0.981795	1.1953
A20	539280	D0552435	A20	D0552435:A20		TR06405671-002			5.91107	0.71599	0.290774	-0.98225	1.19296
K22	447120	D0554053	K22	D0554053:K22		TR06511407-001			6.45619	0.472911	0.344141	-0.982796	1.19015
D12	363280	D0554054	D12						7.05449	0.623	0.428667	-0.983061	1.18879
A11	446320	D0554053	A11	D0554053:A11		TR06500138-001			6.45619	0.472911	0.344141	-0.98357	1.18618
O16	456320	D0554055	O16	D0554055:O16					3.60022	-0.293098	-0.153917	-0.983626	1.18589
H22	544760	D0552434	H22	D0552434:H22		TR02362981-002			4.53638	0.245646	0.0752423	-0.984558	1.1811
B1	560600	D0552431	B01	D0552431:B01		TR00968816-007			5.12226	0.214222	0.253545	-0.984672	1.18051
C21	455480	D0554055	C21	D0554055:C21					3.60022	-0.293098	-0.153917	-0.984726	1.18024
D20	547800	D0552436	D20	D0552436:D20		TR06431063-002			6.74842	0.486292	0.375054	-0.985745	1.17501
N13	402280	D0552433	N13	D0552433:N13		TR01583764-005			5.84629	0.606158	0.285509	-0.985844	1.1745
C14	535640	D0552435	C14	D0552435:C14		TR06390018-011			5.91107	0.71599	0.290774	-0.985864	1.17439
G22	401840	D0552433	G22	D0552433:G22		TR01663883-004			5.84629	0.606158	0.285509	-0.986241	1.17245
M4	535080	D0552435	M04	D0552435:M04		TR06135966-016			5.91107	0.71599	0.290774	-0.98642	1.17154
O16	542720	D0552434	O16	D0552434:O16		TR02056385-002			4.53638	0.245646	0.0752423	-0.986528	1.17098
N19	571080	D0552432	N19	D0552432:N19		TR01427973-005			5.03811	0.813124	0.169691	-0.987296	1.16704
C6	358440	D0554054	C06	D0554054:C06		TR06525096-001			7.05449	0.623	0.428667	-0.987315	1.16694
M1	442440	D0554053	M01	D0554053:M01		TR06483233-001			6.45619	0.472911	0.344141	-0.987322	1.1669
L21	357760	D0554054	L21	D0554054:L21		TR06548161-001			7.05449	0.623	0.428667	-0.987913	1.16387
C13	569800	D0552432	C13	D0552432:C13		TR01368471-002			5.03811	0.813124	0.169691	-0.988479	1.16096
I1	539720	D0552434	I01	D0552434:I01		TR01699029-006			4.53638	0.245646	0.0752423	-0.989425	1.1561
F19	397800	D0552433	F19	D0552433:F19		TR01634414-002			5.84629	0.606158	0.285509	-0.989889	1.15372
F24	553480	D0552431	F24	D0552431:F24		TR01280840-005			5.12226	0.214222	0.253545	-0.990339	1.1514
H4	543440	D0552436	H04	D0552436:H04		TR06416673-003			6.74842	0.486292	0.375054	-0.990522	1.15046
G13	543080	D0552436	G13	D0552436:G13		TR06423663-001			6.74842	0.486292	0.375054	-0.990916	1.14844
O11	567120	D0552432	O11	D0552432:O11		TR01357037-002			5.03811	0.813124	0.169691	-0.990957	1.14823
A3	566840	D0552432	A03	D0552432:A03		TR01294634-006			5.03811	0.813124	0.169691	-0.991216	1.1469
M2	566840	D0552432	M02	D0552432:M02		TR01290163-005			5.03811	0.813124	0.169691	-0.991216	1.1469
P18	450520	D0554055	P18	D0554055:P18					3.60022	-0.293098	-0.153917	-0.991218	1.14689
K14	396280	D0552433	K14	D0552433:K14		TR01593817-011			5.84629	0.606158	0.285509	-0.991261	1.14667
N22	396120	D0552433	N22	D0552433:N22		TR01673317-002			5.84629	0.606158	0.285509	-0.991405	1.14592
B9	353520	D0554054	B09	D0554054:B09		TR06526516-001			7.05449	0.623	0.428667	-0.99164	1.14472
K19	353040	D0554054	K19	D0554054:K19		TR06547818-001			7.05449	0.623	0.428667	-0.992062	1.14255
P23	551280	D0552431	P23	D0552431:P23		TR01278821-004			5.12226	0.214222	0.253545	-0.992089	1.14241
I19	351880	D0554054	I19	D0554054:I19		TR06547805-001			7.05449	0.623	0.428667	-0.993082	1.13731
N11	564200	D0552432	N11	D0552432:N11		TR01356893-003			5.03811	0.813124	0.169691	-0.993657	1.13436
L6	435120	D0554053	L06	D0554053:L06		TR06489356-001			6.45619	0.472911	0.344141	-0.994401	1.13054
F17	392720	D0552433	F17	D0552433:F17		TR01612406-002			5.84629	0.606158	0.285509	-0.994475	1.13016
G7	350040	D0554054	G07	D0554054:G07		TR06525636-001			7.05449	0.623	0.428667	-0.994699	1.129
I6	392120	D0552433	I06	D0552433:I06		TR01527343-003			5.84629	0.606158	0.285509	-0.995016	1.12737
J18	391680	D0552433	J18	D0552433:J18		TR01626999-002			5.84629	0.606158	0.285509	-0.995414	1.12533
E7	347960	D0554054	E07	D0554054:E07		TR06525603-001			7.05449	0.623	0.428667	-0.996528	1.11961
P17	537880	D0552436	P17	D0552436:P17		TR06428587-001			6.74842	0.486292	0.375054	-0.996614	1.11916
J21	347240	D0554054	J21	D0554054:J21		TR06548137-001			7.05449	0.623	0.428667	-0.997161	1.11636
E1	560080	D0552432	E01	D0552432:E01		TR01282059-004			5.03811	0.813124	0.169691	-0.997467	1.11479
G24	544440	D0552431	G24	D0552431:G24		TR01281197-003			5.12226	0.214222	0.253545	-0.997533	1.11444
K21	389000	D0552433	K21	D0552433:K21		TR01657591-002			5.84629	0.606158	0.285509	-0.997833	1.1129
N20	345640	D0554054	N20	D0554054:N20		TR06548034-001			7.05449	0.623	0.428667	-0.998567	1.10913
E4	387480	D0552433	E04	D0552433:E04		TR01510708-007			5.84629	0.606158	0.285509	-0.999206	1.10585
L22	522120	D0552435	L22	D0552435:L22		TR06408581-004			5.91107	0.71599	0.290774	-0.999285	1.10544
L14	429360	D0554053	L14	D0554053:L14		TR06502682-001			6.45619	0.472911	0.344141	-0.999971	1.10192
G2	429320	D0554053	G02	D0554053:G02		TR06486349-002			6.45619	0.472911	0.344141	-1.00001	1.10172
E3	343880	D0554054	E03	D0554054:E03		TR06516661-001			7.05449	0.623	0.428667	-1.00011	1.10118
F23	443720	D0554055	F23	D0554055:F23					3.60022	-0.293098	-0.153917	-1.00012	1.10117
B17	541080	D0552431	B17	D0552431:B17		TR01232117-002			5.12226	0.214222	0.253545	-1.00021	1.10071
P17	540920	D0552431	P17	D0552431:P17		TR01235779-009			5.12226	0.214222	0.253545	-1.00033	1.10005
F13	343520	D0554054	F13						7.05449	0.623	0.428667	-1.00043	1.09956
M9	428640	D0554053	M09	D0554053:M09		TR06498014-001			6.45619	0.472911	0.344141	-1.00067	1.09834
K16	385680	D0552433	K16	D0552433:K16		TR01609066-002			5.84629	0.606158	0.285509	-1.00083	1.0975
N10	342360	D0554054	N10						7.05449	0.623	0.428667	-1.00145	1.09432
A7	539400	D0552431	A07	D0552431:A07		TR01149275-006			5.12226	0.214222	0.253545	-1.00154	1.09384
A18	342240	D0554054	A18	D0554054:A18		TR06547064-001			7.05449	0.623	0.428667	-1.00156	1.09378
D12	533320	D0552436	D12	D0552436:D12		TR06422513-001			6.74842	0.486292	0.375054	-1.00161	1.0935
D8	342160	D0554054	D08	D0554054:D08		TR06526336-001			7.05449	0.623	0.428667	-1.00163	1.09342
I18	519320	D0552435	I18	D0552435:I18		TR06404007-003			5.91107	0.71599	0.290774	-1.00206	1.09116
I4	341600	D0554054	I04	D0554054:I04		TR06521993-001			7.05449	0.623	0.428667	-1.00212	1.09089
O7	384080	D0552433	O07	D0552433:O07		TR01535871-002			5.84629	0.606158	0.285509	-1.00228	1.09008
H23	383880	D0552433	H23	D0552433:H23		TR01680810-004			5.84629	0.606158	0.285509	-1.00246	1.08915
C16	383760	D0552433	C16	D0552433:C16		TR01603559-003			5.84629	0.606158	0.285509	-1.00256	1.0886
C11	426440	D0554053	C11	D0554053:C11		TR06500182-002			6.45619	0.472911	0.344141	-1.00279	1.08741
N8	340760	D0554054	N08	D0554054:N08		TR06526450-001			7.05449	0.623	0.428667	-1.00286	1.08709
O5	441480	D0554055	O05	D0554055:O05					3.60022	-0.293098	-0.153917	-1.00305	1.0861
D22	383000	D0552433	D22	D0552433:D22		TR01662629-002			5.84629	0.606158	0.285509	-1.00325	1.08507
A6	531800	D0552436	A06	D0552436:A06		TR06417174-002			6.74842	0.486292	0.375054	-1.00328	1.08494
C5	339720	D0554054	C05	D0554054:C05		TR06524235-002			7.05449	0.623	0.428667	-1.00377	1.0824
B4	440840	D0554055	B04	D0554055:B04					3.60022	-0.293098	-0.153917	-1.00389	1.0818
K3	440800	D0554055	K03	D0554055:K03		TR06562797-001			3.60022	-0.293098	-0.153917	-1.00394	1.08153
I16	339360	D0554054	I16	D0554054:I16		TR06546292-001			7.05449	0.623	0.428667	-1.00409	1.08077
K23	517160	D0552435	K23	D0552435:K23		TR06412087-002			5.91107	0.71599	0.290774	-1.00421	1.08015
O7	338880	D0554054	O07	D0554054:O07		TR06525852-001			7.05449	0.623	0.428667	-1.00451	1.0786
G23	424280	D0554053	G23	D0554053:G23		TR06512200-001			6.45619	0.472911	0.344141	-1.00488	1.07668
A4	551560	D0552432	A04	D0552432:A04		TR01299482-003			5.03811	0.813124	0.169691	-1.00534	1.07431
E15	529840	D0552436	E15	D0552436:E15		TR06424325-002			6.74842	0.486292	0.375054	-1.00542	1.07391
E17	515800	D0552435	E17	D0552435:E17		TR06400943-001			5.91107	0.71599	0.290774	-1.00556	1.07321
H17	380400	D0552433	H17	D0552433:H17		TR01613128-003			5.84629	0.606158	0.285509	-1.0056	1.07301
L23	422720	D0554053	L23	D0554053:L23		TR06512238-001			6.45619	0.472911	0.344141	-1.00639	1.06893
M3	521480	D0552434	M03	D0552434:M03		TR01733888-002			4.53638	0.245646	0.0752423	-1.00704	1.0656
K23	438320	D0554055	K23	D0554055:K23					3.60022	-0.293098	-0.153917	-1.00719	1.06485
F2	335680	D0554054	F02	D0554054:F02		TR06516505-001			7.05449	0.623	0.428667	-1.00732	1.06415
A7	514000	D0552435	A07	D0552435:A07		TR06375258-013			5.91107	0.71599	0.290774	-1.00735	1.06403
P13	377960	D0552433	P13	D0552433:P13		TR01586654-006			5.84629	0.606158	0.285509	-1.0078	1.0617
L6	334840	D0554054	L06	D0554054:L06		TR06525426-001			7.05449	0.623	0.428667	-1.00806	1.06036
H15	420960	D0554053	H15	D0554053:H15		TR06502802-001			6.45619	0.472911	0.344141	-1.00809	1.06019
O16	420840	D0554053	O16	D0554053:O16		TR06505526-001			6.45619	0.472911	0.344141	-1.00821	1.05959
B18	334520	D0554054	B18	D0554054:B18		TR06547065-001			7.05449	0.623	0.428667	-1.00834	1.05891
N18	334520	D0554054	N18	D0554054:N18		TR06547184-001			7.05449	0.623	0.428667	-1.00834	1.05891
P12	437240	D0554055	P12	D0554055:P12					3.60022	-0.293098	-0.153917	-1.0086	1.05759
M17	437080	D0554055	M17	D0554055:M17					3.60022	-0.293098	-0.153917	-1.00881	1.05652
O2	376800	D0552433	O02	D0552433:O02		TR01495925-003			5.84629	0.606158	0.285509	-1.00885	1.05632
D3	376680	D0552433	D03	D0552433:D03		TR01500770-003			5.84629	0.606158	0.285509	-1.00896	1.05576
O8	436880	D0554055	O08	D0554055:O08					3.60022	-0.293098	-0.153917	-1.00907	1.05517
P23	512000	D0552435	P23	D0552435:P23		TR06412146-001			5.91107	0.71599	0.290774	-1.00933	1.05383
C22	436680	D0554055	C22	D0554055:C22					3.60022	-0.293098	-0.153917	-1.00933	1.05383
N13	436600	D0554055	N13	D0554055:N13					3.60022	-0.293098	-0.153917	-1.00944	1.05329
I21	419040	D0554053	I21	D0554053:I21		TR06510645-002			6.45619	0.472911	0.344141	-1.00995	1.05065
M1	528520	D0552431	M01	D0552431:M01		TR01038740-004			5.12226	0.214222	0.253545	-1.0102	1.04936
A16	546280	D0552432	A16	D0552432:A16		TR01391296-007			5.03811	0.813124	0.169691	-1.01023	1.04923
A12	374520	D0552433	A12	D0552433:A12		TR01565459-006			5.84629	0.606158	0.285509	-1.01091	1.04574
G20	435240	D0554055	G20	D0554055:G20					3.60022	-0.293098	-0.153917	-1.01122	1.04414
C17	373920	D0552433	C17	D0552433:C17		TR01610475-003			5.84629	0.606158	0.285509	-1.01145	1.04296
C23	417400	D0554053	C23	D0554053:C23		TR06511630-001			6.45619	0.472911	0.344141	-1.01154	1.0425
M2	509760	D0552435	M02	D0552435:M02		TR06111521-013			5.91107	0.71599	0.290774	-1.01156	1.04241
C21	524240	D0552436	C21	D0552436:C21		TR06439662-001			6.74842	0.486292	0.375054	-1.01156	1.04238
K3	373720	D0552433	K03	D0552433:K03		TR01505854-002			5.84629	0.606158	0.285509	-1.01163	1.04203
D17	373640	D0552433	D17	D0552433:D17		TR01612006-003			5.84629	0.606158	0.285509	-1.0117	1.04166
I18	416760	D0554053	I18	D0554053:I18		TR06507081-001			6.45619	0.472911	0.344141	-1.01216	1.03932
K7	416680	D0554053	K07	D0554053:K07		TR06496440-001			6.45619	0.472911	0.344141	-1.01223	1.03892
M19	525280	D0552431	M19	D0552431:M19		TR01251340-002			5.12226	0.214222	0.253545	-1.01278	1.03611
L7	372440	D0552433	L07	D0552433:L07		TR01535516-010			5.84629	0.606158	0.285509	-1.01278	1.0361
A20	525040	D0552431	A20	D0552431:A20		TR01253202-011			5.12226	0.214222	0.253545	-1.01297	1.03513
F11	328280	D0554054	F11						7.05449	0.623	0.428667	-1.01383	1.03073
M17	371080	D0552433	M17	D0552433:M17		TR01617845-003			5.84629	0.606158	0.285509	-1.01401	1.02979
P11	433000	D0554055	P11	D0554055:P11					3.60022	-0.293098	-0.153917	-1.01415	1.02908
A13	507080	D0552435	A13	D0552435:A13		TR06387765-004			5.91107	0.71599	0.290774	-1.01422	1.02874
I5	370120	D0552433	I05	D0552433:I05		TR01517652-002			5.84629	0.606158	0.285509	-1.01488	1.02533
I18	368480	D0552433	I18	D0552433:I18		TR01625671-007			5.84629	0.606158	0.285509	-1.01636	1.01773
E23	431080	D0554055	E23	D0554055:E23					3.60022	-0.293098	-0.153917	-1.01666	1.01617
P11	368000	D0552433	P11	D0552433:P11		TR01565361-004			5.84629	0.606158	0.285509	-1.01679	1.0155
P11	539120	D0552432	P11	D0552432:P11		TR01357116-008			5.03811	0.813124	0.169691	-1.01685	1.01522
L9	324840	D0554054	L09	D0554054:L09		TR06532493-001			7.05449	0.623	0.428667	-1.01685	1.0152
D7	367560	D0552433	D07	D0552433:D07		TR01533403-003			5.84629	0.606158	0.285509	-1.01719	1.01346
F7	503320	D0552435	F07	D0552435:F07		TR06375418-014			5.91107	0.71599	0.290774	-1.01795	1.00956
L23	430080	D0554055	L23	D0554055:L23					3.60022	-0.293098	-0.153917	-1.01797	1.00945
H5	322920	D0554054	H05	D0554054:H05		TR06524843-001			7.05449	0.623	0.428667	-1.01854	1.00653
K15	410080	D0554053	K15	D0554053:K15		TR06502840-001			6.45619	0.472911	0.344141	-1.01862	1.00613
C15	509440	D0552434	C15	D0552434:C15		TR02004393-002			4.53638	0.245646	0.0752423	-1.01867	1.00587
P17	537120	D0552432	P17	D0552432:P17		TR01412962-006			5.03811	0.813124	0.169691	-1.0187	1.00572
H18	517760	D0552431	H18	D0552431:H18		TR01241540-006			5.12226	0.214222	0.253545	-1.01877	1.00536
P5	409840	D0554053	P05	D0554053:P05		TR06489254-002			6.45619	0.472911	0.344141	-1.01885	1.00494
H20	322560	D0554054	H20	D0554054:H20		TR06547980-001			7.05449	0.623	0.428667	-1.01886	1.0049
G15	517440	D0552431	G15	D0552431:G15		TR01224063-007			5.12226	0.214222	0.253545	-1.01902	1.00406
E13	322160	D0554054	E13						7.05449	0.623	0.428667	-1.01921	1.00309
D24	508760	D0552434	D24	D0552434:D24		TR02685361-003			4.53638	0.245646	0.0752423	-1.01932	1.00249
C14	321200	D0554054	C14						7.05449	0.623	0.428667	-1.02005	0.998759
N2	535640	D0552432	N02	D0552432:N02		TR01291819-004			5.03811	0.813124	0.169691	-1.02006	0.998693
K20	515920	D0552436	K20	D0552436:K20		TR06439515-002			6.74842	0.486292	0.375054	-1.02068	0.995549
J15	363600	D0552433	J15	D0552433:J15		TR01600197-004			5.84629	0.606158	0.285509	-1.02076	0.995094
C2	514400	D0552431	C02	D0552431:C02		TR01060254-004			5.12226	0.214222	0.253545	-1.02144	0.991627
H23	407080	D0554053	H23	D0554053:H23		TR06512202-001			6.45619	0.472911	0.344141	-1.02152	0.99123
O9	319520	D0554054	O09						7.05449	0.623	0.428667	-1.02153	0.991172
G24	319160	D0554054	G24	D0554054:G24		TR06556613-001			7.05449	0.623	0.428667	-1.02184	0.989546
M23	362080	D0552433	M23	D0552433:M23		TR01683989-007			5.84629	0.606158	0.285509	-1.02214	0.988045
O3	513480	D0552431	O03	D0552431:O03		TR01111539-004			5.12226	0.214222	0.253545	-1.02217	0.987865
M12	318640	D0554054	M12						7.05449	0.623	0.428667	-1.0223	0.987198
M15	512280	D0552431	M15	D0552431:M15		TR01225823-005			5.12226	0.214222	0.253545	-1.02313	0.982959
B17	405200	D0554053	B17	D0554053:B17		TR06505583-001			6.45619	0.472911	0.344141	-1.02333	0.98189
K16	317320	D0554054	K16	D0554054:K16		TR06546366-001			7.05449	0.623	0.428667	-1.02346	0.981237
I7	497680	D0552435	I07	D0552435:I07		TR06375531-004			5.91107	0.71599	0.290774	-1.02355	0.9808
K21	404960	D0554053	K21	D0554053:K21		TR06510661-001			6.45619	0.472911	0.344141	-1.02357	0.980698
B6	513080	D0552436	B06	D0552436:B06		TR06419167-004			6.74842	0.486292	0.375054	-1.02379	0.979562
A22	497200	D0552435	A22	D0552435:A22		TR06408158-002			5.91107	0.71599	0.290774	-1.02402	0.978352
F24	425400	D0554055	F24	D0554055:F24					3.60022	-0.293098	-0.153917	-1.0241	0.977979
H19	510880	D0552431	H19	D0552431:H19		TR01249355-004			5.12226	0.214222	0.253545	-1.02424	0.977235
H18	316040	D0554054	H18	D0554054:H18		TR06547111-001			7.05449	0.623	0.428667	-1.02459	0.975456
A6	424920	D0554055	A06	D0554055:A06					3.60022	-0.293098	-0.153917	-1.02472	0.974752
J22	359120	D0552433	J22	D0552433:J22		TR01669649-002			5.84629	0.606158	0.285509	-1.02481	0.974316
N21	358320	D0552433	N21	D0552433:N21		TR01658780-003			5.84629	0.606158	0.285509	-1.02553	0.970605
G16	314720	D0554054	G16	D0554054:G16		TR06546260-001			7.05449	0.623	0.428667	-1.02575	0.969495
D2	402440	D0554053	D02	D0554053:D02		TR06486319-001			6.45619	0.472911	0.344141	-1.026	0.968178
E10	357480	D0552433	E10	D0552433:E10		TR01555860-003			5.84629	0.606158	0.285509	-1.02629	0.966709
J7	423440	D0554055	J07	D0554055:J07					3.60022	-0.293098	-0.153917	-1.02666	0.9648
E22	401040	D0554053	E22	D0554053:E22		TR06511188-001			6.45619	0.472911	0.344141	-1.02736	0.961223
I23	355880	D0552433	I23	D0552433:I23		TR01681469-002			5.84629	0.606158	0.285509	-1.02773	0.959288
I17	355480	D0552433	I17	D0552433:I17		TR01613142-004			5.84629	0.606158	0.285509	-1.0281	0.957433
G6	311920	D0554054	G06	D0554054:G06		TR06525305-001			7.05449	0.623	0.428667	-1.02821	0.95685
A23	492880	D0552435	A23	D0552435:A23		TR06411635-002			5.91107	0.71599	0.290774	-1.02831	0.95632
N8	399920	D0554053	N08	D0554053:N08		TR06496582-001			6.45619	0.472911	0.344141	-1.02844	0.955658
I12	311520	D0554054	I12						7.05449	0.623	0.428667	-1.02856	0.955044
C23	499080	D0552434	C23	D0552434:C23		TR02430371-002			4.53638	0.245646	0.0752423	-1.02867	0.95447
B16	508440	D0552436	B16	D0552436:B16		TR06424607-002			6.74842	0.486292	0.375054	-1.02887	0.953443
J17	507360	D0552436	J17	D0552436:J17		TR06428543-002			6.74842	0.486292	0.375054	-1.03006	0.947363
E20	398120	D0554053	E20	D0554053:E20		TR06509934-001			6.45619	0.472911	0.344141	-1.03018	0.946716
I23	420680	D0554055	I23	D0554055:I23					3.60022	-0.293098	-0.153917	-1.03027	0.946241
A19	420240	D0554055	A19	D0554055:A19					3.60022	-0.293098	-0.153917	-1.03085	0.943283
D4	489800	D0552435	D04	D0552435:D04		TR06127182-010			5.91107	0.71599	0.290774	-1.03137	0.940612
B16	396880	D0554053	B16	D0554053:B16		TR06504954-002			6.45619	0.472911	0.344141	-1.03138	0.940555
O12	351840	D0552433	O12	D0552433:O12		TR01572721-005			5.84629	0.606158	0.285509	-1.03138	0.940551
J6	307040	D0554054	J06	D0554054:J06		TR06525344-001			7.05449	0.623	0.428667	-1.0325	0.934812
E18	418680	D0554055	E18	D0554055:E18					3.60022	-0.293098	-0.153917	-1.03289	0.932793
K12	395240	D0554053	K12	D0554053:K12		TR06500881-002			6.45619	0.472911	0.344141	-1.03297	0.932408
L2	521360	D0552432	L02	D0552432:L02		TR01288959-005			5.03811	0.813124	0.169691	-1.03327	0.930862
F17	306000	D0554054	F17	D0554054:F17		TR06546540-001			7.05449	0.623	0.428667	-1.03341	0.930115
G4	305800	D0554054	G04	D0554054:G04		TR06516903-001			7.05449	0.623	0.428667	-1.03359	0.929212
D15	348520	D0552433	D15	D0552433:D15		TR01597728-003			5.84629	0.606158	0.285509	-1.03438	0.925152
A6	304680	D0554054	A06	D0554054:A06		TR06525016-001			7.05449	0.623	0.428667	-1.03457	0.924154
J11	347920	D0552433	J11	D0552433:J11		TR01562096-003			5.84629	0.606158	0.285509	-1.03492	0.922369
C19	485840	D0552435	C19	D0552435:C19		TR06404145-001			5.91107	0.71599	0.290774	-1.0353	0.920417
D6	485680	D0552435	D06	D0552435:D06		TR06202348-005			5.91107	0.71599	0.290774	-1.03546	0.919601
I12	496040	D0552431	I12	D0552431:I12		TR01203819-003			5.12226	0.214222	0.253545	-1.03605	0.916562
N14	346560	D0552433	N14	D0552433:N14		TR01594393-002			5.84629	0.606158	0.285509	-1.03615	0.916062
B6	518200	D0552432	B06	D0552432:B06		TR01312291-003			5.03811	0.813124	0.169691	-1.03619	0.915852
N9	501680	D0552436	N09	D0552436:N09		TR06420662-001			6.74842	0.486292	0.375054	-1.03628	0.91539
J22	518080	D0552432	J22	D0552432:J22		TR01452843-003			5.03811	0.813124	0.169691	-1.0363	0.915282
P6	495320	D0552431	P06	D0552431:P06		TR01149272-005			5.12226	0.214222	0.253545	-1.03662	0.913619
M9	501200	D0552436	M09	D0552436:M09		TR06420661-001			6.74842	0.486292	0.375054	-1.03681	0.912688
F17	391120	D0554053	F17	D0554053:F17		TR06505658-002			6.45619	0.472911	0.344141	-1.03695	0.911939
C7	415360	D0554055	C07	D0554055:C07					3.60022	-0.293098	-0.153917	-1.03724	0.910469
M19	301400	D0554054	M19	D0554054:M19		TR06547852-001			7.05449	0.623	0.428667	-1.03746	0.909341
A21	516760	D0552432	A21	D0552432:A21		TR01439529-004			5.03811	0.813124	0.169691	-1.03752	0.909011
D17	390440	D0554053	D17	D0554053:D17		TR06505605-001			6.45619	0.472911	0.344141	-1.03761	0.908561
E4	500440	D0552436	E04	D0552436:E04		TR06416628-002			6.74842	0.486292	0.375054	-1.03764	0.90841
H21	390240	D0554053	H21	D0554053:H21		TR06510620-001			6.45619	0.472911	0.344141	-1.0378	0.907567
I22	414840	D0554055	I22	D0554055:I22					3.60022	-0.293098	-0.153917	-1.03792	0.906972
A14	389840	D0554053	A14	D0554053:A14		TR06501097-001			6.45619	0.472911	0.344141	-1.03819	0.90558
A21	414400	D0554055	A21	D0554055:A21					3.60022	-0.293098	-0.153917	-1.03849	0.904014
M9	343840	D0552433	M09	D0552433:M09		TR01549808-004			5.84629	0.606158	0.285509	-1.0386	0.903446
M5	492800	D0552431	M05	D0552431:M05		TR01135911-002			5.12226	0.214222	0.253545	-1.03863	0.903316
I7	299840	D0554054	I07	D0554054:I07		TR06525690-001			7.05449	0.623	0.428667	-1.03883	0.902296
C3	389040	D0554053	C03	D0554053:C03		TR06486442-001			6.45619	0.472911	0.344141	-1.03896	0.901605
O2	492120	D0552431	O02	D0552431:O02		TR01074979-008			5.12226	0.214222	0.253545	-1.03917	0.900536
E16	298760	D0554054	E16	D0554054:E16		TR06546225-001			7.05449	0.623	0.428667	-1.03978	0.897419
A18	490400	D0552431	A18	D0552431:A18		TR01236938-004			5.12226	0.214222	0.253545	-1.04054	0.893503
C5	341400	D0552433	C05	D0552433:C05		TR01514022-005			5.84629	0.606158	0.285509	-1.04081	0.892129
P15	479960	D0552435	P15	D0552435:P15		TR06395369-001			5.91107	0.71599	0.290774	-1.04114	0.890429
J12	479920	D0552435	J12	D0552435:J12		TR06387705-008			5.91107	0.71599	0.290774	-1.04118	0.890225
A12	412320	D0554055	A12	D0554055:A12					3.60022	-0.293098	-0.153917	-1.04122	0.890027
L17	489520	D0552431	L17	D0552431:L17		TR01234407-005			5.12226	0.214222	0.253545	-1.04124	0.889906
F7	340160	D0552433	F07	D0552433:F07		TR01534507-006			5.84629	0.606158	0.285509	-1.04193	0.886378
J19	340040	D0552433	J19	D0552433:J19		TR01636098-004			5.84629	0.606158	0.285509	-1.04203	0.885821
F20	511760	D0552432	F20	D0552432:F20		TR01432744-002			5.03811	0.813124	0.169691	-1.04214	0.885261
G23	485120	D0552434	G23	D0552434:G23		TR02455182-002			4.53638	0.245646	0.0752423	-1.04215	0.88521
K7	295760	D0554054	K07	D0554054:K07		TR06525719-001			7.05449	0.623	0.428667	-1.04241	0.883871
N4	478360	D0552435	N04	D0552435:N04		TR06135967-017			5.91107	0.71599	0.290774	-1.04273	0.882269
H24	411160	D0554055	H24	D0554055:H24					3.60022	-0.293098	-0.153917	-1.04273	0.882227
L1	384880	D0554053	L01	D0554053:L01		TR06483202-001			6.45619	0.472911	0.344141	-1.04299	0.880938
D15	484240	D0552434	D15	D0552434:D15		TR02004979-003			4.53638	0.245646	0.0752423	-1.043	0.880844
B11	410920	D0554055	B11	D0554055:B11					3.60022	-0.293098	-0.153917	-1.04305	0.880614
H10	338840	D0552433	H10	D0552433:H10		TR01556477-005			5.84629	0.606158	0.285509	-1.04312	0.880256
E23	487080	D0552431	E23	D0552431:E23		TR01275318-008			5.12226	0.214222	0.253545	-1.04318	0.87993
D14	338600	D0552433	D14	D0552433:D14		TR01587783-004			5.84629	0.606158	0.285509	-1.04333	0.879142
B6	483760	D0552434	B06	D0552434:B06		TR01770354-003			4.53638	0.245646	0.0752423	-1.04347	0.878462
N7	337120	D0552433	N07	D0552433:N07		TR01535798-004			5.84629	0.606158	0.285509	-1.04467	0.872278
P22	494000	D0552436	P22	D0552436:P22		TR06444312-001			6.74842	0.486292	0.375054	-1.04469	0.872158
P6	409640	D0554055	P06	D0554055:P06					3.60022	-0.293098	-0.153917	-1.04472	0.872007
G13	292840	D0554054	G13						7.05449	0.623	0.428667	-1.04498	0.870684
D19	476080	D0552435	D19	D0552435:D19		TR06404146-001			5.91107	0.71599	0.290774	-1.04499	0.870641
I7	508680	D0552432	I07	D0552432:I07		TR01322418-003			5.03811	0.813124	0.169691	-1.04499	0.870631
A19	484760	D0552431	A19	D0552431:A19		TR01244186-004			5.12226	0.214222	0.253545	-1.04503	0.870444
G23	475920	D0552435	G23	D0552435:G23		TR06412011-001			5.91107	0.71599	0.290774	-1.04515	0.869825
F6	507960	D0552432	F06	D0552432:F06		TR01315487-007			5.03811	0.813124	0.169691	-1.04566	0.867211
C3	408520	D0554055	C03	D0554055:C03		TR06562789-001			3.60022	-0.293098	-0.153917	-1.04619	0.864476
O14	480880	D0552434	O14	D0552434:O14		TR01993810-003			4.53638	0.245646	0.0752423	-1.04625	0.864174
N2	334920	D0552433	N02	D0552433:N02		TR01494665-005			5.84629	0.606158	0.285509	-1.04666	0.862074
J3	380880	D0554053	J03	D0554053:J03		TR06486499-001			6.45619	0.472911	0.344141	-1.04685	0.861065
B17	491440	D0552436	B17	D0552436:B17		TR06426702-001			6.74842	0.486292	0.375054	-1.0475	0.857747
A4	407360	D0554055	A04	D0554055:A04					3.60022	-0.293098	-0.153917	-1.04771	0.856676
P16	289520	D0554054	P16	D0554054:P16		TR06546441-001			7.05449	0.623	0.428667	-1.0479	0.855691
G19	333280	D0552433	G19	D0552433:G19		TR01634958-003			5.84629	0.606158	0.285509	-1.04814	0.854468
G12	332640	D0552433	G12	D0552433:G12		TR01567812-002			5.84629	0.606158	0.285509	-1.04872	0.851499
C16	472200	D0552435	C16	D0552435:C16		TR06395457-002			5.91107	0.71599	0.290774	-1.04884	0.850853
O22	472160	D0552435	O22	D0552435:O22		TR06410156-002			5.91107	0.71599	0.290774	-1.04888	0.850649
B17	504120	D0552432	B17	D0552432:B17		TR01401776-003			5.03811	0.813124	0.169691	-1.04921	0.84897
K4	332080	D0552433	K04	D0552433:K04		TR01511401-004			5.84629	0.606158	0.285509	-1.04922	0.848902
N18	479400	D0552431	N18	D0552431:N18		TR01243459-004			5.12226	0.214222	0.253545	-1.04929	0.84853
H17	503640	D0552432	H17	D0552432:H17		TR01405169-007			5.03811	0.813124	0.169691	-1.04965	0.84669
E3	377720	D0554053	E03	D0554053:E03		TR06486453-001			6.45619	0.472911	0.344141	-1.04991	0.845366
P23	377440	D0554053	P23	D0554053:P23		TR06512302-001			6.45619	0.472911	0.344141	-1.05018	0.843975
C9	286360	D0554054	C09	D0554054:C09		TR06526517-001			7.05449	0.623	0.428667	-1.05068	0.84142
D24	405080	D0554055	D24	D0554055:D24					3.60022	-0.293098	-0.153917	-1.05069	0.841345
J21	477440	D0552431	J21	D0552431:J21		TR01264145-007			5.12226	0.214222	0.253545	-1.05085	0.840517
I22	477240	D0552431	I22	D0552431:I22		TR01270207-006			5.12226	0.214222	0.253545	-1.05101	0.839699
B24	487960	D0552436	B24	D0552436:B24		TR06445368-001			6.74842	0.486292	0.375054	-1.05131	0.838158
B14	285440	D0554054	B14						7.05449	0.623	0.428667	-1.05149	0.837265
O19	404280	D0554055	O19	D0554055:O19					3.60022	-0.293098	-0.153917	-1.05174	0.835965
O23	285080	D0554054	O23	D0554054:O23		TR06555406-001			7.05449	0.623	0.428667	-1.0518	0.835639
N17	328560	D0552433	N17	D0552433:N17		TR01618033-003			5.84629	0.606158	0.285509	-1.0524	0.832576
L22	328440	D0552433	L22	D0552433:L22		TR01670307-002			5.84629	0.606158	0.285509	-1.05251	0.832019
E12	468480	D0552435	E12	D0552435:E12		TR06387678-004			5.91107	0.71599	0.290774	-1.05253	0.831882
I18	403560	D0554055	I18	D0554055:I18					3.60022	-0.293098	-0.153917	-1.05268	0.831124
B19	474160	D0552434	B19	D0552434:B19		TR02143686-002			4.53638	0.245646	0.0752423	-1.05274	0.830834
G11	403440	D0554055	G11	D0554055:G11					3.60022	-0.293098	-0.153917	-1.05284	0.830317
G4	486560	D0552436	G04	D0552436:G04		TR06416672-001			6.74842	0.486292	0.375054	-1.05285	0.830277
M3	403280	D0554055	M03	D0554055:M03		TR06562799-001			3.60022	-0.293098	-0.153917	-1.05305	0.829241
K1	473520	D0552434	K01	D0552434:K01		TR01703374-002			4.53638	0.245646	0.0752423	-1.05336	0.827659
P9	327160	D0552433	P09	D0552433:P09		TR01551657-006			5.84629	0.606158	0.285509	-1.05366	0.826083
J16	326680	D0552433	J16	D0552433:J16		TR01608632-003			5.84629	0.606158	0.285509	-1.0541	0.823856
L18	281480	D0554054	L18	D0554054:L18		TR06547180-001			7.05449	0.623	0.428667	-1.05497	0.819381
G22	401400	D0554055	G22	D0554055:G22					3.60022	-0.293098	-0.153917	-1.05551	0.8166
B6	371880	D0554053	B06	D0554053:B06		TR06489299-002			6.45619	0.472911	0.344141	-1.05556	0.816352
E16	401360	D0554055	E16	D0554055:E16					3.60022	-0.293098	-0.153917	-1.05556	0.816331
J8	497120	D0552432	J08	D0552432:J08		TR01331577-005			5.03811	0.813124	0.169691	-1.05568	0.815719
D23	401200	D0554055	D23	D0554055:D23					3.60022	-0.293098	-0.153917	-1.05577	0.815255
O16	280440	D0554054	O16	D0554054:O16		TR06546440-001			7.05449	0.623	0.428667	-1.05588	0.814685
B23	324600	D0552433	B23	D0552433:B23		TR01678299-003			5.84629	0.606158	0.285509	-1.05597	0.814209
L1	470640	D0552434	L01	D0552434:L01		TR01704789-002			4.53638	0.245646	0.0752423	-1.05614	0.81337
J1	371000	D0554053	J01	D0554053:J01		TR06483170-001			6.45619	0.472911	0.344141	-1.05641	0.811981
N23	324080	D0552433	N23	D0552433:N23		TR01684722-003			5.84629	0.606158	0.285509	-1.05644	0.811797
E19	323840	D0552433	E19	D0552433:E19		TR01633820-006			5.84629	0.606158	0.285509	-1.05666	0.810684
M18	279240	D0554054	M18	D0554054:M18		TR06547182-001			7.05449	0.623	0.428667	-1.05694	0.809266
A7	400240	D0554055	A07	D0554055:A07					3.60022	-0.293098	-0.153917	-1.05703	0.8088
F2	323280	D0552433	F02	D0552433:F02		TR01491101-012			5.84629	0.606158	0.285509	-1.05717	0.808087
H4	323280	D0552433	H04	D0552433:H04		TR01510962-006			5.84629	0.606158	0.285509	-1.05717	0.808087
F15	468920	D0552431	F15	D0552431:F15		TR01223897-009			5.12226	0.214222	0.253545	-1.05763	0.805683
C24	369720	D0554053	C24	D0554053:C24		TR06512434-001			6.45619	0.472911	0.344141	-1.05765	0.805621
N21	494880	D0552432	N21	D0552432:N21		TR01446106-005			5.03811	0.813124	0.169691	-1.05775	0.805079
B8	278160	D0554054	B08	D0554054:B08		TR06525904-002			7.05449	0.623	0.428667	-1.05789	0.804388
F20	468360	D0552431	F20	D0552431:F20		TR01254881-002			5.12226	0.214222	0.253545	-1.05808	0.803393
K8	369000	D0554053	K08	D0554053:K08		TR06496550-001			6.45619	0.472911	0.344141	-1.05834	0.802044
N23	399120	D0554055	N23	D0554055:N23					3.60022	-0.293098	-0.153917	-1.05849	0.801269
A13	368720	D0554053	A13	D0554053:A13		TR06500949-002			6.45619	0.472911	0.344141	-1.05861	0.800653
F6	321600	D0552433	F06	D0552433:F06		TR01525327-002			5.84629	0.606158	0.285509	-1.05868	0.800295
M10	368480	D0554053	M10	D0554053:M10		TR06499625-001			6.45619	0.472911	0.344141	-1.05885	0.799461
E16	467040	D0552431	E16	D0552431:E16		TR01228336-003			5.12226	0.214222	0.253545	-1.05913	0.797997
K11	466600	D0552431	K11	D0552431:K11		TR01197893-010			5.12226	0.214222	0.253545	-1.05948	0.796198
M21	320640	D0552433	M21	D0552433:M21		TR01658552-003			5.84629	0.606158	0.285509	-1.05955	0.795842
M15	367480	D0554053	M15	D0554053:M15		TR06502878-001			6.45619	0.472911	0.344141	-1.05981	0.794493
P15	397880	D0554055	P15	D0554055:P15					3.60022	-0.293098	-0.153917	-1.06012	0.792931
C4	460520	D0552435	C04	D0552435:C04		TR06127111-004			5.91107	0.71599	0.290774	-1.06044	0.791286
M16	466040	D0552434	M16	D0552434:M16		TR02048725-002			4.53638	0.245646	0.0752423	-1.06058	0.790548
H20	319400	D0552433	H20	D0552433:H20		TR01646317-004			5.84629	0.606158	0.285509	-1.06067	0.790091
M22	397400	D0554055	M22	D0554055:M22					3.60022	-0.293098	-0.153917	-1.06074	0.789703
H13	460120	D0552435	H13	D0552435:H13		TR06387841-007			5.91107	0.71599	0.290774	-1.06083	0.789246
C9	365920	D0554053	C09	D0554053:C09		TR06496781-001			6.45619	0.472911	0.344141	-1.06132	0.786743
B6	464000	D0552431	B06	D0552431:B06		TR01139702-002			5.12226	0.214222	0.253545	-1.06155	0.785568
N8	318360	D0552433	N08	D0552433:N08		TR01544414-004			5.84629	0.606158	0.285509	-1.06161	0.785268
H11	273320	D0554054	H11						7.05449	0.623	0.428667	-1.06214	0.78253
G2	396120	D0554055	G02	D0554055:G02		TR06561464-015			3.60022	-0.293098	-0.153917	-1.06242	0.781096
K8	489240	D0552432	K08	D0552432:K08		TR01331935-006			5.03811	0.813124	0.169691	-1.06297	0.778289
P21	462080	D0552431	P21	D0552431:P21		TR01265505-003			5.12226	0.214222	0.253545	-1.06308	0.777718
D3	463280	D0552434	D03	D0552434:D03		TR01726182-004			4.53638	0.245646	0.0752423	-1.06325	0.776855
D1	272040	D0554054	D01	D0554054:D01		TR06514817-002			7.05449	0.623	0.428667	-1.06327	0.77675
O3	316320	D0552433	O03	D0552433:O03		TR01507176-003			5.84629	0.606158	0.285509	-1.06345	0.775806
P2	462800	D0552434	P02	D0552434:P02		TR01716673-006			4.53638	0.245646	0.0752423	-1.06371	0.774474
M7	315960	D0552433	M07	D0552433:M07		TR01535714-002			5.84629	0.606158	0.285509	-1.06377	0.774136
L22	461000	D0552431	L22	D0552431:L22		TR01271367-002			5.12226	0.214222	0.253545	-1.06394	0.773302
G24	488120	D0552432	G24	D0552432:G24		TR01478468-005			5.03811	0.813124	0.169691	-1.064	0.772969
J11	487960	D0552432	J11	D0552432:J11		TR01354778-002			5.03811	0.813124	0.169691	-1.06415	0.772209
H15	315280	D0552433	H15	D0552433:H15		TR01599722-004			5.84629	0.606158	0.285509	-1.06439	0.770982
E10	362480	D0554053	E10	D0554053:E10		TR06498134-002			6.45619	0.472911	0.344141	-1.06465	0.769652
M18	394160	D0554055	M18	D0554055:M18					3.60022	-0.293098	-0.153917	-1.06499	0.767917
D16	270000	D0554054	D16	D0554054:D16		TR06546224-001			7.05449	0.623	0.428667	-1.06506	0.767537
K21	394040	D0554055	K21	D0554055:K21					3.60022	-0.293098	-0.153917	-1.06514	0.76711
C17	459160	D0552431	C17	D0552431:C17		TR01232206-007			5.12226	0.214222	0.253545	-1.0654	0.765779
C14	393680	D0554055	C14	D0554055:C14					3.60022	-0.293098	-0.153917	-1.06561	0.76469
F16	486360	D0552432	F16	D0552432:F16		TR01392480-004			5.03811	0.813124	0.169691	-1.06563	0.764608
I10	313280	D0552433	I10	D0552433:I10		TR01557371-003			5.84629	0.606158	0.285509	-1.06619	0.761706
H1	458080	D0552431	H01	D0552431:H01		TR00987893-003			5.12226	0.214222	0.253545	-1.06626	0.761364
O10	393160	D0554055	O10	D0554055:O10					3.60022	-0.293098	-0.153917	-1.06629	0.761193
K5	473800	D0552436	K05	D0552436:K05		TR06417083-001			6.74842	0.486292	0.375054	-1.06683	0.758449
L13	312560	D0552433	L13	D0552433:L13		TR01581456-003			5.84629	0.606158	0.285509	-1.06684	0.758367
O3	267720	D0554054	O03	D0554054:O03		TR06516833-002			7.05449	0.623	0.428667	-1.06706	0.757241
H5	359920	D0554053	H05	D0554053:H05		TR06489150-001			6.45619	0.472911	0.344141	-1.06712	0.756934
N7	453760	D0552435	N07	D0552435:N07		TR06375560-002			5.91107	0.71599	0.290774	-1.06715	0.75681
C23	312080	D0552433	C23	D0552433:C23		TR01678608-002			5.84629	0.606158	0.285509	-1.06728	0.75614
C7	484560	D0552432	C07	D0552432:C07		TR01320550-003			5.03811	0.813124	0.169691	-1.06729	0.756058
A16	456520	D0552431	A16	D0552431:A16		TR01227134-004			5.12226	0.214222	0.253545	-1.0675	0.754986
G16	484280	D0552432	G16	D0552432:G16		TR01392544-003			5.03811	0.813124	0.169691	-1.06755	0.754728
J20	267080	D0554054	J20	D0554054:J20		TR06548009-001			7.05449	0.623	0.428667	-1.06763	0.75435
N4	484040	D0552432	N04	D0552432:N04		TR01302877-006			5.03811	0.813124	0.169691	-1.06777	0.753588
G1	456120	D0552431	G01	D0552431:G01		TR00987460-006			5.12226	0.214222	0.253545	-1.06782	0.753351
G7	311440	D0552433	G07	D0552433:G07		TR01534645-002			5.84629	0.606158	0.285509	-1.06786	0.753172
N15	311320	D0552433	N15	D0552433:N15		TR01601413-004			5.84629	0.606158	0.285509	-1.06796	0.752615
P17	266440	D0554054	P17	D0554054:P17		TR06547063-002			7.05449	0.623	0.428667	-1.06819	0.75146
O21	455320	D0552431	O21	D0552431:O21		TR01265436-002			5.12226	0.214222	0.253545	-1.06846	0.75008
P23	482880	D0552432	P23	D0552432:P23		TR01473892-003			5.03811	0.813124	0.169691	-1.06885	0.748078
M11	358080	D0554053	M11	D0554053:M11		TR06500700-001			6.45619	0.472911	0.344141	-1.0689	0.747793
P2	482640	D0552432	P02	D0552432:P02		TR01294232-003			5.03811	0.813124	0.169691	-1.06907	0.746938
G10	471560	D0552436	G10	D0552436:G10		TR06420787-002			6.74842	0.486292	0.375054	-1.06928	0.74584
M15	482160	D0552432	M15	D0552432:M15		TR01390599-004			5.03811	0.813124	0.169691	-1.06951	0.744658
A22	390480	D0554055	A22	D0554055:A22					3.60022	-0.293098	-0.153917	-1.0698	0.743172
J13	357000	D0554053	J13	D0554053:J13		TR06501038-001			6.45619	0.472911	0.344141	-1.06995	0.742427
O3	455960	D0552434	O03	D0552434:O03		TR01735869-005			4.53638	0.245646	0.0752423	-1.07031	0.740538
B18	390080	D0554055	B18	D0554055:B18					3.60022	-0.293098	-0.153917	-1.07033	0.740483
P18	356480	D0554053	P18	D0554053:P18		TR06509722-001			6.45619	0.472911	0.344141	-1.07045	0.739844
K9	263480	D0554054	K09	D0554054:K09		TR06532492-002			7.05449	0.623	0.428667	-1.07079	0.738092
K12	449920	D0552435	K12	D0552435:K12		TR06387712-005			5.91107	0.71599	0.290774	-1.07096	0.737227
O15	454800	D0552434	O15	D0552434:O15		TR02020573-002			4.53638	0.245646	0.0752423	-1.07143	0.734783
N17	480080	D0552432	N17	D0552432:N17		TR01406456-005			5.03811	0.813124	0.169691	-1.07144	0.734778
N16	389200	D0554055	N16	D0554055:N16					3.60022	-0.293098	-0.153917	-1.07148	0.734565
I15	469320	D0552436	I15	D0552436:I15		TR06424440-001			6.74842	0.486292	0.375054	-1.07174	0.733231
D6	354880	D0554053	D06	D0554053:D06		TR06489301-001			6.45619	0.472911	0.344141	-1.072	0.731895
G5	450600	D0552431	G05	D0552431:G05		TR01127528-002			5.12226	0.214222	0.253545	-1.07221	0.730782
K10	388600	D0554055	K10	D0554055:K10					3.60022	-0.293098	-0.153917	-1.07226	0.730531
A21	448560	D0552435	A21	D0552435:A21		TR06405967-001			5.91107	0.71599	0.290774	-1.07231	0.730291
N9	448520	D0552435	N09	D0552435:N09		TR06376035-008			5.91107	0.71599	0.290774	-1.07235	0.730087
B10	468640	D0552436	B10	D0552436:B10		TR06420708-001			6.74842	0.486292	0.375054	-1.07248	0.729403
G9	306080	D0552433	G09	D0552433:G09		TR01547615-005			5.84629	0.606158	0.285509	-1.07269	0.728312
G2	453160	D0552434	G02	D0552434:G02		TR01709693-006			4.53638	0.245646	0.0752423	-1.07302	0.726647
P5	448640	D0552431	P05	D0552431:P05		TR01139056-008			5.12226	0.214222	0.253545	-1.07377	0.722769
K7	387360	D0554055	K07	D0554055:K07					3.60022	-0.293098	-0.153917	-1.07389	0.722193
H22	387120	D0554055	H22	D0554055:H22					3.60022	-0.293098	-0.153917	-1.0742	0.720579
K20	259520	D0554054	K20	D0554054:K20		TR06548010-001			7.05449	0.623	0.428667	-1.07427	0.720209
F2	447960	D0552431	F02	D0552431:F02		TR01062130-003			5.12226	0.214222	0.253545	-1.07431	0.719989
K12	258960	D0554054	K12						7.05449	0.623	0.428667	-1.07476	0.71768
L9	303720	D0552433	L09	D0552433:L09		TR01549260-004			5.84629	0.606158	0.285509	-1.07483	0.717366
M3	476400	D0552432	M03	D0552432:M03		TR01297496-005			5.03811	0.813124	0.169691	-1.07484	0.717297
A21	447080	D0552431	A21	D0552431:A21		TR01260298-005			5.12226	0.214222	0.253545	-1.07501	0.716391
A8	476200	D0552432	A08	D0552432:A08		TR01326149-003			5.03811	0.813124	0.169691	-1.07502	0.716347
P22	445760	D0552435	P22	D0552435:P22		TR06410280-003			5.91107	0.71599	0.290774	-1.07509	0.716011
N22	351320	D0554053	N22	D0554053:N22		TR06511547-001			6.45619	0.472911	0.344141	-1.07544	0.714208
K21	450640	D0552434	K21	D0552434:K21		TR02305941-002			4.53638	0.245646	0.0752423	-1.07545	0.714144
K23	465760	D0552436	K23	D0552436:K23		TR06444555-001			6.74842	0.486292	0.375054	-1.07564	0.713191
P4	385920	D0554055	P04	D0554055:P04					3.60022	-0.293098	-0.153917	-1.07577	0.71251
C13	257520	D0554054	C13						7.05449	0.623	0.428667	-1.07603	0.711177
G15	385600	D0554055	G15	D0554055:G15					3.60022	-0.293098	-0.153917	-1.07619	0.710358
O6	385520	D0554055	O06	D0554055:O06					3.60022	-0.293098	-0.153917	-1.07629	0.709821
G15	444440	D0552435	G15	D0552435:G15		TR06395262-002			5.91107	0.71599	0.290774	-1.0764	0.709279
J23	301640	D0552433	J23	D0552433:J23		TR01682330-003			5.84629	0.606158	0.285509	-1.0767	0.707719
P15	349280	D0554053	P15	D0554053:P15		TR06504928-001			6.45619	0.472911	0.344141	-1.07741	0.704073
P10	464000	D0552436	P10	D0552436:P10		TR06420915-002			6.74842	0.486292	0.375054	-1.07757	0.703284
P15	443760	D0552431	P15	D0552431:P15		TR01226879-003			5.12226	0.214222	0.253545	-1.07766	0.702817
N1	443400	D0552431	N01	D0552431:N01		TR01047624-007			5.12226	0.214222	0.253545	-1.07794	0.701345
E15	255160	D0554054	E15	D0554054:E15		TR06544021-001			7.05449	0.623	0.428667	-1.0781	0.700519
B14	348240	D0554053	B14	D0554053:B14		TR06501124-001			6.45619	0.472911	0.344141	-1.07842	0.698906
L8	348120	D0554053	L08	D0554053:L08		TR06496552-001			6.45619	0.472911	0.344141	-1.07853	0.69831
H13	299400	D0552433	H13	D0552433:H13		TR01578469-002			5.84629	0.606158	0.285509	-1.07873	0.697329
P21	347640	D0554053	P21	D0554053:P21		TR06510999-001			6.45619	0.472911	0.344141	-1.079	0.695925
C20	253840	D0554054	C20	D0554054:C20		TR06547952-002			7.05449	0.623	0.428667	-1.07926	0.694558
B18	441320	D0552435	B18	D0552435:B18		TR06403947-003			5.91107	0.71599	0.290774	-1.0795	0.693367
G5	346920	D0554053	G05	D0554053:G05		TR06488920-001			6.45619	0.472911	0.344141	-1.07969	0.692348
N1	382880	D0554055	N01	D0554055:N01		TR06558033-001			3.60022	-0.293098	-0.153917	-1.07975	0.692069
D6	252960	D0554054	D06	D0554054:D06		TR06525138-002			7.05449	0.623	0.428667	-1.08004	0.690584
P7	440680	D0552435	P07	D0552435:P07		TR06375564-010			5.91107	0.71599	0.290774	-1.08013	0.690103
B2	346200	D0554053	B02	D0554053:B02		TR06486298-002			6.45619	0.472911	0.344141	-1.08039	0.688771
I14	445200	D0552434	I14	D0552434:I14		TR01992225-002			4.53638	0.245646	0.0752423	-1.08071	0.687155
A4	439560	D0552431	A04	D0552431:A04		TR01112082-009			5.12226	0.214222	0.253545	-1.081	0.685645
C12	296640	D0552433	C12	D0552433:C12		TR01565676-004			5.84629	0.606158	0.285509	-1.08122	0.684528
A2	444400	D0552434	A02	D0552434:A02		TR01708117-003			4.53638	0.245646	0.0752423	-1.08148	0.683186
H18	469160	D0552432	H18	D0552432:H18		TR01416420-007			5.03811	0.813124	0.169691	-1.08153	0.682907
D16	344480	D0554053	D16	D0554053:D16		TR06504982-001			6.45619	0.472911	0.344141	-1.08205	0.680226
C23	381040	D0554055	C23	D0554055:C23					3.60022	-0.293098	-0.153917	-1.08216	0.679696
P15	250080	D0554054	P15	D0554054:P15		TR06546133-001			7.05449	0.623	0.428667	-1.08257	0.677577
C18	436880	D0552431	C18	D0552431:C18		TR01237861-004			5.12226	0.214222	0.253545	-1.08313	0.674688
D24	436720	D0552431	D24	D0552431:D24		TR01279355-003			5.12226	0.214222	0.253545	-1.08326	0.674034
D18	294200	D0552433	D18	D0552433:D18		TR01622867-003			5.84629	0.606158	0.285509	-1.08342	0.673211
N4	379840	D0554055	N04	D0554055:N04					3.60022	-0.293098	-0.153917	-1.08373	0.671627
G12	342600	D0554053	G12	D0554053:G12		TR06500833-001			6.45619	0.472911	0.344141	-1.08387	0.670886
B19	458160	D0552436	B19	D0552436:B19		TR06430695-001			6.74842	0.486292	0.375054	-1.08397	0.67041
K23	441640	D0552434	K23	D0552434:K23		TR02469169-004			4.53638	0.245646	0.0752423	-1.08414	0.669493
C10	248240	D0554054	C10						7.05449	0.623	0.428667	-1.08419	0.669268
C16	342240	D0554053	C16	D0554053:C16		TR06504977-001			6.45619	0.472911	0.344141	-1.08422	0.669098
P6	342160	D0554053	P06	D0554053:P06		TR06489404-001			6.45619	0.472911	0.344141	-1.0843	0.6687
H10	247920	D0554054	H10						7.05449	0.623	0.428667	-1.08447	0.667823
M19	341760	D0554053	M19	D0554053:M19		TR06509866-001			6.45619	0.472911	0.344141	-1.08468	0.666713
B11	441000	D0552434	B11	D0552434:B11		TR01882677-003			4.53638	0.245646	0.0752423	-1.08476	0.666317
N3	378920	D0554055	N03	D0554055:N03		TR06562800-001			3.60022	-0.293098	-0.153917	-1.08493	0.665441
J6	378880	D0554055	J06	D0554055:J06					3.60022	-0.293098	-0.153917	-1.08498	0.665172
A7	456680	D0552436	A07	D0552436:A07		TR06419914-001			6.74842	0.486292	0.375054	-1.08559	0.662079
P19	434440	D0552435	P19	D0552435:P19		TR06405670-001			5.91107	0.71599	0.290774	-1.08633	0.65828
M22	245720	D0554054	M22	D0554054:M22		TR06553906-001			7.05449	0.623	0.428667	-1.0864	0.657887
N11	245720	D0554054	N11						7.05449	0.623	0.428667	-1.0864	0.657887
A8	432760	D0552431	A08	D0552431:A08		TR01167001-005			5.12226	0.214222	0.253545	-1.08641	0.657844
J18	377520	D0554055	J18	D0554055:J18					3.60022	-0.293098	-0.153917	-1.08676	0.656027
N22	432280	D0552431	N22	D0552431:N22		TR01272238-013			5.12226	0.214222	0.253545	-1.08679	0.655881
F15	377280	D0554055	F15	D0554055:F15					3.60022	-0.293098	-0.153917	-1.08708	0.654414
B1	438520	D0552434	B01	D0552434:B01		TR01694215-002			4.53638	0.245646	0.0752423	-1.08716	0.654013
J17	289960	D0552433	J17	D0552433:J17		TR01613896-003			5.84629	0.606158	0.285509	-1.08725	0.653546
A1	338960	D0554053	A01	D0554053:A01		TR06482926-002			6.45619	0.472911	0.344141	-1.08739	0.652802
M14	244360	D0554054	M14	D0554054:M14		TR06543849-001			7.05449	0.623	0.428667	-1.0876	0.651746
H11	289560	D0552433	H11	D0552433:H11		TR01561268-004			5.84629	0.606158	0.285509	-1.08761	0.651691
A11	376760	D0554055	A11	D0554055:A11					3.60022	-0.293098	-0.153917	-1.08776	0.650917
B12	430560	D0552431	B12	D0552431:B12		TR01201795-007			5.12226	0.214222	0.253545	-1.08816	0.648849
J18	243080	D0554054	J18	D0554054:J18		TR06547142-001			7.05449	0.623	0.428667	-1.08872	0.645965
P15	461240	D0552432	P15	D0552432:P15		TR01391031-002			5.03811	0.813124	0.169691	-1.08886	0.645286
H17	375920	D0554055	H17	D0554055:H17					3.60022	-0.293098	-0.153917	-1.08886	0.645269
J10	460680	D0552432	J10	D0552432:J10		TR01347921-003			5.03811	0.813124	0.169691	-1.08937	0.642626
I18	428720	D0552431	I18	D0552431:I18		TR01241941-002			5.12226	0.214222	0.253545	-1.08963	0.641326
N16	452960	D0552436	N16	D0552436:N16		TR06424828-001			6.74842	0.486292	0.375054	-1.08966	0.641138
H18	286920	D0552433	H18	D0552433:H18		TR01624694-002			5.84629	0.606158	0.285509	-1.08999	0.639446
D12	435400	D0552434	D12	D0552434:D12		TR01915368-004			4.53638	0.245646	0.0752423	-1.09017	0.638534
F14	452280	D0552436	F14	D0552436:F14		TR06423859-001			6.74842	0.486292	0.375054	-1.09041	0.63731
C9	286440	D0552433	C09	D0552433:C09		TR01545947-002			5.84629	0.606158	0.285509	-1.09043	0.63722
E11	286440	D0552433	E11	D0552433:E11		TR01560930-003			5.84629	0.606158	0.285509	-1.09043	0.63722
H9	374720	D0554055	H09	D0554055:H09					3.60022	-0.293098	-0.153917	-1.09043	0.6372
K23	427520	D0552431	K23	D0552431:K23		TR01277626-003			5.12226	0.214222	0.253545	-1.09058	0.63642
E7	427400	D0552431	E07	D0552431:E07		TR01152097-004			5.12226	0.214222	0.253545	-1.09068	0.635929
F6	240840	D0554054	F06	D0554054:F06		TR06525260-001			7.05449	0.623	0.428667	-1.09069	0.635849
B17	434560	D0552434	B17	D0552434:B17		TR02059929-003			4.53638	0.245646	0.0752423	-1.09098	0.634367
L5	374240	D0554055	L05	D0554055:L05					3.60022	-0.293098	-0.153917	-1.09106	0.633972
O16	285400	D0552433	O16	D0552433:O16		TR01609396-002			5.84629	0.606158	0.285509	-1.09136	0.632396
J18	429320	D0552435	J18	D0552435:J18		TR06404034-001			5.91107	0.71599	0.290774	-1.09141	0.632168
K11	334800	D0554053	K11	D0554053:K11		TR06500696-001			6.45619	0.472911	0.344141	-1.09142	0.632135
N3	458400	D0552432	N03	D0552432:N03		TR01297616-007			5.03811	0.813124	0.169691	-1.09148	0.631796
I15	239920	D0554054	I15	D0554054:I15		TR06544297-001			7.05449	0.623	0.428667	-1.0915	0.631694
P5	433080	D0552434	P05	D0552434:P05		TR01767005-004			4.53638	0.245646	0.0752423	-1.09241	0.627024
N16	238880	D0554054	N16	D0554054:N16		TR06546439-001			7.05449	0.623	0.428667	-1.09242	0.626998
E1	428080	D0552435	E01	D0552435:E01		TR06096935-007			5.91107	0.71599	0.290774	-1.09264	0.625844
N23	432680	D0552434	N23	D0552434:N23		TR02489075-002			4.53638	0.245646	0.0752423	-1.0928	0.625039
M10	238400	D0554054	M10						7.05449	0.623	0.428667	-1.09284	0.62483
C4	372680	D0554055	C04	D0554055:C04					3.60022	-0.293098	-0.153917	-1.0931	0.623483
O2	237640	D0554054	O02	D0554054:O02		TR06516591-001			7.05449	0.623	0.428667	-1.09351	0.621398
K15	282880	D0552433	K15	D0552433:K15		TR01600932-002			5.84629	0.606158	0.285509	-1.09364	0.620708
B23	431560	D0552434	B23	D0552434:B23		TR02426893-002			4.53638	0.245646	0.0752423	-1.09388	0.619483
O23	455560	D0552432	O23	D0552432:O23		TR01473255-005			5.03811	0.813124	0.169691	-1.09411	0.618305
F10	331840	D0554053	F10	D0554053:F10		TR06498148-001			6.45619	0.472911	0.344141	-1.09428	0.617429
F3	422760	D0552431	F03	D0552431:F03		TR01094349-007			5.12226	0.214222	0.253545	-1.09437	0.616959
J14	281880	D0552433	J14	D0552433:J14		TR01593020-005			5.84629	0.606158	0.285509	-1.09454	0.61607
G4	281800	D0552433	G04	D0552433:G04		TR01510907-005			5.84629	0.606158	0.285509	-1.09461	0.615699
K18	430760	D0552434	K18	D0552434:K18		TR02128418-002			4.53638	0.245646	0.0752423	-1.09465	0.615514
M18	454880	D0552432	M18	D0552432:M18		TR01417828-007			5.03811	0.813124	0.169691	-1.09474	0.615075
P10	281600	D0552433	P10	D0552433:P10		TR01559727-004			5.84629	0.606158	0.285509	-1.0948	0.614772
B3	236080	D0554054	B03	D0554054:B03		TR06516621-001			7.05449	0.623	0.428667	-1.09488	0.614353
J21	330840	D0554053	J21	D0554053:J21		TR06510646-001			6.45619	0.472911	0.344141	-1.09525	0.612461
D17	421520	D0552431	D17	D0552431:D17		TR01232217-002			5.12226	0.214222	0.253545	-1.09536	0.611889
J23	370880	D0554055	J23	D0554055:J23					3.60022	-0.293098	-0.153917	-1.09546	0.611379
L15	330440	D0554053	L15	D0554053:L15		TR06502841-001			6.45619	0.472911	0.344141	-1.09563	0.610474
C7	424560	D0552435	C07	D0552435:C07		TR06375274-014			5.91107	0.71599	0.290774	-1.09613	0.607892
D8	329720	D0554053	D08	D0554053:D08		TR06496479-001			6.45619	0.472911	0.344141	-1.09633	0.606897
M22	279440	D0552433	M22	D0552433:M22		TR01671560-002			5.84629	0.606158	0.285509	-1.09675	0.604753
H7	233880	D0554054	H07	D0554054:H07		TR06525664-001			7.05449	0.623	0.428667	-1.09681	0.604417
L23	233720	D0554054	L23	D0554054:L23		TR06555322-001			7.05449	0.623	0.428667	-1.09695	0.603695
J20	279160	D0552433	J20	D0552433:J20		TR01646906-004			5.84629	0.606158	0.285509	-1.097	0.603455
J3	279120	D0552433	J03	D0552433:J03		TR01505791-005			5.84629	0.606158	0.285509	-1.09703	0.603269
D5	328960	D0554053	D05	D0554053:D05		TR06486730-001			6.45619	0.472911	0.344141	-1.09706	0.603121
I2	419320	D0552431	I02	D0552431:I02		TR01062632-006			5.12226	0.214222	0.253545	-1.09711	0.602895
M20	233520	D0554054	M20	D0554054:M20		TR06548033-001			7.05449	0.623	0.428667	-1.09713	0.602791
N12	445760	D0552436	N12	D0552436:N12		TR06423276-001			6.74842	0.486292	0.375054	-1.09755	0.600608
K5	278280	D0552433	K05	D0552433:K05		TR01519090-003			5.84629	0.606158	0.285509	-1.09779	0.599373
M20	278240	D0552433	M20	D0552433:M20		TR01648508-003			5.84629	0.606158	0.285509	-1.09783	0.599188
D12	418120	D0552431	D12	D0552431:D12		TR01202166-009			5.12226	0.214222	0.253545	-1.09806	0.597988
I3	450800	D0552432	I03	D0552432:I03		TR01295883-005			5.03811	0.813124	0.169691	-1.09851	0.595695
A15	368320	D0554055	A15	D0554055:A15					3.60022	-0.293098	-0.153917	-1.09881	0.594165
A10	450080	D0552432	A10	D0552432:A10		TR01342310-007			5.03811	0.813124	0.169691	-1.09917	0.592275
I16	421400	D0552435	I16	D0552435:I16		TR06400570-002			5.91107	0.71599	0.290774	-1.09927	0.591776
G13	276640	D0552433	G13	D0552433:G13		TR01577342-006			5.84629	0.606158	0.285509	-1.09927	0.591767
G19	443920	D0552436	G19	D0552436:G19		TR06430785-002			6.74842	0.486292	0.375054	-1.09957	0.590251
G23	443720	D0552436	G23	D0552436:G23		TR06444502-002			6.74842	0.486292	0.375054	-1.09979	0.589125
D23	425400	D0552434	D23	D0552434:D23		TR02438518-002			4.53638	0.245646	0.0752423	-1.09983	0.588921
F21	276000	D0552433	F21	D0552433:F21		TR01653143-004			5.84629	0.606158	0.285509	-1.09985	0.588798
G17	230400	D0554054	G17	D0554054:G17		TR06546620-001			7.05449	0.623	0.428667	-1.09987	0.588701
N3	325720	D0554053	N03	D0554053:N03		TR06486534-001			6.45619	0.472911	0.344141	-1.1002	0.587024
B4	229960	D0554054	B04	D0554054:B04		TR06516861-001			7.05449	0.623	0.428667	-1.10026	0.586714
P23	229920	D0554054	P23	D0554054:P23		TR06555407-001			7.05449	0.623	0.428667	-1.10029	0.586534
J8	367000	D0554055	J08	D0554055:J08					3.60022	-0.293098	-0.153917	-1.10053	0.58529
O4	424440	D0552434	O04	D0552434:O04		TR01750507-002			4.53638	0.245646	0.0752423	-1.10075	0.584158
D20	325120	D0554053	D20	D0554053:D20		TR06509933-001			6.45619	0.472911	0.344141	-1.10078	0.584044
D16	366800	D0554055	D16	D0554055:D16					3.60022	-0.293098	-0.153917	-1.1008	0.583945
E2	325080	D0554053	E02	D0554053:E02		TR06486329-002			6.45619	0.472911	0.344141	-1.10082	0.583845
F12	324680	D0554053	F12	D0554053:F12		TR06500832-001			6.45619	0.472911	0.344141	-1.1012	0.581858
O17	274400	D0552433	O17	D0552433:O17		TR01619495-007			5.84629	0.606158	0.285509	-1.1013	0.581377
F18	419240	D0552435	F18	D0552435:F18		TR06403976-001			5.91107	0.71599	0.290774	-1.10142	0.58076
G11	447640	D0552432	G11	D0552432:G11		TR01353592-006			5.03811	0.813124	0.169691	-1.10143	0.580685
C9	447520	D0552432	C09	D0552432:C09		TR01337948-003			5.03811	0.813124	0.169691	-1.10154	0.580115
I7	273960	D0552433	I07	D0552433:I07		TR01534989-005			5.84629	0.606158	0.285509	-1.10169	0.579337
F1	413280	D0552431	F01	D0552431:F01		TR00987457-005			5.12226	0.214222	0.253545	-1.10191	0.5782
G12	228040	D0554054	G12						7.05449	0.623	0.428667	-1.10194	0.578043
A22	446600	D0552432	A22	D0552432:A22		TR01446975-003			5.03811	0.813124	0.169691	-1.10239	0.575744
K10	412320	D0552431	K10	D0552431:K10		TR01193085-004			5.12226	0.214222	0.253545	-1.10268	0.574275
D22	322480	D0554053	D22	D0554053:D22		TR06511143-001			6.45619	0.472911	0.344141	-1.10333	0.570928
I13	364840	D0554055	I13	D0554055:I13					3.60022	-0.293098	-0.153917	-1.10336	0.570765
C18	322400	D0554053	C18	D0554053:C18		TR06506222-002			6.45619	0.472911	0.344141	-1.10341	0.57053
H4	364600	D0554055	H04	D0554055:H04					3.60022	-0.293098	-0.153917	-1.10368	0.569152
P11	322000	D0554053	P11	D0554053:P11		TR06500762-002			6.45619	0.472911	0.344141	-1.10379	0.568543
A13	364480	D0554055	A13	D0554055:A13					3.60022	-0.293098	-0.153917	-1.10383	0.568345
N14	364480	D0554055	N14	D0554055:N14					3.60022	-0.293098	-0.153917	-1.10383	0.568345
N11	364320	D0554055	N11	D0554055:N11					3.60022	-0.293098	-0.153917	-1.10404	0.567269
E20	416520	D0552435	E20	D0552435:E20		TR06405816-001			5.91107	0.71599	0.290774	-1.10412	0.566889
E7	321600	D0554053	E07	D0554053:E07		TR06489452-001			6.45619	0.472911	0.344141	-1.10418	0.566556
G1	321560	D0554053	G01	D0554053:G01		TR06483064-001			6.45619	0.472911	0.344141	-1.10422	0.566357
L15	410360	D0552431	L15	D0552431:L15		TR01225403-005			5.12226	0.214222	0.253545	-1.10424	0.566262
G8	225360	D0554054	G08	D0554054:G08		TR06526359-001			7.05449	0.623	0.428667	-1.1043	0.56594
N2	410000	D0552431	N02	D0552431:N02		TR01072105-002			5.12226	0.214222	0.253545	-1.10452	0.56479
J7	224920	D0554054	J07	D0554054:J07		TR06525691-001			7.05449	0.623	0.428667	-1.10469	0.563953
N2	439160	D0552436	N02	D0552436:N02		TR06413365-002			6.74842	0.486292	0.375054	-1.10478	0.563456
L23	443920	D0552432	L23	D0552432:L23		TR01468668-003			5.03811	0.813124	0.169691	-1.10487	0.563014
F10	443800	D0552432	F10	D0552432:F10		TR01345434-004			5.03811	0.813124	0.169691	-1.10498	0.562444
A16	415560	D0552435	A16	D0552435:A16		TR06395398-001			5.91107	0.71599	0.290774	-1.10507	0.561993
E7	363360	D0554055	E07	D0554055:E07					3.60022	-0.293098	-0.153917	-1.1053	0.560814
C13	269800	D0552433	C13	D0552433:C13		TR01575200-005			5.84629	0.606158	0.285509	-1.10545	0.560042
D19	269680	D0552433	D19	D0552433:D19		TR01633665-002			5.84629	0.606158	0.285509	-1.10556	0.559486
D11	438360	D0552436	D11	D0552436:D11		TR06422231-001			6.74842	0.486292	0.375054	-1.10566	0.558953
K15	408440	D0552431	K15	D0552431:K15		TR01225232-003			5.12226	0.214222	0.253545	-1.10577	0.558412
O17	363000	D0554055	O17	D0554055:O17					3.60022	-0.293098	-0.153917	-1.10577	0.558393
N12	362960	D0554055	N12	D0554055:N12					3.60022	-0.293098	-0.153917	-1.10582	0.558124
E20	438080	D0552436	E20	D0552436:E20		TR06431097-001			6.74842	0.486292	0.375054	-1.10597	0.557377
C22	414520	D0552435	C22	D0552435:C22		TR06408218-004			5.91107	0.71599	0.290774	-1.1061	0.556689
K14	442560	D0552432	K14	D0552432:K14		TR01380540-005			5.03811	0.813124	0.169691	-1.10613	0.556554
H23	414480	D0552435	H23	D0552435:H23		TR06412036-001			5.91107	0.71599	0.290774	-1.10614	0.556485
N10	362600	D0554055	N10	D0554055:N10					3.60022	-0.293098	-0.153917	-1.10629	0.555703
C2	442240	D0552432	C02	D0552432:C02		TR01285552-007			5.03811	0.813124	0.169691	-1.10642	0.555034
G3	319200	D0554053	G03	D0554053:G03		TR06486473-001			6.45619	0.472911	0.344141	-1.1065	0.554632
K11	362360	D0554055	K11	D0554055:K11					3.60022	-0.293098	-0.153917	-1.10661	0.55409
I21	413960	D0552435	I21	D0552435:I21		TR06406083-001			5.91107	0.71599	0.290774	-1.10666	0.553833
M2	268320	D0552433	M02	D0552433:M02		TR01494240-006			5.84629	0.606158	0.285509	-1.10678	0.553178
G6	268280	D0552433	G06	D0552433:G06		TR01526017-005			5.84629	0.606158	0.285509	-1.10682	0.552992
B15	222400	D0554054	B15	D0554054:B15		TR06544008-001			7.05449	0.623	0.428667	-1.1069	0.552573
B20	362120	D0554055	B20	D0554055:B20					3.60022	-0.293098	-0.153917	-1.10692	0.552476
G16	268120	D0552433	G16	D0552433:G16		TR01606577-005			5.84629	0.606158	0.285509	-1.10697	0.55225
P12	417680	D0552434	P12	D0552434:P12		TR01934353-003			4.53638	0.245646	0.0752423	-1.10728	0.55062
O18	318280	D0554053	O18	D0554053:O18		TR06509721-001			6.45619	0.472911	0.344141	-1.10739	0.550062
O15	361720	D0554055	O15	D0554055:O15					3.60022	-0.293098	-0.153917	-1.10744	0.549786
I4	412880	D0552435	I04	D0552435:I04		TR06135721-011			5.91107	0.71599	0.290774	-1.10773	0.548325
J2	361360	D0554055	J02	D0554055:J02		TR06561598-001			3.60022	-0.293098	-0.153917	-1.10792	0.547365
C8	361320	D0554055	C08	D0554055:C08					3.60022	-0.293098	-0.153917	-1.10797	0.547096
C16	361200	D0554055	C16	D0554055:C16					3.60022	-0.293098	-0.153917	-1.10813	0.54629
H2	436080	D0552436	H02	D0552436:H02		TR06413252-001			6.74842	0.486292	0.375054	-1.10816	0.546118
N7	360920	D0554055	N07	D0554055:N07					3.60022	-0.293098	-0.153917	-1.10849	0.544407
F9	360800	D0554055	F09	D0554055:F09					3.60022	-0.293098	-0.153917	-1.10865	0.5436
M10	416240	D0552434	M10	D0552434:M10		TR01870126-003			4.53638	0.245646	0.0752423	-1.10867	0.543476
J6	316920	D0554053	J06	D0554053:J06		TR06489354-001			6.45619	0.472911	0.344141	-1.10871	0.543305
E22	439680	D0552432	E22	D0552432:E22		TR01449900-003			5.03811	0.813124	0.169691	-1.10879	0.542874
B6	220240	D0554054	B06	D0554054:B06		TR06525056-001			7.05449	0.623	0.428667	-1.1088	0.542818
D9	220200	D0554054	D09	D0554054:D09		TR06526528-001			7.05449	0.623	0.428667	-1.10884	0.542638
F4	435360	D0552436	F04	D0552436:F04		TR06416629-002			6.74842	0.486292	0.375054	-1.10895	0.542065
C5	360520	D0554055	C05	D0554055:C05					3.60022	-0.293098	-0.153917	-1.10902	0.541717
L16	435040	D0552436	L16	D0552436:L16		TR06424785-001			6.74842	0.486292	0.375054	-1.1093	0.540264
G1	360080	D0554055	G01	D0554055:G01		TR06556966-001			3.60022	-0.293098	-0.153917	-1.10959	0.538759
A7	415240	D0552434	A07	D0552434:A07		TR01787688-002			4.53638	0.245646	0.0752423	-1.10964	0.538514
J10	265120	D0552433	J10	D0552433:J10		TR01557381-005			5.84629	0.606158	0.285509	-1.10967	0.538336
D20	219200	D0554054	D20	D0554054:D20		TR06547957-001			7.05449	0.623	0.428667	-1.10972	0.538122
N1	264240	D0552433	N01	D0552433:N01		TR01486546-003			5.84629	0.606158	0.285509	-1.11047	0.534254
H8	218040	D0554054	H08	D0554054:H08		TR06526360-001			7.05449	0.623	0.428667	-1.11074	0.532883
J19	437560	D0552432	J19	D0552432:J19		TR01423983-005			5.03811	0.813124	0.169691	-1.11075	0.532804
H19	218000	D0554054	H19	D0554054:H19		TR06547780-001			7.05449	0.623	0.428667	-1.11077	0.532702
A6	314680	D0554053	A06	D0554053:A06		TR06489298-001			6.45619	0.472911	0.344141	-1.11087	0.532177
D15	217680	D0554054	D15	D0554054:D15		TR06544019-001			7.05449	0.623	0.428667	-1.11105	0.531257
K14	413760	D0552434	K14	D0552434:K14		TR01992459-003			4.53638	0.245646	0.0752423	-1.11107	0.531172
L12	217480	D0554054	L12						7.05449	0.623	0.428667	-1.11123	0.530354
O7	358720	D0554055	O07	D0554055:O07					3.60022	-0.293098	-0.153917	-1.11137	0.529614
D1	401240	D0552431	D01	D0552431:D01		TR00986389-005			5.12226	0.214222	0.253545	-1.1115	0.528975
H9	400960	D0552431	H09	D0552431:H09		TR01184924-006			5.12226	0.214222	0.253545	-1.11172	0.52783
P7	357920	D0554055	P07	D0554055:P07					3.60022	-0.293098	-0.153917	-1.11242	0.524234
F23	313040	D0554053	F23	D0554053:F23		TR06511713-001			6.45619	0.472911	0.344141	-1.11246	0.524029
O20	399960	D0552431	O20	D0552431:O20		TR01259566-011			5.12226	0.214222	0.253545	-1.11251	0.523742
I20	399560	D0552431	I20	D0552431:I20		TR01256017-009			5.12226	0.214222	0.253545	-1.11283	0.522106
I23	407720	D0552435	I23	D0552435:I23		TR06412039-002			5.91107	0.71599	0.290774	-1.11285	0.522009
A17	435240	D0552432	A17	D0552432:A17		TR01401762-004			5.03811	0.813124	0.169691	-1.1129	0.521783
I6	215560	D0554054	I06	D0554054:I06		TR06525343-001			7.05449	0.623	0.428667	-1.11292	0.521683
E17	312560	D0554053	E17	D0554053:E17		TR06505635-001			6.45619	0.472911	0.344141	-1.11292	0.521644
J13	399440	D0552431	J13	D0552431:J13		TR01212635-006			5.12226	0.214222	0.253545	-1.11293	0.521616
I20	215480	D0554054	I20	D0554054:I20		TR06547998-001			7.05449	0.623	0.428667	-1.11299	0.521322
F1	215320	D0554054	F01	D0554054:F01		TR06516285-001			7.05449	0.623	0.428667	-1.11313	0.520599
I19	261200	D0552433	I19	D0552433:I19		TR01636088-003			5.84629	0.606158	0.285509	-1.11321	0.520155
M5	261000	D0552433	M05	D0552433:M05		TR01521858-005			5.84629	0.606158	0.285509	-1.11339	0.519227
L4	260880	D0552433	L04	D0552433:L04		TR01511936-004			5.84629	0.606158	0.285509	-1.1135	0.51867
M8	311800	D0554053	M08	D0554053:M08		TR06496579-001			6.45619	0.472911	0.344141	-1.11366	0.517868
D6	356680	D0554055	D06	D0554055:D06					3.60022	-0.293098	-0.153917	-1.11404	0.515896
O1	430600	D0552436	O01	D0552436:O01		TR06413119-002			6.74842	0.486292	0.375054	-1.11416	0.515271
A3	406160	D0552435	A03	D0552435:A03		TR06113427-007			5.91107	0.71599	0.290774	-1.1144	0.514053
I19	405880	D0552435	I19	D0552435:I19		TR06404248-001			5.91107	0.71599	0.290774	-1.11468	0.512625
P23	356120	D0554055	P23	D0554055:P23					3.60022	-0.293098	-0.153917	-1.11477	0.512131
P10	397120	D0552431	P10	D0552431:P10		TR01194421-006			5.12226	0.214222	0.253545	-1.11477	0.51213
L14	213280	D0554054	L14						7.05449	0.623	0.428667	-1.11492	0.511387
P1	355480	D0554055	P01	D0554055:P01		TR06558074-001			3.60022	-0.293098	-0.153917	-1.11561	0.507828
M13	432240	D0552432	M13	D0552432:M13		TR01376613-003			5.03811	0.813124	0.169691	-1.11567	0.507533
C18	355400	D0554055	C18	D0554055:C18					3.60022	-0.293098	-0.153917	-1.11572	0.50729
F12	258000	D0552433	F12	D0552433:F12		TR01567720-005			5.84629	0.606158	0.285509	-1.1161	0.505313
H14	431760	D0552432	H14	D0552432:H14		TR01379947-003			5.03811	0.813124	0.169691	-1.11611	0.505253
E21	403960	D0552435	E21	D0552435:E21		TR06406041-001			5.91107	0.71599	0.290774	-1.11658	0.502833
B12	407800	D0552434	B12	D0552434:B12		TR01910680-002			4.53638	0.245646	0.0752423	-1.11682	0.501602
L11	354480	D0554055	L11	D0554055:L11					3.60022	-0.293098	-0.153917	-1.11692	0.501103
P8	308400	D0554053	P08	D0554053:P08		TR06496584-001			6.45619	0.472911	0.344141	-1.11695	0.500977
M6	354400	D0554055	M06	D0554055:M06					3.60022	-0.293098	-0.153917	-1.11703	0.500565
F3	256920	D0552433	F03	D0552433:F03		TR01501611-005			5.84629	0.606158	0.285509	-1.11708	0.500304
M5	308200	D0554053	M05	D0554053:M05		TR06489248-002			6.45619	0.472911	0.344141	-1.11714	0.499983
I20	256160	D0552433	I20	D0552433:I20		TR01646846-004			5.84629	0.606158	0.285509	-1.11776	0.496779
F21	393320	D0552431	F21	D0552431:F21		TR01262360-005			5.12226	0.214222	0.253545	-1.1178	0.496594
P12	427160	D0552436	P12	D0552436:P12		TR06423608-001			6.74842	0.486292	0.375054	-1.11793	0.495907
M17	392960	D0552431	M17	D0552431:M17		TR01234424-004			5.12226	0.214222	0.253545	-1.11809	0.495122
E3	392920	D0552431	E03	D0552431:E03		TR01090829-004			5.12226	0.214222	0.253545	-1.11812	0.494959
L17	429480	D0552432	L17	D0552432:L17		TR01406090-006			5.03811	0.813124	0.169691	-1.11822	0.494423
D15	307000	D0554053	D15	D0554053:D15		TR06502726-001			6.45619	0.472911	0.344141	-1.1183	0.494021
N4	406040	D0552434	N04	D0552434:N04		TR01749200-003			4.53638	0.245646	0.0752423	-1.11852	0.49287
E13	392320	D0552431	E13	D0552431:E13		TR01209633-005			5.12226	0.214222	0.253545	-1.11859	0.492506
E16	255120	D0552433	E16	D0552433:E16		TR01605084-007			5.84629	0.606158	0.285509	-1.1187	0.491955
J14	352960	D0554055	J14	D0554055:J14					3.60022	-0.293098	-0.153917	-1.11891	0.490883
L2	306160	D0554053	L02	D0554053:L02		TR06486390-001			6.45619	0.472911	0.344141	-1.11911	0.489848
G10	254560	D0552433	G10	D0552433:G10		TR01556330-006			5.84629	0.606158	0.285509	-1.11921	0.489358
B6	352680	D0554055	B06	D0554055:B06					3.60022	-0.293098	-0.153917	-1.11928	0.489
D3	391440	D0552431	D03	D0552431:D03		TR01088684-006			5.12226	0.214222	0.253545	-1.11929	0.488908
L19	254440	D0552433	L19	D0552433:L19		TR01636382-003			5.84629	0.606158	0.285509	-1.11932	0.488801
C7	208160	D0554054	C07	D0554054:C07		TR06525549-002			7.05449	0.623	0.428667	-1.11942	0.488264
K19	305760	D0554053	K19	D0554053:K19		TR06509825-001			6.45619	0.472911	0.344141	-1.1195	0.487861
F20	254120	D0552433	F20	D0552433:F20		TR01644761-003			5.84629	0.606158	0.285509	-1.1196	0.487317
P4	391000	D0552431	P04	D0552431:P04		TR01122104-010			5.12226	0.214222	0.253545	-1.11965	0.487109
H3	253880	D0552433	H03	D0552433:H03		TR01504320-002			5.84629	0.606158	0.285509	-1.11982	0.486204
F15	404320	D0552434	F15	D0552434:F15		TR02008009-003			4.53638	0.245646	0.0752423	-1.12018	0.484337
O4	253440	D0552433	O04	D0552433:O04		TR01512369-008			5.84629	0.606158	0.285509	-1.12022	0.484163
K12	253400	D0552433	K12	D0552433:K12		TR01570569-003			5.84629	0.606158	0.285509	-1.12025	0.483978
G7	399680	D0552435	G07	D0552435:G07		TR06375482-013			5.91107	0.71599	0.290774	-1.12083	0.481006
N2	351440	D0554055	N02	D0554055:N02		TR06562784-001			3.60022	-0.293098	-0.153917	-1.1209	0.480662
I5	304240	D0554053	I05	D0554053:I05		TR06489151-001			6.45619	0.472911	0.344141	-1.12097	0.480309
O20	403440	D0552434	O20	D0552434:O20		TR02220019-002			4.53638	0.245646	0.0752423	-1.12103	0.479971
G14	389120	D0552431	G14	D0552431:G14		TR01217250-003			5.12226	0.214222	0.253545	-1.12114	0.479423
B17	399320	D0552435	B17	D0552435:B17		TR06400878-001			5.91107	0.71599	0.290774	-1.12119	0.47917
F18	205720	D0554054	F18	D0554054:F18		TR06547105-001			7.05449	0.623	0.428667	-1.12157	0.477245
J10	423840	D0552436	J10	D0552436:J10		TR06420867-001			6.74842	0.486292	0.375054	-1.12157	0.477218
I8	350840	D0554055	I08	D0554055:I08					3.60022	-0.293098	-0.153917	-1.12169	0.476628
M6	423680	D0552436	M06	D0552436:M06		TR06419842-003			6.74842	0.486292	0.375054	-1.12175	0.476317
O21	350720	D0554055	O21	D0554055:O21					3.60022	-0.293098	-0.153917	-1.12184	0.475821
L4	205400	D0554054	L04	D0554054:L04		TR06522194-001			7.05449	0.623	0.428667	-1.12185	0.4758
H7	251600	D0552433	H07	D0552433:H07		TR01534825-003			5.84629	0.606158	0.285509	-1.12188	0.475629
H3	388000	D0552431	H03	D0552431:H03		TR01103239-004			5.12226	0.214222	0.253545	-1.12203	0.474844
I3	350440	D0554055	I03	D0554055:I03		TR06562795-001			3.60022	-0.293098	-0.153917	-1.12221	0.473938
I6	350320	D0554055	I06	D0554055:I06					3.60022	-0.293098	-0.153917	-1.12237	0.473131
N12	302600	D0554053	N12	D0554053:N12		TR06500910-001			6.45619	0.472911	0.344141	-1.12255	0.472162
H24	302560	D0554053	H24	D0554053:H24		TR06512691-001			6.45619	0.472911	0.344141	-1.12259	0.471963
B16	350120	D0554055	B16	D0554055:B16					3.60022	-0.293098	-0.153917	-1.12263	0.471786
O21	302200	D0554053	O21	D0554053:O21		TR06510984-001			6.45619	0.472911	0.344141	-1.12294	0.470175
C1	422520	D0552436	C01	D0552436:C01		TR06412308-002			6.74842	0.486292	0.375054	-1.12302	0.469787
P1	301800	D0554053	P01	D0554053:P01		TR06486284-001			6.45619	0.472911	0.344141	-1.12333	0.468187
K9	249920	D0552433	K09	D0552433:K09		TR01548817-002			5.84629	0.606158	0.285509	-1.1234	0.467837
J15	203160	D0554054	J15	D0554054:J15		TR06544299-001			7.05449	0.623	0.428667	-1.12382	0.465684
L3	203040	D0554054	L03	D0554054:L03		TR06516797-002			7.05449	0.623	0.428667	-1.12392	0.465142
J5	349120	D0554055	J05	D0554055:J05					3.60022	-0.293098	-0.153917	-1.12394	0.465062
B22	301160	D0554053	B22	D0554053:B22		TR06511053-001			6.45619	0.472911	0.344141	-1.12395	0.465008
J6	422920	D0552432	J06	D0552432:J06		TR01317580-005			5.03811	0.813124	0.169691	-1.12429	0.463262
N5	348680	D0554055	N05	D0554055:N05					3.60022	-0.293098	-0.153917	-1.12451	0.462103
H11	348640	D0554055	H11	D0554055:H11					3.60022	-0.293098	-0.153917	-1.12456	0.461834
L16	248480	D0552433	L16	D0552433:L16		TR01609075-002			5.84629	0.606158	0.285509	-1.1247	0.461158
O6	248280	D0552433	O06	D0552433:O06		TR01531239-002			5.84629	0.606158	0.285509	-1.12488	0.460231
E1	348360	D0554055	E01	D0554055:E01		TR06556956-001			3.60022	-0.293098	-0.153917	-1.12493	0.459952
F10	348320	D0554055	F10	D0554055:F10					3.60022	-0.293098	-0.153917	-1.12498	0.459683
N21	420520	D0552436	N21	D0552436:N21		TR06439813-002			6.74842	0.486292	0.375054	-1.12521	0.458529
F12	421640	D0552432	F12	D0552432:F12		TR01360964-007			5.03811	0.813124	0.169691	-1.12547	0.457182
L2	398840	D0552434	L02	D0552434:L02		TR01712672-004			4.53638	0.245646	0.0752423	-1.12548	0.457149
L13	347640	D0554055	L13	D0554055:L13					3.60022	-0.293098	-0.153917	-1.12587	0.45511
G19	299120	D0554053	G19	D0554053:G19		TR06509780-001			6.45619	0.472911	0.344141	-1.12592	0.454873
J21	247120	D0552433	J21	D0552433:J21		TR01657572-004			5.84629	0.606158	0.285509	-1.12592	0.45485
P1	382840	D0552431	P01	D0552431:P01		TR01057911-006			5.12226	0.214222	0.253545	-1.12614	0.453747
L16	200440	D0554054	L16	D0554054:L16		TR06546367-001			7.05449	0.623	0.428667	-1.12621	0.4534
D10	298320	D0554053	D10	D0554053:D10		TR06498131-001			6.45619	0.472911	0.344141	-1.12669	0.450898
G6	419080	D0552436	G06	D0552436:G06		TR06419737-001			6.74842	0.486292	0.375054	-1.12679	0.450423
O20	298040	D0554053	O20	D0554053:O20		TR06510361-001			6.45619	0.472911	0.344141	-1.12696	0.449507
D22	419920	D0552432	D22	D0552432:D22		TR01449784-005			5.03811	0.813124	0.169691	-1.12706	0.449012
J5	245840	D0552433	J05	D0552433:J05		TR01518519-005			5.84629	0.606158	0.285509	-1.12708	0.448914
E9	393360	D0552435	E09	D0552435:E09		TR06375846-009			5.91107	0.71599	0.290774	-1.12711	0.448774
I17	346600	D0554055	I17	D0554055:I17					3.60022	-0.293098	-0.153917	-1.12723	0.448117
J16	297600	D0554053	J16	D0554053:J16		TR06505369-001			6.45619	0.472911	0.344141	-1.12739	0.447321
N23	380840	D0552431	N23	D0552431:N23		TR01278067-003			5.12226	0.214222	0.253545	-1.12773	0.44557
F7	297080	D0554053	F07	D0554053:F07		TR06493644-002			6.45619	0.472911	0.344141	-1.12789	0.444738
D3	346000	D0554055	D03	D0554055:D03		TR06562790-001			3.60022	-0.293098	-0.153917	-1.12802	0.444083
D7	417480	D0552436	D07	D0552436:D07		TR06419950-002			6.74842	0.486292	0.375054	-1.12854	0.441417
H7	379720	D0552431	H07	D0552431:H07		TR01156448-003			5.12226	0.214222	0.253545	-1.12862	0.440991
K1	379560	D0552431	K01	D0552431:K01		TR00991471-007			5.12226	0.214222	0.253545	-1.12875	0.440337
M3	391640	D0552435	M03	D0552435:M03		TR06121128-019			5.91107	0.71599	0.290774	-1.12881	0.440002
K20	296040	D0554053	K20	D0554053:K20		TR06509985-001			6.45619	0.472911	0.344141	-1.1289	0.439571
L19	345280	D0554055	L19	D0554055:L19					3.60022	-0.293098	-0.153917	-1.12896	0.439241
P9	379280	D0552431	P09	D0552431:P09		TR01188611-006			5.12226	0.214222	0.253545	-1.12897	0.439192
J11	345200	D0554055	J11	D0554055:J11					3.60022	-0.293098	-0.153917	-1.12907	0.438703
P11	416920	D0552436	P11	D0552436:P11		TR06422400-002			6.74842	0.486292	0.375054	-1.12915	0.438264
E11	345120	D0554055	E11	D0554055:E11					3.60022	-0.293098	-0.153917	-1.12917	0.438165
D1	243520	D0552433	D01	D0552433:D01		TR01479824-004			5.84629	0.606158	0.285509	-1.12917	0.438153
P20	416800	D0552436	P20	D0552436:P20		TR06439617-001			6.74842	0.486292	0.375054	-1.12928	0.437589
I16	295440	D0554053	I16	D0554053:I16		TR06505305-002			6.45619	0.472911	0.344141	-1.12948	0.43659
N14	416600	D0552436	N14	D0552436:N14		TR06423960-004			6.74842	0.486292	0.375054	-1.1295	0.436463
M8	394640	D0552434	M08	D0552434:M08		TR01815919-002			4.53638	0.245646	0.0752423	-1.12953	0.436312
N9	295080	D0554053	N09	D0554053:N09		TR06498016-002			6.45619	0.472911	0.344141	-1.12983	0.434802
A23	344600	D0554055	A23	D0554055:A23					3.60022	-0.293098	-0.153917	-1.12985	0.434669
I13	295000	D0554053	I13	D0554053:I13		TR06501036-001			6.45619	0.472911	0.344141	-1.1299	0.434404
P3	416200	D0552436	P03	D0552436:P03		TR06416531-002			6.74842	0.486292	0.375054	-1.12994	0.434211
O6	377960	D0552431	O06	D0552431:O06		TR01148644-008			5.12226	0.214222	0.253545	-1.13002	0.433795
G4	377920	D0552431	G04	D0552431:G04		TR01115993-004			5.12226	0.214222	0.253545	-1.13005	0.433632
P12	390320	D0552435	P12	D0552435:P12		TR06387734-005			5.91107	0.71599	0.290774	-1.13012	0.43327
I5	344320	D0554055	I05	D0554055:I05					3.60022	-0.293098	-0.153917	-1.13022	0.432786
E23	416400	D0552432	E23	D0552432:E23		TR01462145-003			5.03811	0.813124	0.169691	-1.13032	0.432292
M10	377480	D0552431	M10	D0552431:M10		TR01193655-002			5.12226	0.214222	0.253545	-1.1304	0.431833
O18	343920	D0554055	O18	D0554055:O18					3.60022	-0.293098	-0.153917	-1.13074	0.430096
E19	389360	D0552435	E19	D0552435:E19		TR06404172-001			5.91107	0.71599	0.290774	-1.13108	0.428374
O9	241400	D0552433	O09	D0552433:O09		TR01551479-004			5.84629	0.606158	0.285509	-1.13109	0.428321
O1	415520	D0552432	O01	D0552432:O01		TR01284536-004			5.03811	0.813124	0.169691	-1.13113	0.428111
L2	241320	D0552433	L02	D0552433:L02		TR01494217-004			5.84629	0.606158	0.285509	-1.13116	0.42795
I5	376520	D0552431	I05	D0552431:I05		TR01127751-003			5.12226	0.214222	0.253545	-1.13117	0.427908
D6	376480	D0552431	D06	D0552431:D06		TR01139795-005			5.12226	0.214222	0.253545	-1.1312	0.427744
H23	343360	D0554055	H23	D0554055:H23					3.60022	-0.293098	-0.153917	-1.13148	0.426331
N5	388760	D0552435	N05	D0552435:N05		TR06184527-006			5.91107	0.71599	0.290774	-1.13167	0.425314
D12	343120	D0554055	D12	D0554055:D12					3.60022	-0.293098	-0.153917	-1.13179	0.424717
B10	292960	D0554053	B10	D0554053:B10		TR06498085-001			6.45619	0.472911	0.344141	-1.13188	0.424269
K22	388440	D0552435	K22	D0552435:K22		TR06408579-001			5.91107	0.71599	0.290774	-1.13199	0.423682
H15	193840	D0554054	H15	D0554054:H15		TR06544260-001			7.05449	0.623	0.428667	-1.13201	0.423594
J22	414200	D0552436	J22	D0552436:J22		TR06444164-001			6.74842	0.486292	0.375054	-1.13213	0.422953
H2	374960	D0552431	H02	D0552431:H02		TR01062427-005			5.12226	0.214222	0.253545	-1.13241	0.42153
F9	239880	D0552433	F09	D0552433:F09		TR01547607-003			5.84629	0.606158	0.285509	-1.13246	0.421271
M11	193000	D0554054	M11						7.05449	0.623	0.428667	-1.13275	0.419801
H24	413320	D0552432	H24	D0552432:H24		TR01478538-003			5.03811	0.813124	0.169691	-1.13316	0.417661
E4	373760	D0552431	E04	D0552431:E04		TR01114294-002			5.12226	0.214222	0.253545	-1.13337	0.416624
O9	341720	D0554055	O09	D0554055:O09					3.60022	-0.293098	-0.153917	-1.13362	0.415303
G17	291040	D0554053	G17	D0554053:G17		TR06505676-001			6.45619	0.472911	0.344141	-1.13373	0.41473
F23	412360	D0552432	F23	D0552432:F23		TR01462645-004			5.03811	0.813124	0.169691	-1.13405	0.413101
M12	372760	D0552431	M12	D0552431:M12		TR01206957-007			5.12226	0.214222	0.253545	-1.13416	0.412535
G23	341280	D0554055	G23	D0554055:G23					3.60022	-0.293098	-0.153917	-1.1342	0.412345
K20	386160	D0552435	K20	D0552435:K20		TR06405889-001			5.91107	0.71599	0.290774	-1.13425	0.412054
O21	389680	D0552434	O21	D0552434:O21		TR02316206-004			4.53638	0.245646	0.0752423	-1.13432	0.411704
N22	386000	D0552435	N22	D0552435:N22		TR06408607-004			5.91107	0.71599	0.290774	-1.13441	0.411238
B13	236920	D0552433	B13	D0552433:B13		TR01575193-004			5.84629	0.606158	0.285509	-1.13513	0.407542
K20	340480	D0554055	K20	D0554055:K20					3.60022	-0.293098	-0.153917	-1.13525	0.406965
B8	384680	D0552435	B08	D0552435:B08		TR06375587-003			5.91107	0.71599	0.290774	-1.13572	0.404507
I18	388160	D0552434	I18	D0552434:I18		TR02126136-002			4.53638	0.245646	0.0752423	-1.13579	0.404162
D8	236160	D0552433	D08	D0552433:D08		TR01538309-008			5.84629	0.606158	0.285509	-1.13582	0.404017
P18	370600	D0552431	P18	D0552431:P18		TR01243776-003			5.12226	0.214222	0.253545	-1.13588	0.403704
E18	288680	D0554053	E18	D0554053:E18		TR06506350-001			6.45619	0.472911	0.344141	-1.13602	0.403006
L22	189080	D0554054	L22	D0554054:L22		TR06553755-001			7.05449	0.623	0.428667	-1.13619	0.402098
P14	410400	D0552436	P14	D0552436:P14		TR06423992-002			6.74842	0.486292	0.375054	-1.1363	0.401562
G3	409880	D0552432	G03	D0552432:G03		TR01295773-006			5.03811	0.813124	0.169691	-1.13634	0.401321
G18	339520	D0554055	G18	D0554055:G18					3.60022	-0.293098	-0.153917	-1.1365	0.40051
P10	339280	D0554055	P10	D0554055:P10					3.60022	-0.293098	-0.153917	-1.13682	0.398897
E5	339200	D0554055	E05	D0554055:E05					3.60022	-0.293098	-0.153917	-1.13692	0.398359
O17	369120	D0552431	O17	D0552431:O17		TR01235713-003			5.12226	0.214222	0.253545	-1.13706	0.397653
H18	339000	D0554055	H18	D0554055:H18					3.60022	-0.293098	-0.153917	-1.13718	0.397014
K18	338880	D0554055	K18	D0554055:K18					3.60022	-0.293098	-0.153917	-1.13734	0.396207
O23	286960	D0554053	O23	D0554053:O23		TR06512301-001			6.45619	0.472911	0.344141	-1.13768	0.394461
O11	386040	D0552434	O11	D0552434:O11		TR01903121-002			4.53638	0.245646	0.0752423	-1.13784	0.393644
A19	408920	D0552436	A19	D0552436:A19		TR06430692-001			6.74842	0.486292	0.375054	-1.13792	0.393231
N14	408160	D0552432	N14	D0552432:N14		TR01380875-003			5.03811	0.813124	0.169691	-1.13793	0.393151
L19	382360	D0552435	L19	D0552435:L19		TR06405603-002			5.91107	0.71599	0.290774	-1.13803	0.392675
M21	286400	D0554053	M21	D0554053:M21		TR06510942-002			6.45619	0.472911	0.344141	-1.13822	0.391678
I16	367440	D0552431	I16	D0552431:I16		TR01229422-002			5.12226	0.214222	0.253545	-1.13839	0.390784
J9	337960	D0554055	J09	D0554055:J09					3.60022	-0.293098	-0.153917	-1.13854	0.390021
H15	385120	D0552434	H15	D0552434:H15		TR02012561-004			4.53638	0.245646	0.0752423	-1.13873	0.38908
D5	381640	D0552435	D05	D0552435:D05		TR06150650-014			5.91107	0.71599	0.290774	-1.13874	0.389003
F19	285800	D0554053	F19	D0554053:F19		TR06509779-001			6.45619	0.472911	0.344141	-1.1388	0.388697
M8	337760	D0554055	M08	D0554055:M08					3.60022	-0.293098	-0.153917	-1.13881	0.388676
H7	337600	D0554055	H07	D0554055:H07					3.60022	-0.293098	-0.153917	-1.13901	0.3876
L14	232360	D0552433	L14	D0552433:L14		TR01594108-004			5.84629	0.606158	0.285509	-1.13925	0.386392
H5	366120	D0552431	H05	D0552431:H05		TR01127737-004			5.12226	0.214222	0.253545	-1.13945	0.385388
E8	232080	D0552433	E08	D0552433:E08		TR01539353-005			5.84629	0.606158	0.285509	-1.1395	0.385094
O14	337120	D0554055	O14	D0554055:O14					3.60022	-0.293098	-0.153917	-1.13964	0.384372
J20	284760	D0554053	J20	D0554053:J20		TR06509958-002			6.45619	0.472911	0.344141	-1.13981	0.383531
K11	231560	D0552433	K11	D0552433:K11		TR01563241-002			5.84629	0.606158	0.285509	-1.13997	0.382682
N4	184680	D0554054	N04	D0554054:N04		TR06522480-001			7.05449	0.623	0.428667	-1.14006	0.382227
A10	383680	D0552434	A10	D0552434:A10		TR01843427-002			4.53638	0.245646	0.0752423	-1.14012	0.381936
D10	406800	D0552436	D10	D0552436:D10		TR06420750-001			6.74842	0.486292	0.375054	-1.14024	0.381297
I9	365040	D0552431	I09	D0552431:I09		TR01184981-003			5.12226	0.214222	0.253545	-1.1403	0.380972
P8	383200	D0552434	P08	D0552434:P08		TR01819442-004			4.53638	0.245646	0.0752423	-1.14058	0.379554
M22	379760	D0552435	M22	D0552435:M22		TR06408606-002			5.91107	0.71599	0.290774	-1.14061	0.379415
B21	405080	D0552432	B21	D0552432:B21		TR01440641-003			5.03811	0.813124	0.169691	-1.14078	0.37852
A23	404920	D0552432	A23	D0552432:A23		TR01460215-005			5.03811	0.813124	0.169691	-1.14093	0.37776
G20	363960	D0552431	G20	D0552431:G20		TR01255629-006			5.12226	0.214222	0.253545	-1.14116	0.376557
N6	335800	D0554055	N06	D0554055:N06					3.60022	-0.293098	-0.153917	-1.14137	0.375497
C6	335760	D0554055	C06	D0554055:C06					3.60022	-0.293098	-0.153917	-1.14142	0.375228
A12	378880	D0552435	A12	D0552435:A12		TR06387652-007			5.91107	0.71599	0.290774	-1.14148	0.374927
M21	335600	D0554055	M21	D0554055:M21					3.60022	-0.293098	-0.153917	-1.14163	0.374152
F17	381920	D0552434	F17	D0552434:F17		TR02071009-004			4.53638	0.245646	0.0752423	-1.14182	0.373204
H8	229360	D0552433	H08	D0552433:H08		TR01540654-004			5.84629	0.606158	0.285509	-1.14196	0.372478
F21	378120	D0552435	F21	D0552435:F21		TR06406042-001			5.91107	0.71599	0.290774	-1.14224	0.371051
E17	229000	D0552433	E17	D0552433:E17		TR01612090-005			5.84629	0.606158	0.285509	-1.14228	0.370808
L2	334960	D0554055	L02	D0554055:L02		TR06561632-002			3.60022	-0.293098	-0.153917	-1.14247	0.369848
L7	181600	D0554054	L07	D0554054:L07		TR06525747-002			7.05449	0.623	0.428667	-1.14277	0.368318
N5	181600	D0554054	N05	D0554054:N05		TR06524969-002			7.05449	0.623	0.428667	-1.14277	0.368318
D3	377560	D0552435	D03	D0552435:D03		TR06115064-018			5.91107	0.71599	0.290774	-1.14279	0.368195
D10	334560	D0554055	D10	D0554055:D10					3.60022	-0.293098	-0.153917	-1.14299	0.367159
M7	334520	D0554055	M07	D0554055:M07					3.60022	-0.293098	-0.153917	-1.14305	0.36689
O9	380640	D0552434	O09	D0552434:O09		TR01840195-004			4.53638	0.245646	0.0752423	-1.14305	0.366853
C14	402480	D0552432	C14	D0552432:C14		TR01377611-005			5.03811	0.813124	0.169691	-1.14319	0.36617
F3	281240	D0554053	F03	D0554053:F03		TR06486457-001			6.45619	0.472911	0.344141	-1.14321	0.366043
P8	227880	D0552433	P08	D0552433:P08		TR01544821-002			5.84629	0.606158	0.285509	-1.14329	0.365614
F14	227800	D0552433	F14	D0552433:F14		TR01590402-003			5.84629	0.606158	0.285509	-1.14337	0.365243
E2	180880	D0554054	E02	D0554054:E02		TR06516479-001			7.05449	0.623	0.428667	-1.1434	0.365066
O21	376680	D0552435	O21	D0552435:O21		TR06406159-002			5.91107	0.71599	0.290774	-1.14367	0.363707
P13	334040	D0554055	P13	D0554055:P13					3.60022	-0.293098	-0.153917	-1.14367	0.363662
E8	333960	D0554055	E08	D0554055:E08					3.60022	-0.293098	-0.153917	-1.14378	0.363124
C20	280640	D0554053	C20	D0554053:C20		TR06509914-001			6.45619	0.472911	0.344141	-1.14379	0.363062
B19	333920	D0554055	B19	D0554055:B19					3.60022	-0.293098	-0.153917	-1.14383	0.362855
P19	360520	D0552431	P19	D0552431:P19		TR01253118-004			5.12226	0.214222	0.253545	-1.1439	0.362492
L1	403120	D0552436	L01	D0552436:L01		TR06413041-002			6.74842	0.486292	0.375054	-1.14427	0.360582
M13	378880	D0552434	M13	D0552434:M13		TR01968215-002			4.53638	0.245646	0.0752423	-1.14475	0.358121
J12	333200	D0554055	J12	D0554055:J12					3.60022	-0.293098	-0.153917	-1.14477	0.358014
P3	333200	D0554055	P03	D0554055:P03					3.60022	-0.293098	-0.153917	-1.14477	0.358014
L19	359360	D0552431	L19	D0552431:L19		TR01251246-004			5.12226	0.214222	0.253545	-1.14483	0.35775
N15	179160	D0554054	N15	D0554054:N15		TR06544610-002			7.05449	0.623	0.428667	-1.14491	0.357299
B14	225880	D0552433	B14	D0552433:B14		TR01587099-003			5.84629	0.606158	0.285509	-1.1451	0.356337
C15	401840	D0552436	C15	D0552436:C15		TR06424023-002			6.74842	0.486292	0.375054	-1.14568	0.353377
I14	178160	D0554054	I14						7.05449	0.623	0.428667	-1.14579	0.352783
I10	278520	D0554053	I10	D0554053:I10		TR06498175-001			6.45619	0.472911	0.344141	-1.14584	0.35253
J4	374400	D0552435	J04	D0552435:J04		TR06135758-013			5.91107	0.71599	0.290774	-1.14593	0.352079
C14	357120	D0552431	C14	D0552431:C14		TR01216726-002			5.12226	0.214222	0.253545	-1.14661	0.348591
K8	331760	D0554055	K08	D0554055:K08					3.60022	-0.293098	-0.153917	-1.14666	0.348331
C6	400880	D0552436	C06	D0552436:C06		TR06419698-001			6.74842	0.486292	0.375054	-1.14673	0.347973
E10	398600	D0552432	E10	D0552432:E10		TR01344975-006			5.03811	0.813124	0.169691	-1.14677	0.34774
O2	373320	D0552435	O02	D0552435:O02		TR06112165-022			5.91107	0.71599	0.290774	-1.147	0.346571
D16	223680	D0552433	D16	D0552433:D16		TR01603824-002			5.84629	0.606158	0.285509	-1.14709	0.346134
B3	400440	D0552436	B03	D0552436:B03		TR06413480-002			6.74842	0.486292	0.375054	-1.14721	0.345496
A11	376200	D0552434	A11	D0552434:A11		TR01882298-002			4.53638	0.245646	0.0752423	-1.14734	0.344825
F4	176360	D0554054	F04	D0554054:F04		TR06516902-002			7.05449	0.623	0.428667	-1.14737	0.344654
H8	331200	D0554055	H08	D0554055:H08					3.60022	-0.293098	-0.153917	-1.14739	0.344565
H12	330920	D0554055	H12	D0554055:H12					3.60022	-0.293098	-0.153917	-1.14776	0.342683
J15	375560	D0552434	J15	D0552434:J15		TR02014154-002			4.53638	0.245646	0.0752423	-1.14796	0.34165
D5	330760	D0554055	D05	D0554055:D05					3.60022	-0.293098	-0.153917	-1.14797	0.341607
G12	397240	D0552432	G12	D0552432:G12		TR01361284-004			5.03811	0.813124	0.169691	-1.14803	0.34128
G23	355120	D0552431	G23	D0552431:G23		TR01276772-004			5.12226	0.214222	0.253545	-1.1482	0.340414
E2	396760	D0552432	E02	D0552432:E02		TR01286233-006			5.03811	0.813124	0.169691	-1.14847	0.339
B13	275320	D0554053	B13	D0554053:B13		TR06500950-002			6.45619	0.472911	0.344141	-1.14894	0.336632
L12	329960	D0554055	L12	D0554055:L12					3.60022	-0.293098	-0.153917	-1.14901	0.336228
C8	275120	D0554053	C08	D0554053:C08		TR06496478-001			6.45619	0.472911	0.344141	-1.14913	0.335638
A10	329760	D0554055	A10	D0554055:A10					3.60022	-0.293098	-0.153917	-1.14928	0.334883
P20	329720	D0554055	P20	D0554055:P20					3.60022	-0.293098	-0.153917	-1.14933	0.334614
E5	173960	D0554054	E05	D0554054:E05		TR06524780-002			7.05449	0.623	0.428667	-1.14948	0.333815
K17	329600	D0554055	K17	D0554055:K17					3.60022	-0.293098	-0.153917	-1.14949	0.333807
C23	173640	D0554054	C23	D0554054:C23		TR06555151-001			7.05449	0.623	0.428667	-1.14977	0.33237
M22	274240	D0554053	M22	D0554053:M22		TR06511501-001			6.45619	0.472911	0.344141	-1.14998	0.331266
N8	395080	D0552432	N08	D0552432:N08		TR01334230-002			5.03811	0.813124	0.169691	-1.15003	0.331019
H6	329120	D0554055	H06	D0554055:H06					3.60022	-0.293098	-0.153917	-1.15011	0.330579
D4	329080	D0554055	D04	D0554055:D04					3.60022	-0.293098	-0.153917	-1.15017	0.33031
D19	373200	D0552434	D19	D0552434:D19		TR02150824-003			4.53638	0.245646	0.0752423	-1.15024	0.329941
O7	394680	D0552432	O07	D0552432:O07		TR01325526-006			5.03811	0.813124	0.169691	-1.1504	0.329119
O20	328880	D0554055	O20	D0554055:O20					3.60022	-0.293098	-0.153917	-1.15043	0.328965
D18	394320	D0552432	D18	D0552432:D18		TR01414400-003			5.03811	0.813124	0.169691	-1.15073	0.327409
O13	273280	D0554053	O13	D0554053:O13		TR06501089-002			6.45619	0.472911	0.344141	-1.15091	0.326497
O18	393920	D0552432	O18	D0552432:O18		TR01418518-004			5.03811	0.813124	0.169691	-1.1511	0.325509
I23	396800	D0552436	I23	D0552436:I23		TR06444505-001			6.74842	0.486292	0.375054	-1.1512	0.325006
A14	372000	D0552434	A14	D0552434:A14		TR01977461-002			4.53638	0.245646	0.0752423	-1.1514	0.323988
E11	371200	D0552434	E11	D0552434:E11		TR01886789-003			4.53638	0.245646	0.0752423	-1.15217	0.320019
L6	368040	D0552435	L06	D0552435:L06		TR06286994-004			5.91107	0.71599	0.290774	-1.15224	0.319644
K17	392560	D0552432	K17	D0552432:K17		TR01405987-003			5.03811	0.813124	0.169691	-1.15236	0.319049
J21	367920	D0552435	J21	D0552435:J21		TR06406118-002			5.91107	0.71599	0.290774	-1.15236	0.319032
K3	392520	D0552432	K03	D0552432:K03		TR01297470-003			5.03811	0.813124	0.169691	-1.1524	0.318859
H16	271360	D0554053	H16	D0554053:H16		TR06505274-001			6.45619	0.472911	0.344141	-1.15277	0.316958
M16	271360	D0554053	M16	D0554053:M16		TR06505454-001			6.45619	0.472911	0.344141	-1.15277	0.316958
I21	392040	D0552432	I21	D0552432:I21		TR01443095-007			5.03811	0.813124	0.169691	-1.15284	0.316579
H1	391960	D0552432	H01	D0552432:H01		TR01282955-010			5.03811	0.813124	0.169691	-1.15291	0.316199
H8	348040	D0552431	H08	D0552431:H08		TR01174833-011			5.12226	0.214222	0.253545	-1.15383	0.311468
I8	216160	D0552433	I08	D0552433:I08		TR01540761-006			5.84629	0.606158	0.285509	-1.15388	0.311255
H3	270160	D0554053	H03	D0554053:H03		TR06486474-002			6.45619	0.472911	0.344141	-1.15393	0.310996
M23	168880	D0554054	M23	D0554054:M23		TR06555346-001			7.05449	0.623	0.428667	-1.15395	0.310874
F14	347760	D0552431	F14	D0552431:F14		TR01217188-004			5.12226	0.214222	0.253545	-1.15406	0.310323
N23	390720	D0552432	N23	D0552432:N23		TR01472647-008			5.03811	0.813124	0.169691	-1.15406	0.310309
P6	390640	D0552432	P06	D0552432:P06		TR01319408-006			5.03811	0.813124	0.169691	-1.15413	0.309929
P10	168320	D0554054	P10						7.05449	0.623	0.428667	-1.15444	0.308345
D19	269600	D0554053	D19	D0554053:D19		TR06509759-001			6.45619	0.472911	0.344141	-1.15447	0.308214
C12	347240	D0552431	C12	D0552431:C12		TR01201887-005			5.12226	0.214222	0.253545	-1.15447	0.308197
P8	347240	D0552431	P08	D0552431:P08		TR01182177-006			5.12226	0.214222	0.253545	-1.15447	0.308197
D16	365720	D0552435	D16	D0552435:D16		TR06395478-001			5.91107	0.71599	0.290774	-1.15455	0.307812
E7	365600	D0552435	E07	D0552435:E07		TR06375349-020			5.91107	0.71599	0.290774	-1.15466	0.3072
P16	346320	D0552431	P16	D0552431:P16		TR01231526-003			5.12226	0.214222	0.253545	-1.1552	0.304436
J20	389440	D0552432	J20	D0552432:J20		TR01436607-003			5.03811	0.813124	0.169691	-1.15524	0.304229
E23	367800	D0552434	E23	D0552434:E23		TR02446592-003			4.53638	0.245646	0.0752423	-1.15545	0.30315
O4	166560	D0554054	O04	D0554054:O04		TR06522526-001			7.05449	0.623	0.428667	-1.15599	0.300396
C19	324600	D0554055	C19	D0554055:C19					3.60022	-0.293098	-0.153917	-1.15603	0.300186
I4	324600	D0554055	I04	D0554055:I04					3.60022	-0.293098	-0.153917	-1.15603	0.300186
F12	324480	D0554055	F12	D0554055:F12					3.60022	-0.293098	-0.153917	-1.15619	0.299379
G12	364000	D0552435	G12	D0552435:G12		TR06387693-003			5.91107	0.71599	0.290774	-1.15625	0.29904
O13	344680	D0552431	O13	D0552431:O13		TR01213804-003			5.12226	0.214222	0.253545	-1.15651	0.297731
K17	344280	D0552431	K17	D0552431:K17		TR01234278-003			5.12226	0.214222	0.253545	-1.15683	0.296095
C10	391560	D0552436	C10	D0552436:C10		TR06420749-002			6.74842	0.486292	0.375054	-1.15694	0.295509
D21	323800	D0554055	D21	D0554055:D21					3.60022	-0.293098	-0.153917	-1.15708	0.294807
M15	391200	D0552436	M15	D0552436:M15		TR06424521-002			6.74842	0.486292	0.375054	-1.15733	0.293483
G21	323240	D0554055	G21	D0554055:G21					3.60022	-0.293098	-0.153917	-1.15781	0.291041
M15	362400	D0552435	M15	D0552435:M15		TR06395339-002			5.91107	0.71599	0.290774	-1.15784	0.29088
N4	211760	D0552433	N04	D0552433:N04		TR01512014-003			5.84629	0.606158	0.285509	-1.15785	0.290848
D13	323200	D0554055	D13	D0554055:D13					3.60022	-0.293098	-0.153917	-1.15786	0.290772
H23	390680	D0552436	H23	D0552436:H23		TR06444504-001			6.74842	0.486292	0.375054	-1.1579	0.290556
F10	342920	D0552431	F10	D0552431:F10		TR01190464-003			5.12226	0.214222	0.253545	-1.15791	0.290535
I11	342720	D0552431	I11	D0552431:I11		TR01197588-006			5.12226	0.214222	0.253545	-1.15807	0.289717
P19	322960	D0554055	P19	D0554055:P19					3.60022	-0.293098	-0.153917	-1.15818	0.289159
G1	163320	D0554054	G01	D0554054:G01		TR06516310-001			7.05449	0.623	0.428667	-1.15884	0.285764
G3	210600	D0552433	G03	D0552433:G03		TR01503591-003			5.84629	0.606158	0.285509	-1.15889	0.285468
K4	361280	D0552435	K04	D0552435:K04		TR06135791-010			5.91107	0.71599	0.290774	-1.15895	0.285168
O14	341560	D0552431	O14	D0552431:O14		TR01222226-005			5.12226	0.214222	0.253545	-1.15899	0.284975
K3	162560	D0554054	K03	D0554054:K03		TR06516796-001			7.05449	0.623	0.428667	-1.15951	0.282332
L14	321800	D0554055	L14	D0554055:L14					3.60022	-0.293098	-0.153917	-1.15969	0.281359
M15	209440	D0552433	M15	D0552433:M15		TR01601366-003			5.84629	0.606158	0.285509	-1.15994	0.280087
E6	161920	D0554054	E06	D0554054:E06		TR06525178-002			7.05449	0.623	0.428667	-1.16007	0.279442
C12	321440	D0554055	C12	D0554055:C12					3.60022	-0.293098	-0.153917	-1.16017	0.278938
B5	362000	D0552434	B05	D0552434:B05		TR01753892-003			4.53638	0.245646	0.0752423	-1.16105	0.274375
C11	361720	D0552434	C11	D0552434:C11		TR01885870-002			4.53638	0.245646	0.0752423	-1.16132	0.272986
K6	358880	D0552435	K06	D0552435:K06		TR06285174-008			5.91107	0.71599	0.290774	-1.16134	0.272928
C15	338400	D0552431	C15	D0552431:C15		TR01222834-004			5.12226	0.214222	0.253545	-1.16151	0.272055
G10	262320	D0554053	G10	D0554053:G10		TR06498164-001			6.45619	0.472911	0.344141	-1.16151	0.272046
N17	160160	D0554054	N17	D0554054:N17		TR06546945-001			7.05449	0.623	0.428667	-1.16162	0.271494
O13	320240	D0554055	O13	D0554055:O13					3.60022	-0.293098	-0.153917	-1.16174	0.270869
B16	361280	D0552434	B16	D0552434:B16		TR02026776-002			4.53638	0.245646	0.0752423	-1.16175	0.270803
J11	261680	D0554053	J11	D0554053:J11		TR06500669-002			6.45619	0.472911	0.344141	-1.16213	0.268867
M9	319880	D0554055	M09	D0554055:M09					3.60022	-0.293098	-0.153917	-1.16221	0.268448
J1	337400	D0552431	J01	D0552431:J01		TR00991373-009			5.12226	0.214222	0.253545	-1.1623	0.267967
N18	261480	D0554053	N18	D0554053:N18		TR06509720-001			6.45619	0.472911	0.344141	-1.16232	0.267873
D21	360560	D0552434	D21	D0552434:D21		TR02270191-002			4.53638	0.245646	0.0752423	-1.16244	0.267231
J19	319680	D0554055	J19	D0554055:J19					3.60022	-0.293098	-0.153917	-1.16247	0.267103
B13	386440	D0552436	B13	D0552436:B13		TR06423610-002			6.74842	0.486292	0.375054	-1.16255	0.266688
M16	206440	D0552433	M16	D0552433:M16		TR01609141-003			5.84629	0.606158	0.285509	-1.16265	0.266173
J15	357520	D0552435	J15	D0552435:J15		TR06395308-001			5.91107	0.71599	0.290774	-1.16269	0.265992
G13	319480	D0554055	G13	D0554055:G13					3.60022	-0.293098	-0.153917	-1.16273	0.265759
F1	261040	D0554053	F01	D0554053:F01		TR06483063-002			6.45619	0.472911	0.344141	-1.16275	0.265687
H8	260960	D0554053	H08	D0554053:H08		TR06496547-001			6.45619	0.472911	0.344141	-1.16282	0.26529
M21	158600	D0554054	M21	D0554054:M21		TR06548174-001			7.05449	0.623	0.428667	-1.16299	0.264449
E13	381040	D0552432	E13	D0552432:E13		TR01368949-008			5.03811	0.813124	0.169691	-1.16301	0.264328
G4	318920	D0554055	G04	D0554055:G04					3.60022	-0.293098	-0.153917	-1.16346	0.261993
N17	356640	D0552435	N17	D0552435:N17		TR06403886-002			5.91107	0.71599	0.290774	-1.16356	0.261504
E24	359320	D0552434	E24	D0552434:E24		TR02699549-002			4.53638	0.245646	0.0752423	-1.16364	0.261079
D8	318600	D0554055	D08	D0554055:D08					3.60022	-0.293098	-0.153917	-1.16388	0.259841
M11	359000	D0552434	M11	D0552434:M11		TR01897898-002			4.53638	0.245646	0.0752423	-1.16395	0.259491
I7	318480	D0554055	I07	D0554055:I07					3.60022	-0.293098	-0.153917	-1.16404	0.259034
G22	259640	D0554053	G22	D0554053:G22		TR06511277-001			6.45619	0.472911	0.344141	-1.1641	0.258732
B7	334800	D0552431	B07	D0552431:B07		TR01149471-003			5.12226	0.214222	0.253545	-1.16437	0.257337
E8	156960	D0554054	E08	D0554054:E08		TR06526345-002			7.05449	0.623	0.428667	-1.16443	0.257042
C22	384720	D0552436	C22	D0552436:C22		TR06443916-001			6.74842	0.486292	0.375054	-1.16444	0.257006
K18	355720	D0552435	K18	D0552435:K18		TR06404038-001			5.91107	0.71599	0.290774	-1.16447	0.256812
K19	355640	D0552435	K19	D0552435:K19		TR06405602-001			5.91107	0.71599	0.290774	-1.16455	0.256404
P4	259160	D0554053	P04	D0554053:P04		TR06486707-004			6.45619	0.472911	0.344141	-1.16456	0.256347
B23	317960	D0554055	B23	D0554055:B23					3.60022	-0.293098	-0.153917	-1.16472	0.255538
M23	317960	D0554055	M23	D0554055:M23					3.60022	-0.293098	-0.153917	-1.16472	0.255538
H22	156240	D0554054	H22	D0554054:H22		TR06553589-001			7.05449	0.623	0.428667	-1.16506	0.253791
H1	357800	D0552434	H01	D0552434:H01		TR01698363-002			4.53638	0.245646	0.0752423	-1.16511	0.253537
G1	357760	D0552434	G01	D0552434:G01		TR01697384-005			4.53638	0.245646	0.0752423	-1.16515	0.253339
B19	156120	D0554054	B19	D0554054:B19		TR06547726-001			7.05449	0.623	0.428667	-1.16517	0.253249
J22	355000	D0552435	J22	D0552435:J22		TR06408547-001			5.91107	0.71599	0.290774	-1.16519	0.25314
E22	155960	D0554054	E22	D0554054:E22		TR06548252-001			7.05449	0.623	0.428667	-1.16531	0.252526
B7	155840	D0554054	B07	D0554054:B07		TR06525548-001			7.05449	0.623	0.428667	-1.16541	0.251984
G7	357280	D0552434	G07	D0552434:G07		TR01793816-002			4.53638	0.245646	0.0752423	-1.16561	0.250957
B4	258000	D0554053	B04	D0554053:B04		TR06486575-001			6.45619	0.472911	0.344141	-1.16569	0.250584
A16	257920	D0554053	A16	D0554053:A16		TR06504953-001			6.45619	0.472911	0.344141	-1.16576	0.250187
B24	354400	D0552435	B24	D0552435:B24		TR06412177-004			5.91107	0.71599	0.290774	-1.16578	0.25008
C11	377800	D0552432	C11	D0552432:C11		TR01351965-006			5.03811	0.813124	0.169691	-1.16601	0.248938
D19	155000	D0554054	D19	D0554054:D19		TR06547740-001			7.05449	0.623	0.428667	-1.16615	0.248191
M7	353960	D0552435	M07	D0552435:M07		TR06375558-004			5.91107	0.71599	0.290774	-1.16622	0.247836
K20	377480	D0552432	K20	D0552432:K20		TR01437118-002			5.03811	0.813124	0.169691	-1.1663	0.247418
A20	316600	D0554055	A20	D0554055:A20					3.60022	-0.293098	-0.153917	-1.1665	0.246393
O18	353560	D0552435	O18	D0552435:O18		TR06404089-001			5.91107	0.71599	0.290774	-1.16662	0.245796
O3	353520	D0552435	O03	D0552435:O03		TR06123022-007			5.91107	0.71599	0.290774	-1.16666	0.245592
O7	353440	D0552435	O07	D0552435:O07		TR06375563-002			5.91107	0.71599	0.290774	-1.16674	0.245184
K7	382520	D0552436	K07	D0552436:K07		TR06420026-001			6.74842	0.486292	0.375054	-1.16685	0.244622
J10	256480	D0554053	J10	D0554053:J10		TR06498176-002			6.45619	0.472911	0.344141	-1.16716	0.243032
M3	153680	D0554054	M03	D0554054:M03		TR06516823-002			7.05449	0.623	0.428667	-1.16731	0.24223
E9	330880	D0552431	E09	D0552431:E09		TR01184299-004			5.12226	0.214222	0.253545	-1.16749	0.24131
E19	355280	D0552434	E19	D0552434:E19		TR02152609-002			4.53638	0.245646	0.0752423	-1.16754	0.241035
F13	315800	D0554055	F13	D0554055:F13					3.60022	-0.293098	-0.153917	-1.16755	0.241014
O11	315600	D0554055	O11	D0554055:O11					3.60022	-0.293098	-0.153917	-1.16781	0.239669
B6	200680	D0552433	B06	D0552433:B06		TR01524395-003			5.84629	0.606158	0.285509	-1.16785	0.239458
N9	375600	D0552432	N09	D0552432:N09		TR01340414-004			5.03811	0.813124	0.169691	-1.16804	0.238487
N22	315360	D0554055	N22	D0554055:N22					3.60022	-0.293098	-0.153917	-1.16812	0.238055
M19	375480	D0552432	M19	D0552432:M19		TR01426487-004			5.03811	0.813124	0.169691	-1.16815	0.237917
G15	152400	D0554054	G15	D0554054:G15		TR06544210-001			7.05449	0.623	0.428667	-1.16844	0.236449
D10	152200	D0554054	D10						7.05449	0.623	0.428667	-1.16861	0.235546
F9	374280	D0552432	F09	D0552432:F09		TR01338354-005			5.03811	0.813124	0.169691	-1.16926	0.232217
O12	352840	D0552434	O12	D0552434:O12		TR01931655-003			4.53638	0.245646	0.0752423	-1.1699	0.228929
K4	313920	D0554055	K04	D0554055:K04					3.60022	-0.293098	-0.153917	-1.17001	0.228372
I12	379480	D0552436	I12	D0552436:I12		TR06422606-001			6.74842	0.486292	0.375054	-1.17018	0.227509
E3	197240	D0552433	E03	D0552433:E03		TR01500873-007			5.84629	0.606158	0.285509	-1.17096	0.223503
F11	348680	D0552435	F11	D0552435:F11		TR06377346-016			5.91107	0.71599	0.290774	-1.17146	0.220909
B2	325400	D0552431	B02	D0552431:B02		TR01060253-007			5.12226	0.214222	0.253545	-1.17185	0.218905
I12	196240	D0552433	I12	D0552433:I12		TR01568686-003			5.84629	0.606158	0.285509	-1.17186	0.218865
D18	350800	D0552434	D18	D0552434:D18		TR02102623-002			4.53638	0.245646	0.0752423	-1.17187	0.218808
J21	377440	D0552436	J21	D0552436:J21		TR06439751-001			6.74842	0.486292	0.375054	-1.17241	0.216026
D2	347600	D0552435	D02	D0552435:D02		TR06106764-015			5.91107	0.71599	0.290774	-1.17253	0.215401
O12	311960	D0554055	O12	D0554055:O12					3.60022	-0.293098	-0.153917	-1.17257	0.215193
B14	370640	D0552432	B14	D0552432:B14		TR01377502-003			5.03811	0.813124	0.169691	-1.17263	0.214927
O21	370160	D0552432	O21	D0552432:O21		TR01446155-005			5.03811	0.813124	0.169691	-1.17307	0.212647
E3	311560	D0554055	E03	D0554055:E03		TR06562791-001			3.60022	-0.293098	-0.153917	-1.1731	0.212503
A8	147040	D0554054	A08	D0554054:A08		TR06525877-001			7.05449	0.623	0.428667	-1.17315	0.212243
N20	311320	D0554055	N20	D0554055:N20					3.60022	-0.293098	-0.153917	-1.17341	0.21089
D20	323400	D0552431	D20	D0552431:D20		TR01253963-007			5.12226	0.214222	0.253545	-1.17344	0.210728
F11	311160	D0554055	F11	D0554055:F11					3.60022	-0.293098	-0.153917	-1.17362	0.209814
K17	348960	D0552434	K17	D0552434:K17		TR02083082-004			4.53638	0.245646	0.0752423	-1.17365	0.209679
B13	311080	D0554055	B13	D0554055:B13					3.60022	-0.293098	-0.153917	-1.17373	0.209276
L10	376200	D0552436	L10	D0552436:L10		TR06420869-001			6.74842	0.486292	0.375054	-1.17377	0.209046
H6	348520	D0552434	H06	D0552434:H06		TR01775887-003			4.53638	0.245646	0.0752423	-1.17407	0.207496
E15	310760	D0554055	E15	D0554055:E15					3.60022	-0.293098	-0.153917	-1.17414	0.207124
K9	310760	D0554055	K09	D0554055:K09					3.60022	-0.293098	-0.153917	-1.17414	0.207124
L7	310720	D0554055	L07	D0554055:L07					3.60022	-0.293098	-0.153917	-1.1742	0.206855
H5	310400	D0554055	H05	D0554055:H05					3.60022	-0.293098	-0.153917	-1.17462	0.204703
C15	248720	D0554053	C15	D0554053:C15		TR06502725-001			6.45619	0.472911	0.344141	-1.17466	0.20448
A8	310320	D0554055	A08	D0554055:A08					3.60022	-0.293098	-0.153917	-1.17472	0.204166
L11	345240	D0552435	L11	D0552435:L11		TR06387624-007			5.91107	0.71599	0.290774	-1.17488	0.203365
B15	248280	D0554053	B15	D0554053:B15		TR06502724-001			6.45619	0.472911	0.344141	-1.17508	0.202294
E17	321160	D0552431	E17	D0552431:E17		TR01232389-009			5.12226	0.214222	0.253545	-1.17523	0.20157
G2	344720	D0552435	G02	D0552435:G02		TR06107447-012			5.91107	0.71599	0.290774	-1.17539	0.200713
H15	344600	D0552435	H15	D0552435:H15		TR06395284-001			5.91107	0.71599	0.290774	-1.17551	0.200101
O7	374360	D0552436	O07	D0552436:O07		TR06420099-002			6.74842	0.486292	0.375054	-1.17579	0.198688
I13	143880	D0554054	I13						7.05449	0.623	0.428667	-1.17593	0.197972
D12	191240	D0552433	D12	D0552433:D12		TR01567420-002			5.84629	0.606158	0.285509	-1.17637	0.195674
C15	309040	D0554055	C15	D0554055:C15					3.60022	-0.293098	-0.153917	-1.1764	0.195559
F3	309040	D0554055	F03	D0554055:F03		TR06562792-001			3.60022	-0.293098	-0.153917	-1.1764	0.195559
P21	309040	D0554055	P21	D0554055:P21					3.60022	-0.293098	-0.153917	-1.1764	0.195559
G21	191080	D0552433	G21	D0552433:G21		TR01654180-003			5.84629	0.606158	0.285509	-1.17652	0.194932
N8	343440	D0552435	N08	D0552435:N08		TR06375774-003			5.91107	0.71599	0.290774	-1.17666	0.194185
L20	343280	D0552435	L20	D0552435:L20		TR06405927-002			5.91107	0.71599	0.290774	-1.17682	0.193369
N5	373280	D0552436	N05	D0552436:N05		TR06417129-002			6.74842	0.486292	0.375054	-1.17697	0.192609
C3	365840	D0552432	C03	D0552432:C03		TR01294794-004			5.03811	0.813124	0.169691	-1.17706	0.192127
F20	308320	D0554055	F20	D0554055:F20					3.60022	-0.293098	-0.153917	-1.17734	0.190717
C11	308240	D0554055	C11	D0554055:C11					3.60022	-0.293098	-0.153917	-1.17744	0.190179
D23	342520	D0552435	D23	D0552435:D23		TR06411987-002			5.91107	0.71599	0.290774	-1.17758	0.189493
F16	318200	D0552431	F16	D0552431:F16		TR01228401-003			5.12226	0.214222	0.253545	-1.17758	0.189468
D14	308080	D0554055	D14	D0554055:D14					3.60022	-0.293098	-0.153917	-1.17765	0.189103
B15	307960	D0554055	B15	D0554055:B15					3.60022	-0.293098	-0.153917	-1.17781	0.188297
K21	342280	D0552435	K21	D0552435:K21		TR06406119-002			5.91107	0.71599	0.290774	-1.17781	0.188269
K12	317880	D0552431	K12	D0552431:K12		TR01205836-003			5.12226	0.214222	0.253545	-1.17784	0.18816
O1	141600	D0554054	O01	D0554054:O01		TR06516396-001			7.05449	0.623	0.428667	-1.17793	0.187676
I22	372400	D0552436	I22	D0552436:I22		TR06444140-001			6.74842	0.486292	0.375054	-1.17793	0.187655
I11	189240	D0552433	I11	D0552433:I11		TR01561303-007			5.84629	0.606158	0.285509	-1.17818	0.186398
J15	317320	D0552431	J15	D0552431:J15		TR01225222-003			5.12226	0.214222	0.253545	-1.17828	0.18587
P6	341600	D0552435	P06	D0552435:P06		TR06375250-010			5.91107	0.71599	0.290774	-1.17849	0.184801
J15	244640	D0554053	J15	D0554053:J15		TR06502804-001			6.45619	0.472911	0.344141	-1.1786	0.18421
E3	341400	D0552435	E03	D0552435:E03		TR06115777-012			5.91107	0.71599	0.290774	-1.17869	0.183781
D3	140600	D0554054	D03	D0554054:D03		TR06516647-001			7.05449	0.623	0.428667	-1.17881	0.18316
E8	244080	D0554053	E08	D0554053:E08		TR06496544-001			6.45619	0.472911	0.344141	-1.17915	0.181428
N21	316120	D0552431	N21	D0552431:N21		TR01264975-002			5.12226	0.214222	0.253545	-1.17924	0.180964
F16	187960	D0552433	F16	D0552433:F16		TR01605740-003			5.84629	0.606158	0.285509	-1.17933	0.180461
D6	371040	D0552436	D06	D0552436:D06		TR06419699-001			6.74842	0.486292	0.375054	-1.17942	0.179999
I3	340640	D0552435	I03	D0552435:I03		TR06118103-011			5.91107	0.71599	0.290774	-1.17944	0.179905
N13	139840	D0554054	N13						7.05449	0.623	0.428667	-1.17948	0.179727
E6	306640	D0554055	E06	D0554055:E06					3.60022	-0.293098	-0.153917	-1.17954	0.179421
L5	315360	D0552431	L05	D0552431:L05		TR01129686-006			5.12226	0.214222	0.253545	-1.17984	0.177857
D17	370520	D0552436	D17	D0552436:D17		TR06427998-001			6.74842	0.486292	0.375054	-1.17999	0.177072
G16	305920	D0554055	G16	D0554055:G16					3.60022	-0.293098	-0.153917	-1.18048	0.174579
O8	186360	D0552433	O08	D0552433:O08		TR01544454-004			5.84629	0.606158	0.285509	-1.18078	0.17304
N7	313800	D0552431	N07	D0552431:N07		TR01161426-005			5.12226	0.214222	0.253545	-1.18108	0.171479
M2	341160	D0552434	M02	D0552434:M02		TR01713480-002			4.53638	0.245646	0.0752423	-1.18118	0.170981
F18	369400	D0552436	F18	D0552436:F18		TR06428696-002			6.74842	0.486292	0.375054	-1.18122	0.170768
J15	369320	D0552436	J15	D0552436:J15		TR06424441-001			6.74842	0.486292	0.375054	-1.18131	0.170317
A9	137680	D0554054	A09	D0554054:A09		TR06526488-001			7.05449	0.623	0.428667	-1.18138	0.169973
I11	137360	D0554054	I11						7.05449	0.623	0.428667	-1.18166	0.168528
N2	241320	D0554053	N02	D0554053:N02		TR06486392-002			6.45619	0.472911	0.344141	-1.18182	0.167716
H13	241200	D0554053	H13	D0554053:H13		TR06501032-001			6.45619	0.472911	0.344141	-1.18193	0.16712
M10	304800	D0554055	M10	D0554055:M10					3.60022	-0.293098	-0.153917	-1.18195	0.167048
P10	241160	D0554053	P10	D0554053:P10		TR06500117-002			6.45619	0.472911	0.344141	-1.18197	0.166921
P21	338000	D0552435	P21	D0552435:P21		TR06406201-001			5.91107	0.71599	0.290774	-1.18206	0.166441
J20	312560	D0552431	J20	D0552431:J20		TR01256308-006			5.12226	0.214222	0.253545	-1.18207	0.166409
F6	240840	D0554053	F06	D0554053:F06		TR06489303-001			6.45619	0.472911	0.344141	-1.18228	0.165331
L2	311000	D0552431	L02	D0552431:L02		TR01066740-005			5.12226	0.214222	0.253545	-1.18331	0.160031
F6	367400	D0552436	F06	D0552436:F06		TR06419736-001			6.74842	0.486292	0.375054	-1.18341	0.159509
H15	358760	D0552432	H15	D0552432:H15		TR01387289-008			5.03811	0.813124	0.169691	-1.18361	0.158496
F5	336400	D0552435	F05	D0552435:F05		TR06151105-005			5.91107	0.71599	0.290774	-1.18365	0.158281
I21	303240	D0554055	I21	D0554055:I21					3.60022	-0.293098	-0.153917	-1.18399	0.156559
P12	310080	D0552431	P12	D0552431:P12		TR01207925-002			5.12226	0.214222	0.253545	-1.18404	0.15627
D18	303120	D0554055	D18	D0554055:D18					3.60022	-0.293098	-0.153917	-1.18414	0.155752
H20	338000	D0552434	H20	D0552434:H20		TR02195328-002			4.53638	0.245646	0.0752423	-1.18423	0.155304
C9	302960	D0554055	C09	D0554055:C09					3.60022	-0.293098	-0.153917	-1.18435	0.154676
J3	366360	D0552436	J03	D0552436:J03		TR06413633-002			6.74842	0.486292	0.375054	-1.18455	0.153655
A14	302720	D0554055	A14	D0554055:A14					3.60022	-0.293098	-0.153917	-1.18467	0.153062
A11	335360	D0552435	A11	D0552435:A11		TR06376812-004			5.91107	0.71599	0.290774	-1.18468	0.152977
L5	337480	D0552434	L05	D0552434:L05		TR01761927-002			4.53638	0.245646	0.0752423	-1.18473	0.152724
B16	335280	D0552435	B16	D0552435:B16		TR06395430-002			5.91107	0.71599	0.290774	-1.18476	0.152569
L13	335240	D0552435	L13	D0552435:L13		TR06387975-017			5.91107	0.71599	0.290774	-1.1848	0.152365
M19	302480	D0554055	M19	D0554055:M19					3.60022	-0.293098	-0.153917	-1.18498	0.151448
G22	334920	D0552435	G22	D0552435:G22		TR06408313-001			5.91107	0.71599	0.290774	-1.18512	0.150733
M14	302120	D0554055	M14	D0554055:M14					3.60022	-0.293098	-0.153917	-1.18545	0.149028
P13	336440	D0552434	P13	D0552434:P13		TR01976043-004			4.53638	0.245646	0.0752423	-1.18574	0.147564
C21	356440	D0552432	C21	D0552432:C21		TR01441211-003			5.03811	0.813124	0.169691	-1.18576	0.147476
G16	307880	D0552431	G16	D0552431:G16		TR01228960-007			5.12226	0.214222	0.253545	-1.18579	0.147275
F1	180680	D0552433	F01	D0552433:F01		TR01479949-002			5.84629	0.606158	0.285509	-1.18591	0.146696
B21	301760	D0554055	B21	D0554055:B21					3.60022	-0.293098	-0.153917	-1.18592	0.146607
H15	307120	D0552431	H15	D0552431:H15		TR01224964-002			5.12226	0.214222	0.253545	-1.1864	0.144168
H10	236440	D0554053	H10	D0554053:H10		TR06498165-001			6.45619	0.472911	0.344141	-1.18653	0.143472
O4	301280	D0554055	O04	D0554055:O04					3.60022	-0.293098	-0.153917	-1.18655	0.143379
H12	355280	D0552432	H12	D0552432:H12		TR01361360-006			5.03811	0.813124	0.169691	-1.18683	0.141965
A18	301000	D0554055	A18	D0554055:A18					3.60022	-0.293098	-0.153917	-1.18692	0.141497
H8	364160	D0552436	H08	D0552436:H08		TR06420217-002			6.74842	0.486292	0.375054	-1.18696	0.141271
I15	300840	D0554055	I15	D0554055:I15					3.60022	-0.293098	-0.153917	-1.18713	0.140421
I15	179200	D0552433	I15	D0552433:I15		TR01599896-002			5.84629	0.606158	0.285509	-1.18724	0.139832
M12	334760	D0552434	M12	D0552434:M12		TR01930355-003			4.53638	0.245646	0.0752423	-1.18736	0.139229
K2	305520	D0552431	K02	D0552431:K02		TR01063201-014			5.12226	0.214222	0.253545	-1.18767	0.137626
H5	178640	D0552433	H05	D0552433:H05		TR01517330-004			5.84629	0.606158	0.285509	-1.18775	0.137234
D12	331920	D0552435	D12	D0552435:D12		TR06387670-009			5.91107	0.71599	0.290774	-1.1881	0.135434
G9	304800	D0552431	G09	D0552431:G09		TR01184643-003			5.12226	0.214222	0.253545	-1.18825	0.134682
P14	331520	D0552435	P14	D0552435:P14		TR06395190-002			5.91107	0.71599	0.290774	-1.1885	0.133394
F5	333520	D0552434	F05	D0552434:F05		TR01756274-003			4.53638	0.245646	0.0752423	-1.18856	0.133077
J23	331280	D0552435	J23	D0552435:J23		TR06412062-002			5.91107	0.71599	0.290774	-1.18873	0.13217
E22	299600	D0554055	E22	D0554055:E22					3.60022	-0.293098	-0.153917	-1.18875	0.132083
G7	299480	D0554055	G07	D0554055:G07					3.60022	-0.293098	-0.153917	-1.18891	0.131276
A17	332840	D0552434	A17	D0552434:A17		TR02059418-002			4.53638	0.245646	0.0752423	-1.18921	0.129703
K6	332680	D0552434	K06	D0552434:K06		TR01778174-003			4.53638	0.245646	0.0752423	-1.18937	0.12891
N15	299040	D0554055	N15	D0554055:N15					3.60022	-0.293098	-0.153917	-1.18948	0.128317
H4	332560	D0552434	H04	D0552434:H04		TR01746299-004			4.53638	0.245646	0.0752423	-1.18949	0.128314
J8	176600	D0552433	J08	D0552433:J08		TR01541364-002			5.84629	0.606158	0.285509	-1.18959	0.127773
H14	128320	D0554054	H14						7.05449	0.623	0.428667	-1.1896	0.127702
O3	233080	D0554053	O03	D0554053:O03		TR06486538-001			6.45619	0.472911	0.344141	-1.18978	0.126779
H9	128000	D0554054	H09	D0554054:H09		TR06532445-002			7.05449	0.623	0.428667	-1.18989	0.126257
J17	329960	D0552435	J17	D0552435:J17		TR06402959-002			5.91107	0.71599	0.290774	-1.19005	0.125438
O2	361200	D0552436	O02	D0552436:O02		TR06413403-001			6.74842	0.486292	0.375054	-1.19021	0.124609
P5	298480	D0554055	P05	D0554055:P05					3.60022	-0.293098	-0.153917	-1.19022	0.124552
G4	232600	D0554053	G04	D0554053:G04		TR06486621-001			6.45619	0.472911	0.344141	-1.19025	0.124394
B19	232560	D0554053	B19	D0554053:B19		TR06509742-001			6.45619	0.472911	0.344141	-1.19029	0.124195
A12	331680	D0552434	A12	D0552434:A12		TR01910281-003			4.53638	0.245646	0.0752423	-1.19034	0.123948
P9	298360	D0554055	P09	D0554055:P09					3.60022	-0.293098	-0.153917	-1.19037	0.123745
A4	232320	D0554053	A04	D0554053:A04		TR06486558-001			6.45619	0.472911	0.344141	-1.19052	0.123003
E7	331360	D0552434	E07	D0552434:E07		TR01792186-003			4.53638	0.245646	0.0752423	-1.19064	0.122361
E8	351120	D0552432	E08	D0552432:E08		TR01328453-005			5.03811	0.813124	0.169691	-1.19067	0.122205
N17	297920	D0554055	N17	D0554055:N17					3.60022	-0.293098	-0.153917	-1.19095	0.120786
D14	350600	D0552432	D14	D0552432:D14		TR01378409-003			5.03811	0.813124	0.169691	-1.19116	0.119735
G17	174760	D0552433	G17	D0552433:G17		TR01613069-004			5.84629	0.606158	0.285509	-1.19125	0.119239
B6	328720	D0552435	B06	D0552435:B06		TR06195729-003			5.91107	0.71599	0.290774	-1.19128	0.119114
E19	231240	D0554053	E19	D0554053:E19		TR06509778-001			6.45619	0.472911	0.344141	-1.19156	0.117637
K21	359400	D0552436	K21	D0552436:K21		TR06439752-001			6.74842	0.486292	0.375054	-1.19218	0.114476
E22	329760	D0552434	E22	D0552434:E22		TR02348734-002			4.53638	0.245646	0.0752423	-1.19219	0.114423
C24	173720	D0552433	C24	D0552433:C24		TR01687475-006			5.84629	0.606158	0.285509	-1.19219	0.114415
B4	329480	D0552434	B04	D0552434:B04		TR01739489-002			4.53638	0.245646	0.0752423	-1.19246	0.113033
F19	349000	D0552432	F19	D0552432:F19		TR01420890-007			5.03811	0.813124	0.169691	-1.19263	0.112135
I13	329280	D0552434	I13	D0552434:I13		TR01959092-002			4.53638	0.245646	0.0752423	-1.19265	0.112041
J14	230000	D0554053	J14	D0554053:J14		TR06502680-001			6.45619	0.472911	0.344141	-1.19276	0.111477
E10	124480	D0554054	E10						7.05449	0.623	0.428667	-1.19298	0.110361
J19	229680	D0554053	J19	D0554053:J19		TR06509804-001			6.45619	0.472911	0.344141	-1.19307	0.109887
I4	298560	D0552431	I04	D0552431:I04		TR01116938-003			5.12226	0.214222	0.253545	-1.19321	0.10917
B3	328680	D0552434	B03	D0552434:B03		TR01724797-003			4.53638	0.245646	0.0752423	-1.19323	0.109064
M5	295960	D0554055	M05	D0554055:M05					3.60022	-0.293098	-0.153917	-1.19352	0.107607
E24	347960	D0552432	E24	D0552432:E24		TR01478243-004			5.03811	0.813124	0.169691	-1.1936	0.107195
N11	326360	D0552435	N11	D0552435:N11		TR06387634-008			5.91107	0.71599	0.290774	-1.19362	0.107078
J2	347840	D0552432	J02	D0552432:J02		TR01288434-003			5.03811	0.813124	0.169691	-1.19371	0.106625
A5	347640	D0552432	A05	D0552432:A05		TR01303343-009			5.03811	0.813124	0.169691	-1.19389	0.105675
I11	295640	D0554055	I11	D0554055:I11					3.60022	-0.293098	-0.153917	-1.19393	0.105455
K23	171280	D0552433	K23	D0552433:K23		TR01682347-005			5.84629	0.606158	0.285509	-1.19439	0.103098
D6	170800	D0552433	D06	D0552433:D06		TR01524600-005			5.84629	0.606158	0.285509	-1.19483	0.100872
E17	294880	D0554055	E17	D0554055:E17					3.60022	-0.293098	-0.153917	-1.19493	0.100345
F22	294720	D0554055	F22	D0554055:F22					3.60022	-0.293098	-0.153917	-1.19514	0.099269
C5	326240	D0552434	C05	D0552434:C05		TR01754765-002			4.53638	0.245646	0.0752423	-1.19559	0.0969588
N17	326200	D0552434	N17	D0552434:N17		TR02085772-002			4.53638	0.245646	0.0752423	-1.19563	0.0967603
K13	345520	D0552432	K13	D0552432:K13		TR01374423-006			5.03811	0.813124	0.169691	-1.19585	0.0956045
D15	293920	D0554055	D15	D0554055:D15					3.60022	-0.293098	-0.153917	-1.19619	0.0938897
G3	120240	D0554054	G03	D0554054:G03		TR06516680-002			7.05449	0.623	0.428667	-1.19671	0.0912127
M23	324920	D0552434	M23	D0552434:M23		TR02486150-006			4.53638	0.245646	0.0752423	-1.19686	0.0904099
C2	120040	D0554054	C02	D0554054:C02		TR06516436-001			7.05449	0.623	0.428667	-1.19688	0.0903095
E22	323040	D0552435	E22	D0552435:E22		TR06408251-001			5.91107	0.71599	0.290774	-1.19691	0.0901462
H20	354920	D0552436	H20	D0552436:H20		TR06432037-003			6.74842	0.486292	0.375054	-1.19709	0.0892578
K19	293560	D0552431	K19	D0552431:K19		TR01250705-008			5.12226	0.214222	0.253545	-1.19719	0.0887279
G19	293120	D0554055	G19	D0554055:G19					3.60022	-0.293098	-0.153917	-1.19723	0.0885104
L10	293120	D0554055	L10	D0554055:L10					3.60022	-0.293098	-0.153917	-1.19723	0.0885104
P4	168080	D0552433	P04	D0552433:P04		TR01513116-016			5.84629	0.606158	0.285509	-1.19728	0.0882562
C3	324280	D0552434	C03	D0552434:C03		TR01725080-002			4.53638	0.245646	0.0752423	-1.19748	0.0872346
G8	324200	D0552434	G08	D0552434:G08		TR01809657-003			4.53638	0.245646	0.0752423	-1.19756	0.0868377
D10	293040	D0552431	D10	D0552431:D10		TR01190168-009			5.12226	0.214222	0.253545	-1.1976	0.0866019
M16	292960	D0552431	M16	D0552431:M16		TR01230974-009			5.12226	0.214222	0.253545	-1.19767	0.0862748
G8	322080	D0552435	G08	D0552435:G08		TR06375598-004			5.91107	0.71599	0.290774	-1.19787	0.0852502
L11	167000	D0552433	L11	D0552433:L11		TR01563365-006			5.84629	0.606158	0.285509	-1.19826	0.0832471
C10	292280	D0554055	C10	D0554055:C10					3.60022	-0.293098	-0.153917	-1.19833	0.0828621
I16	292040	D0554055	I16	D0554055:I16					3.60022	-0.293098	-0.153917	-1.19865	0.0812483
B11	118000	D0554054	B11						7.05449	0.623	0.428667	-1.19868	0.0810967
E16	223680	D0554053	E16	D0554053:E16		TR06505140-001			6.45619	0.472911	0.344141	-1.19887	0.0800785
C17	342240	D0552432	C17	D0552432:C17		TR01403646-003			5.03811	0.813124	0.169691	-1.19888	0.0800242
E10	353160	D0552436	E10	D0552436:E10		TR06420751-002			6.74842	0.486292	0.375054	-1.19902	0.0793505
D16	322680	D0552434	D16	D0552434:D16		TR02035589-003			4.53638	0.245646	0.0752423	-1.19903	0.0792966
D4	291200	D0552431	D04	D0552431:D04		TR01113440-006			5.12226	0.214222	0.253545	-1.19907	0.0790791
M15	291640	D0554055	M15	D0554055:M15					3.60022	-0.293098	-0.153917	-1.19917	0.0785587
K16	291040	D0552431	K16	D0552431:K16		TR01229688-006			5.12226	0.214222	0.253545	-1.1992	0.0784249
H13	290880	D0552431	H13	D0552431:H13		TR01210901-006			5.12226	0.214222	0.253545	-1.19932	0.0777708
B14	291280	D0554055	B14	D0554055:B14					3.60022	-0.293098	-0.153917	-1.19964	0.076138
C20	291200	D0554055	C20	D0554055:C20					3.60022	-0.293098	-0.153917	-1.19975	0.0756001
M2	290320	D0552431	M02	D0552431:M02		TR01070972-005			5.12226	0.214222	0.253545	-1.19977	0.0754812
F20	222680	D0554053	F20	D0554053:F20		TR06509935-001			6.45619	0.472911	0.344141	-1.19984	0.0751103
E19	291120	D0554055	E19	D0554055:E19					3.60022	-0.293098	-0.153917	-1.19985	0.0750621
A1	116480	D0554054	A01	D0554054:A01		TR06512726-001			7.05449	0.623	0.428667	-1.20001	0.0742323
B15	321560	D0552434	B15	D0552434:B15		TR02002770-003			4.53638	0.245646	0.0752423	-1.20011	0.0737399
N5	340640	D0552432	N05	D0552432:N05		TR01310710-005			5.03811	0.813124	0.169691	-1.20036	0.072424
P19	221920	D0554053	P19	D0554053:P19		TR06509911-001			6.45619	0.472911	0.344141	-1.20058	0.0713346
B5	351560	D0552436	B05	D0552436:B05		TR06416856-001			6.74842	0.486292	0.375054	-1.20077	0.0703439
E12	115320	D0554054	E12						7.05449	0.623	0.428667	-1.20103	0.0689937
B2	339760	D0552432	B02	D0552432:B02		TR01285522-004			5.03811	0.813124	0.169691	-1.20118	0.0682439
K4	351160	D0552436	K04	D0552436:K04		TR06416718-001			6.74842	0.486292	0.375054	-1.20121	0.0680923
H11	351000	D0552436	H11	D0552436:H11		TR06422259-001			6.74842	0.486292	0.375054	-1.20138	0.0671916
P12	221080	D0554053	P12	D0554053:P12		TR06500919-002			6.45619	0.472911	0.344141	-1.20139	0.0671614
D3	350840	D0552436	D03	D0552436:D03		TR06413515-002			6.74842	0.486292	0.375054	-1.20156	0.0662909
I9	289600	D0554055	I09	D0554055:I09					3.60022	-0.293098	-0.153917	-1.20184	0.0648414
C10	319720	D0552434	C10	D0552434:C10		TR01848984-003			4.53638	0.245646	0.0752423	-1.20189	0.0646111
J21	338760	D0552432	J21	D0552432:J21		TR01443175-004			5.03811	0.813124	0.169691	-1.2021	0.0634938
G3	287360	D0552431	G03	D0552431:G03		TR01102055-004			5.12226	0.214222	0.253545	-1.20212	0.0633793
E8	287280	D0552431	E08	D0552431:E08		TR01172971-002			5.12226	0.214222	0.253545	-1.20219	0.0630523
M18	287280	D0552431	M18	D0552431:M18		TR01243105-003			5.12226	0.214222	0.253545	-1.20219	0.0630523
J7	317400	D0552435	J07	D0552435:J07		TR06375541-005			5.91107	0.71599	0.290774	-1.20251	0.0613825
J2	349840	D0552436	J02	D0552436:J02		TR06413292-004			6.74842	0.486292	0.375054	-1.20265	0.0606618
N23	349680	D0552436	N23	D0552436:N23		TR06445289-001			6.74842	0.486292	0.375054	-1.20283	0.0597611
D10	318680	D0552434	D10	D0552434:D10		TR01852577-002			4.53638	0.245646	0.0752423	-1.20289	0.0594514
L4	288720	D0554055	L04	D0554055:L04					3.60022	-0.293098	-0.153917	-1.20299	0.0589242
A11	337680	D0552432	A11	D0552432:A11		TR01351620-008			5.03811	0.813124	0.169691	-1.2031	0.0583637
O23	288520	D0554055	O23	D0554055:O23					3.60022	-0.293098	-0.153917	-1.20325	0.0575794
L6	318160	D0552434	L06	D0552434:L06		TR01778590-002			4.53638	0.245646	0.0752423	-1.20339	0.0568715
J7	337320	D0552432	J07	D0552432:J07		TR01322717-006			5.03811	0.813124	0.169691	-1.20343	0.0566537
K3	317720	D0552434	K03	D0552434:K03		TR01733471-005			4.53638	0.245646	0.0752423	-1.20382	0.0546885
G12	348760	D0552436	G12	D0552436:G12		TR06422545-001			6.74842	0.486292	0.375054	-1.20384	0.0545823
O20	348640	D0552436	O20	D0552436:O20		TR06439616-001			6.74842	0.486292	0.375054	-1.20397	0.0539068
B22	285040	D0552431	B22	D0552431:B22		TR01265732-007			5.12226	0.214222	0.253545	-1.20397	0.0538941
E24	285040	D0552431	E24	D0552431:E24		TR01279359-003			5.12226	0.214222	0.253545	-1.20397	0.0538941
H20	284680	D0552431	H20	D0552431:H20		TR01255917-003			5.12226	0.214222	0.253545	-1.20426	0.0524222
L17	217640	D0554053	L17	D0554053:L17		TR06505801-001			6.45619	0.472911	0.344141	-1.20472	0.0500711
J10	287400	D0554055	J10	D0554055:J10					3.60022	-0.293098	-0.153917	-1.20472	0.0500483
N18	159280	D0552433	N18	D0552433:N18		TR01628567-003			5.84629	0.606158	0.285509	-1.20523	0.0474411
C16	110440	D0554054	C16	D0554054:C16		TR06546190-001			7.05449	0.623	0.428667	-1.20532	0.0469554
G13	283280	D0552431	G13	D0552431:G13		TR01210269-002			5.12226	0.214222	0.253545	-1.20537	0.0466984
A19	315920	D0552434	A19	D0552434:A19		TR02142856-002			4.53638	0.245646	0.0752423	-1.20555	0.0457582
M20	286720	D0554055	M20	D0554055:M20					3.60022	-0.293098	-0.153917	-1.20561	0.0454759
B14	314160	D0552435	B14	D0552435:B14		TR06390010-009			5.91107	0.71599	0.290774	-1.20573	0.0448587
I11	346520	D0552436	I11	D0552436:I11		TR06422285-001			6.74842	0.486292	0.375054	-1.20629	0.0419731
J14	313560	D0552435	J14	D0552435:J14		TR06395127-001			5.91107	0.71599	0.290774	-1.20633	0.0417987
C16	281920	D0552431	C16	D0552431:C16		TR01227715-002			5.12226	0.214222	0.253545	-1.20645	0.041138
D13	313160	D0552435	D13	D0552435:D13		TR06387784-002			5.91107	0.71599	0.290774	-1.20672	0.0397588
M6	215360	D0554053	M06	D0554053:M06		TR06489358-002			6.45619	0.472911	0.344141	-1.20692	0.0387438
E21	280880	D0552431	E21	D0552431:E21		TR01262331-007			5.12226	0.214222	0.253545	-1.20728	0.036886
K19	313920	D0552434	K19	D0552434:K19		TR02167099-003			4.53638	0.245646	0.0752423	-1.20749	0.0358356
C9	280040	D0552431	C09	D0552431:C09		TR01183197-003			5.12226	0.214222	0.253545	-1.20795	0.0334517
F4	284840	D0554055	F04	D0554055:F04					3.60022	-0.293098	-0.153917	-1.20807	0.0328345
N20	213800	D0554053	N20	D0554053:N20		TR06510351-002			6.45619	0.472911	0.344141	-1.20843	0.0309935
H19	344520	D0552436	H19	D0552436:H19		TR06430818-001			6.74842	0.486292	0.375054	-1.20848	0.0307148
K8	279360	D0552431	K08	D0552431:K08		TR01177632-006			5.12226	0.214222	0.253545	-1.20849	0.0306715
L20	331800	D0552432	L20	D0552432:L20		TR01437156-007			5.03811	0.813124	0.169691	-1.20854	0.0304332
N21	284360	D0554055	N21	D0554055:N21					3.60022	-0.293098	-0.153917	-1.2087	0.029607
J19	310640	D0552435	J19	D0552435:J19		TR06405601-002			5.91107	0.71599	0.290774	-1.20922	0.0269069
L9	311880	D0552434	L09	D0552434:L09		TR01836494-002			4.53638	0.245646	0.0752423	-1.20946	0.0257145
G3	283400	D0554055	G03	D0554055:G03		TR06562793-001			3.60022	-0.293098	-0.153917	-1.20996	0.0231518
J12	329760	D0552432	J12	D0552432:J12		TR01364693-007			5.03811	0.813124	0.169691	-1.21042	0.020743
J16	283040	D0554055	J16	D0554055:J16					3.60022	-0.293098	-0.153917	-1.21043	0.0207311
F14	309320	D0552435	F14	D0552435:F14		TR06390876-003			5.91107	0.71599	0.290774	-1.21053	0.020175
P7	342520	D0552436	P07	D0552436:P07		TR06420100-004			6.74842	0.486292	0.375054	-1.21067	0.0194565
O22	276480	D0552431	O22	D0552431:O22		TR01272497-011			5.12226	0.214222	0.253545	-1.21078	0.0188967
L22	282640	D0554055	L22	D0554055:L22					3.60022	-0.293098	-0.153917	-1.21095	0.0180415
G21	310320	D0552434	G21	D0552434:G21		TR02274185-002			4.53638	0.245646	0.0752423	-1.21096	0.0179749
L18	341960	D0552436	L18	D0552436:L18		TR06428950-002			6.74842	0.486292	0.375054	-1.21129	0.0163042
J22	309920	D0552434	J22	D0552434:J22		TR02369970-003			4.53638	0.245646	0.0752423	-1.21135	0.0159904
B5	152160	D0552433	B05	D0552433:B05		TR01513717-008			5.84629	0.606158	0.285509	-1.21166	0.0144179
I9	308160	D0552435	I09	D0552435:I09		TR06375902-004			5.91107	0.71599	0.290774	-1.21169	0.0142591
J13	282040	D0554055	J13	D0554055:J13					3.60022	-0.293098	-0.153917	-1.21174	0.014007
E6	275160	D0552431	E06	D0552431:E06		TR01140185-004			5.12226	0.214222	0.253545	-1.21183	0.0134999
G17	281880	D0554055	G17	D0554055:G17					3.60022	-0.293098	-0.153917	-1.21194	0.0129311
I6	274640	D0552431	I06	D0552431:I06		TR01143459-007			5.12226	0.214222	0.253545	-1.21225	0.0113739
H21	281600	D0554055	H21	D0554055:H21					3.60022	-0.293098	-0.153917	-1.21231	0.0110483
L9	274480	D0552431	L09	D0552431:L09		TR01185759-008			5.12226	0.214222	0.253545	-1.21238	0.0107198
N19	307400	D0552435	N19	D0552435:N19		TR06405635-002			5.91107	0.71599	0.290774	-1.21244	0.0103831
C4	326880	D0552432	C04	D0552432:C04		TR01299856-005			5.03811	0.813124	0.169691	-1.21309	0.00706267
F21	280520	D0554055	F21	D0554055:F21					3.60022	-0.293098	-0.153917	-1.21372	0.00378628
P22	280520	D0554055	P22	D0554055:P22					3.60022	-0.293098	-0.153917	-1.21372	0.00378628
K19	325960	D0552432	K19	D0552432:K19		TR01424189-007			5.03811	0.813124	0.169691	-1.21394	0.00269258
B5	280080	D0554055	B05	D0554055:B05					3.60022	-0.293098	-0.153917	-1.2143	0.000827662
K14	339080	D0552436	K14	D0552436:K14		TR06423925-002			6.74842	0.486292	0.375054	-1.21444	9.23054e-05
P8	279960	D0554055	P08	D0554055:P08					3.60022	-0.293098	-0.153917	-1.21446	2.07657e-05
F13	305360	D0552435	F13	D0552435:F13		TR06387827-003			5.91107	0.71599	0.290774	-1.21447	-2.07657e-05
E16	305320	D0552435	E16	D0552435:E16		TR06395507-006			5.91107	0.71599	0.290774	-1.21451	-0.000224763
O6	306640	D0552434	O06	D0552434:O06		TR01783884-005			4.53638	0.245646	0.0752423	-1.21452	-0.000282658
H14	305200	D0552435	H14	D0552435:H14		TR06390879-024			5.91107	0.71599	0.290774	-1.21462	-0.000836756
O3	338760	D0552436	O03	D0552436:O03		TR06416489-001			6.74842	0.486292	0.375054	-1.21479	-0.00170902
B7	325000	D0552432	B07	D0552432:B07		TR01319916-006			5.03811	0.813124	0.169691	-1.21483	-0.00186751
G12	279560	D0554055	G12	D0554055:G12					3.60022	-0.293098	-0.153917	-1.21498	-0.00266889
I8	324800	D0552432	I08	D0552432:I08		TR01330683-004			5.03811	0.813124	0.169691	-1.21501	-0.00281753
L10	148240	D0552433	L10	D0552433:L10		TR01557577-002			5.84629	0.606158	0.285509	-1.21519	-0.00376339
I20	305920	D0552434	I20	D0552434:I20		TR02196445-002			4.53638	0.245646	0.0752423	-1.21521	-0.00385479
L17	305920	D0552434	L17	D0552434:L17		TR02084830-003			4.53638	0.245646	0.0752423	-1.21521	-0.00385479
F15	99000	D0554054	F15	D0554054:F15		TR06544050-001			7.05449	0.623	0.428667	-1.21538	-0.0047083
L10	305400	D0552434	L10	D0552434:L10		TR01867225-002			4.53638	0.245646	0.0752423	-1.21571	-0.00643467
L3	278920	D0554055	L03	D0554055:L03		TR06562798-001			3.60022	-0.293098	-0.153917	-1.21582	-0.00697234
A9	278680	D0554055	A09	D0554055:A09					3.60022	-0.293098	-0.153917	-1.21613	-0.00858613
F22	323560	D0552432	F22	D0552432:F22		TR01450271-002			5.03811	0.813124	0.169691	-1.21616	-0.00870765
O23	146920	D0552433	O23	D0552433:O23		TR01686141-002			5.84629	0.606158	0.285509	-1.21639	-0.00988566
J17	269440	D0552431	J17	D0552431:J17		TR01234154-004			5.12226	0.214222	0.253545	-1.21639	-0.00988615
D9	278360	D0554055	D09	D0554055:D09					3.60022	-0.293098	-0.153917	-1.21655	-0.0107379
C23	268600	D0552431	C23	D0552431:C23		TR01275093-005			5.12226	0.214222	0.253545	-1.21705	-0.0133205
B8	268400	D0552431	B08	D0552431:B08		TR01169014-012			5.12226	0.214222	0.253545	-1.21721	-0.0141382
C22	96880	D0554054	C22	D0554054:C22		TR06548249-001			7.05449	0.623	0.428667	-1.21724	-0.0142823
N9	277800	D0554055	N09	D0554055:N09					3.60022	-0.293098	-0.153917	-1.21728	-0.0145034
J5	268280	D0552431	J05	D0552431:J05		TR01128443-005			5.12226	0.214222	0.253545	-1.21731	-0.0146288
E21	145320	D0552433	E21	D0552433:E21		TR01652034-006			5.84629	0.606158	0.285509	-1.21783	-0.0173066
A21	335600	D0552436	A21	D0552436:A21		TR06439641-001			6.74842	0.486292	0.375054	-1.21826	-0.0194971
A2	301360	D0552435	A02	D0552435:A02		TR06103687-009			5.91107	0.71599	0.290774	-1.21844	-0.0204205
L20	335080	D0552436	L20	D0552436:L20		TR06439547-002			6.74842	0.486292	0.375054	-1.21883	-0.0224242
I12	202480	D0554053	I12	D0554053:I12		TR06500843-001			6.45619	0.472911	0.344141	-1.21938	-0.0252455
L11	265680	D0552431	L11	D0552431:L11		TR01198030-003			5.12226	0.214222	0.253545	-1.21938	-0.0252588
D13	301280	D0552434	D13	D0552434:D13		TR01944661-003			4.53638	0.245646	0.0752423	-1.21969	-0.0268752
K22	275640	D0554055	K22	D0554055:K22					3.60022	-0.293098	-0.153917	-1.22011	-0.0290275
M23	299520	D0552435	M23	D0552435:M23		TR06412114-002			5.91107	0.71599	0.290774	-1.22026	-0.0298044
L16	319080	D0552432	L16	D0552432:L16		TR01396859-002			5.03811	0.813124	0.169691	-1.2203	-0.0299881
H21	318880	D0552432	H21	D0552432:H21		TR01443073-004			5.03811	0.813124	0.169691	-1.22048	-0.0309381
M11	142360	D0552433	M11	D0552433:M11		TR01563415-003			5.84629	0.606158	0.285509	-1.2205	-0.0310353
N13	201040	D0554053	N13	D0554053:N13		TR06501069-001			6.45619	0.472911	0.344141	-1.22077	-0.0323996
G4	318520	D0552432	G04	D0552432:G04		TR01300129-005			5.03811	0.813124	0.169691	-1.22082	-0.0326482
O7	263760	D0552431	O07	D0552431:O07		TR01161614-003			5.12226	0.214222	0.253545	-1.22091	-0.0331087
B8	275000	D0554055	B08	D0554055:B08					3.60022	-0.293098	-0.153917	-1.22095	-0.0333309
I19	299840	D0552434	I19	D0552434:I19		TR02165589-002			4.53638	0.245646	0.0752423	-1.22108	-0.0340195
J20	274880	D0554055	J20	D0554055:J20					3.60022	-0.293098	-0.153917	-1.22111	-0.0341378
H10	263480	D0552431	H10	D0552431:H10		TR01190772-007			5.12226	0.214222	0.253545	-1.22113	-0.0342535
G17	332960	D0552436	G17	D0552436:G17		TR06428465-002			6.74842	0.486292	0.375054	-1.22115	-0.034358
H10	299280	D0552434	H10	D0552434:H10		TR01861694-002			4.53638	0.245646	0.0752423	-1.22162	-0.0367978
I14	274280	D0554055	I14	D0554055:I14					3.60022	-0.293098	-0.153917	-1.22189	-0.0381723
A6	317320	D0552432	A06	D0552432:A06		TR01312285-006			5.03811	0.813124	0.169691	-1.22193	-0.0383483
E5	262280	D0552431	E05	D0552431:E05		TR01126913-003			5.12226	0.214222	0.253545	-1.22208	-0.0391596
N8	298760	D0552434	N08	D0552434:N08		TR01817352-002			4.53638	0.245646	0.0752423	-1.22213	-0.0393777
E5	140560	D0552433	E05	D0552433:E05		TR01514691-004			5.84629	0.606158	0.285509	-1.22213	-0.0393839
B13	262120	D0552431	B13	D0552431:B13		TR01208549-003			5.12226	0.214222	0.253545	-1.22221	-0.0398138
L13	331720	D0552436	L13	D0552436:L13		TR06423717-001			6.74842	0.486292	0.375054	-1.22251	-0.0413381
H19	140000	D0552433	H19	D0552433:H19		TR01635931-003			5.84629	0.606158	0.285509	-1.22263	-0.0419812
D7	261560	D0552431	D07	D0552431:D07		TR01151982-006			5.12226	0.214222	0.253545	-1.22266	-0.0421033
L8	261520	D0552431	L08	D0552431:L08		TR01178477-003			5.12226	0.214222	0.253545	-1.22269	-0.0422669
P8	331520	D0552436	P08	D0552436:P08		TR06420329-001			6.74842	0.486292	0.375054	-1.22273	-0.042464
G17	297440	D0552434	G17	D0552434:G17		TR02072188-002			4.53638	0.245646	0.0752423	-1.2234	-0.0459266
A5	330640	D0552436	A05	D0552436:A05		TR06416851-001			6.74842	0.486292	0.375054	-1.22369	-0.0474176
D11	89360	D0554054	D11						7.05449	0.623	0.428667	-1.22385	-0.0482431
M9	259960	D0552431	M09	D0552431:M09		TR01185840-004			5.12226	0.214222	0.253545	-1.22393	-0.0486449
H20	314400	D0552432	H20	D0552432:H20		TR01433630-005			5.03811	0.813124	0.169691	-1.22463	-0.0522186
J4	314360	D0552432	J04	D0552432:J04		TR01301054-006			5.03811	0.813124	0.169691	-1.22466	-0.0524086
E9	271920	D0554055	E09	D0554055:E09					3.60022	-0.293098	-0.153917	-1.22498	-0.0540413
O19	294760	D0552435	O19	D0552435:O19		TR06405636-001			5.91107	0.71599	0.290774	-1.22499	-0.0540801
L8	271840	D0554055	L08	D0554055:L08					3.60022	-0.293098	-0.153917	-1.22509	-0.0545792
K20	258480	D0552431	K20	D0552431:K20		TR01256884-008			5.12226	0.214222	0.253545	-1.22511	-0.0546958
H10	329320	D0552436	H10	D0552436:H10		TR06420788-001			6.74842	0.486292	0.375054	-1.22514	-0.0548481
K23	87800	D0554054	K23	D0554054:K23		TR06555320-001			7.05449	0.623	0.428667	-1.22522	-0.0552881
H16	271640	D0554055	H16	D0554055:H16					3.60022	-0.293098	-0.153917	-1.22535	-0.055924
J22	271640	D0554055	J22	D0554055:J22					3.60022	-0.293098	-0.153917	-1.22535	-0.055924
I3	196280	D0554053	I03	D0554053:I03		TR06486484-002			6.45619	0.472911	0.344141	-1.22537	-0.0560478
A12	257760	D0552431	A12	D0552431:A12		TR01200932-002			5.12226	0.214222	0.253545	-1.22568	-0.0576395
L11	328720	D0552436	L11	D0552436:L11		TR06422339-001			6.74842	0.486292	0.375054	-1.2258	-0.0582255
L13	294880	D0552434	L13	D0552434:L13		TR01967482-003			4.53638	0.245646	0.0752423	-1.22587	-0.0586275
N13	294840	D0552434	N13	D0552434:N13		TR01974074-002			4.53638	0.245646	0.0752423	-1.22591	-0.058826
C14	136360	D0552433	C14	D0552433:C14		TR01587617-003			5.84629	0.606158	0.285509	-1.22592	-0.0588638
I7	294680	D0552434	I07	D0552434:I07		TR01795437-003			4.53638	0.245646	0.0752423	-1.22607	-0.0596198
C12	294600	D0552434	C12	D0552434:C12		TR01913087-003			4.53638	0.245646	0.0752423	-1.22614	-0.0600167
K9	294560	D0552434	K09	D0552434:K09		TR01836408-002			4.53638	0.245646	0.0752423	-1.22618	-0.0602151
E14	257120	D0552431	E14	D0552431:E14		TR01217122-005			5.12226	0.214222	0.253545	-1.22619	-0.0602562
M16	293280	D0552435	M16	D0552435:M16		TR06400686-002			5.91107	0.71599	0.290774	-1.22646	-0.061628
D13	312240	D0552432	D13	D0552432:D13		TR01368706-005			5.03811	0.813124	0.169691	-1.22662	-0.0624788
N18	270600	D0554055	N18	D0554055:N18					3.60022	-0.293098	-0.153917	-1.22671	-0.0629171
G20	292840	D0552435	G20	D0552435:G20		TR06405851-002			5.91107	0.71599	0.290774	-1.22689	-0.063872
N8	270440	D0554055	N08	D0554055:N08					3.60022	-0.293098	-0.153917	-1.22692	-0.063993
N19	270440	D0554055	N19	D0554055:N19					3.60022	-0.293098	-0.153917	-1.22692	-0.063993
G8	270240	D0554055	G08	D0554055:G08					3.60022	-0.293098	-0.153917	-1.22718	-0.0653378
B13	293440	D0552434	B13	D0552434:B13		TR01937099-005			4.53638	0.245646	0.0752423	-1.22726	-0.0657718
E4	292440	D0552435	E04	D0552435:E04		TR06128841-014			5.91107	0.71599	0.290774	-1.22729	-0.065912
E10	255720	D0552431	E10	D0552431:E10		TR01190377-004			5.12226	0.214222	0.253545	-1.2273	-0.06598
N9	293360	D0552434	N09	D0552434:N09		TR01839859-003			4.53638	0.245646	0.0752423	-1.22734	-0.0661687
P3	293280	D0552434	P03	D0552434:P03		TR01736061-004			4.53638	0.245646	0.0752423	-1.22742	-0.0665656
M5	292280	D0552435	M05	D0552435:M05		TR06179432-006			5.91107	0.71599	0.290774	-1.22745	-0.066728
G14	194000	D0554053	G14	D0554053:G14		TR06502644-002			6.45619	0.472911	0.344141	-1.22758	-0.0673751
M11	255360	D0552431	M11	D0552431:M11		TR01199855-005			5.12226	0.214222	0.253545	-1.22759	-0.0674519
D22	84960	D0554054	D22	D0554054:D22		TR06548251-001			7.05449	0.623	0.428667	-1.22772	-0.0681137
J17	269600	D0554055	J17	D0554055:J17					3.60022	-0.293098	-0.153917	-1.22802	-0.0696413
J13	133920	D0552433	J13	D0552433:J13		TR01579078-002			5.84629	0.606158	0.285509	-1.22812	-0.0701808
C23	291520	D0552435	C23	D0552435:C23		TR06411964-001			5.91107	0.71599	0.290774	-1.2282	-0.0706039
D8	291480	D0552435	D08	D0552435:D08		TR06375592-003			5.91107	0.71599	0.290774	-1.22824	-0.0708079
C19	310400	D0552432	C19	D0552432:C19		TR01420129-004			5.03811	0.813124	0.169691	-1.22832	-0.071219
H12	326280	D0552436	H12	D0552436:H12		TR06422572-001			6.74842	0.486292	0.375054	-1.22847	-0.0719606
M1	326240	D0552436	M01	D0552436:M01		TR06413077-002			6.74842	0.486292	0.375054	-1.22851	-0.0721858
G17	291200	D0552435	G17	D0552435:G17		TR06401013-001			5.91107	0.71599	0.290774	-1.22852	-0.0722359
G5	291120	D0552435	G05	D0552435:G05		TR06152745-011			5.91107	0.71599	0.290774	-1.2286	-0.0726439
F15	310080	D0552432	F15	D0552432:F15		TR01386477-002			5.03811	0.813124	0.169691	-1.22862	-0.072739
D18	291040	D0552435	D18	D0552435:D18		TR06403973-001			5.91107	0.71599	0.290774	-1.22868	-0.0730519
F4	133240	D0552433	F04	D0552433:F04		TR01510776-004			5.84629	0.606158	0.285509	-1.22874	-0.0733347
L16	268960	D0554055	L16	D0554055:L16					3.60022	-0.293098	-0.153917	-1.22886	-0.0739447
B19	309600	D0552432	B19	D0552432:B19		TR01419871-008			5.03811	0.813124	0.169691	-1.22906	-0.075019
F4	291320	D0552434	F04	D0552434:F04		TR01745040-003			4.53638	0.245646	0.0752423	-1.22931	-0.0762897
G14	309280	D0552432	G14	D0552432:G14		TR01379599-005			5.03811	0.813124	0.169691	-1.22936	-0.0765391
M4	309160	D0552432	M04	D0552432:M04		TR01302558-003			5.03811	0.813124	0.169691	-1.22947	-0.0771091
C1	192040	D0554053	C01	D0554053:C01		TR06482994-001			6.45619	0.472911	0.344141	-1.22947	-0.0771126
F24	132040	D0552433	F24	D0552433:F24		TR01692659-002			5.84629	0.606158	0.285509	-1.22982	-0.0789004
I17	325000	D0552436	I17	D0552436:I17		TR06428542-002			6.74842	0.486292	0.375054	-1.22987	-0.0791659
B7	268160	D0554055	B07	D0554055:B07					3.60022	-0.293098	-0.153917	-1.2299	-0.079324
L22	324920	D0552436	L22	D0552436:L22		TR06444260-002			6.74842	0.486292	0.375054	-1.22996	-0.0796163
J8	290640	D0552434	J08	D0552434:J08		TR01812559-004			4.53638	0.245646	0.0752423	-1.22997	-0.0796634
M1	131800	D0552433	M01	D0552433:M01		TR01486414-002			5.84629	0.606158	0.285509	-1.23004	-0.0800135
B16	131760	D0552433	B16	D0552433:B16		TR01603318-002			5.84629	0.606158	0.285509	-1.23007	-0.080199
D14	290360	D0552434	D14	D0552434:D14		TR01982342-002			4.53638	0.245646	0.0752423	-1.23024	-0.0810526
D16	251960	D0552431	D16	D0552431:D16		TR01228248-007			5.12226	0.214222	0.253545	-1.2303	-0.0813527
I19	267480	D0554055	I19	D0554055:I19					3.60022	-0.293098	-0.153917	-1.23079	-0.0838964
M5	289640	D0552434	M05	D0552434:M05		TR01764799-002			4.53638	0.245646	0.0752423	-1.23093	-0.0846247
L5	81040	D0554054	L05	D0554054:L05		TR06524928-001			7.05449	0.623	0.428667	-1.23117	-0.0858167
N16	307240	D0552432	N16	D0552432:N16		TR01397471-003			5.03811	0.813124	0.169691	-1.23125	-0.0862293
C10	250760	D0552431	C10	D0552431:C10		TR01189338-002			5.12226	0.214222	0.253545	-1.23125	-0.0862589
J5	323640	D0552436	J05	D0552436:J05		TR06417082-002			6.74842	0.486292	0.375054	-1.23136	-0.0868215
K5	267040	D0554055	K05	D0554055:K05					3.60022	-0.293098	-0.153917	-1.23137	-0.0868551
G7	250120	D0552431	G07	D0552431:G07		TR01153279-006			5.12226	0.214222	0.253545	-1.23176	-0.0888755
I13	287880	D0552435	I13	D0552435:I13		TR06387854-003			5.91107	0.71599	0.290774	-1.23182	-0.0891677
M11	266680	D0554055	M11	D0554055:M11					3.60022	-0.293098	-0.153917	-1.23184	-0.0892758
C8	287800	D0552435	C08	D0552435:C08		TR06375590-003			5.91107	0.71599	0.290774	-1.2319	-0.0895757
E7	129640	D0552433	E07	D0552433:E07		TR01533657-003			5.84629	0.606158	0.285509	-1.23199	-0.0900318
O19	288440	D0552434	O19	D0552434:O19		TR02183880-003			4.53638	0.245646	0.0752423	-1.23209	-0.0905783
L19	322760	D0552436	L19	D0552436:L19		TR06430880-001			6.74842	0.486292	0.375054	-1.23233	-0.0917752
B17	79560	D0554054	B17	D0554054:B17		TR06546473-001			7.05449	0.623	0.428667	-1.23247	-0.0925004
J11	249200	D0552431	J11	D0552431:J11		TR01197785-004			5.12226	0.214222	0.253545	-1.23249	-0.0926369
F14	265960	D0554055	F14	D0554055:F14					3.60022	-0.293098	-0.153917	-1.23278	-0.0941171
G18	286760	D0552435	G18	D0552435:G18		TR06404003-004			5.91107	0.71599	0.290774	-1.23293	-0.0948797
B3	265800	D0554055	B03	D0554055:B03		TR06562788-001			3.60022	-0.293098	-0.153917	-1.23299	-0.095193
H12	78880	D0554054	H12						7.05449	0.623	0.428667	-1.23306	-0.0955713
N3	248320	D0552431	N03	D0552431:N03		TR01107726-002			5.12226	0.214222	0.253545	-1.23319	-0.0962348
B19	286280	D0552435	B19	D0552435:B19		TR06404143-001			5.91107	0.71599	0.290774	-1.23341	-0.0973276
F5	265400	D0554055	F05	D0554055:F05					3.60022	-0.293098	-0.153917	-1.23351	-0.0978827
L6	247880	D0552431	L06	D0552431:L06		TR01145319-007			5.12226	0.214222	0.253545	-1.23354	-0.0980337
F6	286920	D0552434	F06	D0552434:F06		TR01775526-003			4.53638	0.245646	0.0752423	-1.23356	-0.0981195
M4	286920	D0552434	M04	D0552434:M04		TR01748486-003			4.53638	0.245646	0.0752423	-1.23356	-0.0981195
J16	247840	D0552431	J16	D0552431:J16		TR01229672-003			5.12226	0.214222	0.253545	-1.23358	-0.0981972
B17	265240	D0554055	B17	D0554055:B17					3.60022	-0.293098	-0.153917	-1.23372	-0.0989585
E14	265240	D0554055	E14	D0554055:E14					3.60022	-0.293098	-0.153917	-1.23372	-0.0989585
H13	321240	D0552436	H13	D0552436:H13		TR06423673-001			6.74842	0.486292	0.375054	-1.23399	-0.100331
B1	304200	D0552432	B01	D0552432:B01		TR01281384-005			5.03811	0.813124	0.169691	-1.23406	-0.10067
P4	304080	D0552432	P04	D0552432:P04		TR01302982-005			5.03811	0.813124	0.169691	-1.23417	-0.10124
E20	77280	D0554054	E20	D0554054:E20		TR06547969-002			7.05449	0.623	0.428667	-1.23447	-0.102797
F14	186800	D0554053	F14	D0554053:F14		TR06502643-002			6.45619	0.472911	0.344141	-1.23454	-0.103145
F16	285680	D0552434	F16	D0552434:F16		TR02037726-005			4.53638	0.245646	0.0752423	-1.23476	-0.104271
M12	186480	D0554053	M12	D0554053:M12		TR06500909-001			6.45619	0.472911	0.344141	-1.23485	-0.104735
O14	303280	D0552432	O14	D0552432:O14		TR01382367-002			5.03811	0.813124	0.169691	-1.23491	-0.10504
E9	76560	D0554054	E09	D0554054:E09		TR06526543-001			7.05449	0.623	0.428667	-1.2351	-0.106049
D10	126120	D0552433	D10	D0552433:D10		TR01554868-003			5.84629	0.606158	0.285509	-1.23516	-0.106358
C5	284400	D0552435	C05	D0552435:C05		TR06141345-012			5.91107	0.71599	0.290774	-1.23527	-0.106916
P10	285040	D0552434	P10	D0552434:P10		TR01881406-002			4.53638	0.245646	0.0752423	-1.23538	-0.107447
P3	76080	D0554054	P03	D0554054:P03		TR06516834-001			7.05449	0.623	0.428667	-1.23553	-0.108216
H19	284000	D0552435	H19	D0552435:H19		TR06404197-002			5.91107	0.71599	0.290774	-1.23567	-0.108955
I8	75880	D0554054	I08	D0554054:I08		TR06526374-001			7.05449	0.623	0.428667	-1.2357	-0.10912
L17	125520	D0552433	L17	D0552433:L17		TR01617752-002			5.84629	0.606158	0.285509	-1.23571	-0.109141
J5	284600	D0552434	J05	D0552434:J05		TR01759304-003			4.53638	0.245646	0.0752423	-1.2358	-0.10963
D14	244960	D0552431	D14	D0552431:D14		TR01217109-006			5.12226	0.214222	0.253545	-1.23587	-0.109972
K12	263560	D0554055	K12	D0554055:K12					3.60022	-0.293098	-0.153917	-1.23592	-0.110255
C2	284440	D0552434	C02	D0552434:C02		TR01709259-002			4.53638	0.245646	0.0752423	-1.23596	-0.110423
E13	263440	D0554055	E13	D0554055:E13					3.60022	-0.293098	-0.153917	-1.23608	-0.111062
J14	75400	D0554054	J14						7.05449	0.623	0.428667	-1.23612	-0.111287
C6	185040	D0554053	C06	D0554053:C06		TR06489300-001			6.45619	0.472911	0.344141	-1.23624	-0.111889
K6	244240	D0552431	K06	D0552431:K06		TR01145125-010			5.12226	0.214222	0.253545	-1.23644	-0.112916
N11	184680	D0554053	N11	D0554053:N11		TR06500702-001			6.45619	0.472911	0.344141	-1.23659	-0.113678
B22	318720	D0552436	B22	D0552436:B22		TR06443908-002			6.74842	0.486292	0.375054	-1.23675	-0.114517
J3	243720	D0552431	J03	D0552431:J03		TR01104039-005			5.12226	0.214222	0.253545	-1.23685	-0.115042
D21	243600	D0552431	D21	D0552431:D21		TR01261651-002			5.12226	0.214222	0.253545	-1.23695	-0.115532
M4	243120	D0552431	M04	D0552431:M04		TR01119896-007			5.12226	0.214222	0.253545	-1.23733	-0.117495
P22	243000	D0552431	P22	D0552431:P22		TR01273773-007			5.12226	0.214222	0.253545	-1.23743	-0.117985
J8	282080	D0552435	J08	D0552435:J08		TR06375608-005			5.91107	0.71599	0.290774	-1.23758	-0.118747
D5	300360	D0552432	D05	D0552432:D05		TR01304692-007			5.03811	0.813124	0.169691	-1.23761	-0.11891
G2	73520	D0554054	G02	D0554054:G02		TR06516513-002			7.05449	0.623	0.428667	-1.23778	-0.119777
A1	281800	D0552435	A01	D0552435:A01		TR06095549-030			5.91107	0.71599	0.290774	-1.23785	-0.120175
K15	261920	D0554055	K15	D0554055:K15					3.60022	-0.293098	-0.153917	-1.23807	-0.121283
C12	281520	D0552435	C12	D0552435:C12		TR06387661-003			5.91107	0.71599	0.290774	-1.23813	-0.121603
G10	282000	D0552434	G10	D0552434:G10		TR01860998-002			4.53638	0.245646	0.0752423	-1.23831	-0.122529
I17	72720	D0554054	I17	D0554054:I17		TR06546687-001			7.05449	0.623	0.428667	-1.23848	-0.12339
K14	261600	D0554055	K14	D0554055:K14					3.60022	-0.293098	-0.153917	-1.23849	-0.123434
B12	261560	D0554055	B12	D0554055:B12					3.60022	-0.293098	-0.153917	-1.23854	-0.123703
C17	261560	D0554055	C17	D0554055:C17					3.60022	-0.293098	-0.153917	-1.23854	-0.123703
M9	72640	D0554054	M09						7.05449	0.623	0.428667	-1.23855	-0.123752
I14	317040	D0552436	I14	D0552436:I14		TR06423891-001			6.74842	0.486292	0.375054	-1.23859	-0.123974
C15	280880	D0552435	C15	D0552435:C15		TR06395216-001			5.91107	0.71599	0.290774	-1.23877	-0.124867
H15	261280	D0554055	H15	D0554055:H15					3.60022	-0.293098	-0.153917	-1.23891	-0.125586
A1	316680	D0552436	A01	D0552436:A01		TR06412281-001			6.74842	0.486292	0.375054	-1.23899	-0.126
I10	260840	D0554055	I10	D0554055:I10					3.60022	-0.293098	-0.153917	-1.23948	-0.128545
G14	260800	D0554055	G14	D0554055:G14					3.60022	-0.293098	-0.153917	-1.23954	-0.128814
G11	181600	D0554053	G11	D0554053:G11		TR06500636-001			6.45619	0.472911	0.344141	-1.23957	-0.12898
K22	297840	D0552432	K22	D0552432:K22		TR01454186-004			5.03811	0.813124	0.169691	-1.23994	-0.13088
E24	71000	D0554054	E24	D0554054:E24		TR06556531-001			7.05449	0.623	0.428667	-1.23999	-0.131158
F16	260200	D0554055	F16	D0554055:F16					3.60022	-0.293098	-0.153917	-1.24032	-0.132848
O22	260120	D0554055	O22	D0554055:O22					3.60022	-0.293098	-0.153917	-1.24043	-0.133386
J16	279120	D0552435	J16	D0552435:J16		TR06400611-001			5.91107	0.71599	0.290774	-1.24051	-0.133843
L4	239040	D0552431	L04	D0552431:L04		TR01119438-005			5.12226	0.214222	0.253545	-1.24058	-0.134176
K12	314920	D0552436	K12	D0552436:K12		TR06422637-001			6.74842	0.486292	0.375054	-1.24092	-0.135908
J6	119720	D0552433	J06	D0552433:J06		TR01527702-005			5.84629	0.606158	0.285509	-1.24094	-0.136042
D22	259520	D0554055	D22	D0554055:D22					3.60022	-0.293098	-0.153917	-1.24121	-0.137421
D17	296400	D0552432	D17	D0552432:D17		TR01404842-004			5.03811	0.813124	0.169691	-1.24127	-0.13772
C13	179640	D0554053	C13	D0554053:C13		TR06500975-001			6.45619	0.472911	0.344141	-1.24146	-0.138717
J4	237880	D0552431	J04	D0552431:J04		TR01117165-006			5.12226	0.214222	0.253545	-1.2415	-0.138918
B9	314360	D0552436	B09	D0552436:B09		TR06420372-001			6.74842	0.486292	0.375054	-1.24153	-0.13906
L20	237640	D0552431	L20	D0552431:L20		TR01257666-007			5.12226	0.214222	0.253545	-1.24169	-0.1399
F8	237520	D0552431	F08	D0552431:F08		TR01173070-005			5.12226	0.214222	0.253545	-1.24179	-0.14039
J10	68880	D0554054	J10						7.05449	0.623	0.428667	-1.24186	-0.140732
K7	237400	D0552431	K07	D0552431:K07		TR01160832-003			5.12226	0.214222	0.253545	-1.24188	-0.140881
J12	179200	D0554053	J12	D0554053:J12		TR06500872-002			6.45619	0.472911	0.344141	-1.24189	-0.140903
P21	68280	D0554054	P21	D0554054:P21		TR06548215-001			7.05449	0.623	0.428667	-1.24238	-0.143442
E14	117920	D0552433	E14	D0552433:E14		TR01589008-003			5.84629	0.606158	0.285509	-1.24257	-0.14439
O14	67800	D0554054	O14	D0554054:O14		TR06543930-001			7.05449	0.623	0.428667	-1.2428	-0.145609
J10	236120	D0552431	J10	D0552431:J10		TR01191609-006			5.12226	0.214222	0.253545	-1.2429	-0.146114
C8	312640	D0552436	C08	D0552436:C08		TR06420138-002			6.74842	0.486292	0.375054	-1.24341	-0.148742
B2	257760	D0554055	B02	D0554055:B02		TR06558114-001			3.60022	-0.293098	-0.153917	-1.24351	-0.149255
I17	275800	D0552435	I17	D0552435:I17		TR06402140-003			5.91107	0.71599	0.290774	-1.24381	-0.150775
D23	234680	D0552431	D23	D0552431:D23		TR01275248-002			5.12226	0.214222	0.253545	-1.24405	-0.152002
K4	234560	D0552431	K04	D0552431:K04		TR01118862-006			5.12226	0.214222	0.253545	-1.24414	-0.152492
F5	66200	D0554054	F05	D0554054:F05		TR06524781-002			7.05449	0.623	0.428667	-1.24421	-0.152835
I2	65960	D0554054	I02	D0554054:I02		TR06516541-001			7.05449	0.623	0.428667	-1.24442	-0.153919
E10	256920	D0554055	E10	D0554055:E10					3.60022	-0.293098	-0.153917	-1.24461	-0.154903
G18	115360	D0552433	G18	D0552433:G18		TR01624375-006			5.84629	0.606158	0.285509	-1.24488	-0.156264
H20	256640	D0554055	H20	D0554055:H20					3.60022	-0.293098	-0.153917	-1.24498	-0.156786
P19	274760	D0552434	P19	D0552434:P19		TR02185801-003			4.53638	0.245646	0.0752423	-1.2453	-0.158449
I22	114640	D0552433	I22	D0552433:I22		TR01667563-004			5.84629	0.606158	0.285509	-1.24553	-0.159603
F9	64680	D0554054	F09	D0554054:F09		TR06532443-001			7.05449	0.623	0.428667	-1.24555	-0.159699
L4	175400	D0554053	L04	D0554053:L04		TR06486669-001			6.45619	0.472911	0.344141	-1.24556	-0.159782
C11	232760	D0552431	C11	D0552431:C11		TR01194997-002			5.12226	0.214222	0.253545	-1.24558	-0.159851
M14	232720	D0552431	M14	D0552431:M14		TR01220347-007			5.12226	0.214222	0.253545	-1.24561	-0.160015
M17	64560	D0554054	M17	D0554054:M17		TR06546943-001			7.05449	0.623	0.428667	-1.24565	-0.160241
M3	175280	D0554053	M03	D0554053:M03		TR06486525-001			6.45619	0.472911	0.344141	-1.24568	-0.160378
E4	256080	D0554055	E04	D0554055:E04					3.60022	-0.293098	-0.153917	-1.24571	-0.160552
L8	273880	D0552434	L08	D0552434:L08		TR01815456-002			4.53638	0.245646	0.0752423	-1.24615	-0.162815
N21	63920	D0554054	N21	D0554054:N21		TR06548185-001			7.05449	0.623	0.428667	-1.24622	-0.163132
J18	291040	D0552432	J18	D0552432:J18		TR01417123-004			5.03811	0.813124	0.169691	-1.24623	-0.163181
F7	255600	D0554055	F07	D0554055:F07					3.60022	-0.293098	-0.153917	-1.24634	-0.163779
F17	231640	D0552431	F17	D0552431:F17		TR01232921-005			5.12226	0.214222	0.253545	-1.24647	-0.164431
B11	272880	D0552435	B11	D0552435:B11		TR06376818-003			5.91107	0.71599	0.290774	-1.24671	-0.165667
D19	255240	D0554055	D19	D0554055:D19					3.60022	-0.293098	-0.153917	-1.24681	-0.1662
J15	255160	D0554055	J15	D0554055:J15					3.60022	-0.293098	-0.153917	-1.24692	-0.166738
G19	290240	D0552432	G19	D0552432:G19		TR01423121-007			5.03811	0.813124	0.169691	-1.24696	-0.166981
B16	290200	D0552432	B16	D0552432:B16		TR01391746-004			5.03811	0.813124	0.169691	-1.247	-0.167171
B20	272520	D0552435	B20	D0552435:B20		TR06405708-001			5.91107	0.71599	0.290774	-1.24707	-0.167503
F9	272520	D0552434	F09	D0552434:F09		TR01827164-002			4.53638	0.245646	0.0752423	-1.24747	-0.169562
M16	254720	D0554055	M16	D0554055:M16					3.60022	-0.293098	-0.153917	-1.24749	-0.169696
D21	112320	D0552433	D21	D0552433:D21		TR01652008-004			5.84629	0.606158	0.285509	-1.24762	-0.170363
I15	272280	D0552434	I15	D0552434:I15		TR02013346-003			4.53638	0.245646	0.0752423	-1.2477	-0.170753
G19	271680	D0552435	G19	D0552435:G19		TR06404174-002			5.91107	0.71599	0.290774	-1.2479	-0.171787
C9	271560	D0552435	C09	D0552435:C09		TR06375821-014			5.91107	0.71599	0.290774	-1.24802	-0.172399
M9	271880	D0552434	M09	D0552434:M09		TR01837031-004			4.53638	0.245646	0.0752423	-1.24809	-0.172737
D20	271800	D0552434	D20	D0552434:D20		TR02190416-002			4.53638	0.245646	0.0752423	-1.24816	-0.173134
P4	61360	D0554054	P04	D0554054:P04		TR06522571-001			7.05449	0.623	0.428667	-1.24847	-0.174693
G15	288400	D0552432	G15	D0552432:G15		TR01386894-002			5.03811	0.813124	0.169691	-1.24867	-0.175721
E11	61080	D0554054	E11						7.05449	0.623	0.428667	-1.24871	-0.175957
P2	270800	D0552435	P02	D0552435:P02		TR06112878-008			5.91107	0.71599	0.290774	-1.24877	-0.176275
G9	271080	D0552434	G09	D0552434:G09		TR01827508-003			4.53638	0.245646	0.0752423	-1.24886	-0.176706
M10	270640	D0552435	M10	D0552435:M10		TR06376646-002			5.91107	0.71599	0.290774	-1.24893	-0.177091
O12	60760	D0554054	O12						7.05449	0.623	0.428667	-1.24899	-0.177402
O17	171720	D0554053	O17	D0554053:O17		TR06505875-001			6.45619	0.472911	0.344141	-1.24912	-0.178065
O14	270400	D0552435	O14	D0552435:O14		TR06395188-002			5.91107	0.71599	0.290774	-1.24917	-0.178315
P14	59800	D0554054	P14	D0554054:P14		TR06543967-001			7.05449	0.623	0.428667	-1.24984	-0.181738
E4	286960	D0552432	E04	D0552432:E04		TR01300031-003			5.03811	0.813124	0.169691	-1.25	-0.182561
I8	269440	D0552435	I08	D0552435:I08		TR06375601-003			5.91107	0.71599	0.290774	-1.25012	-0.183211
F14	286800	D0552432	F14	D0552432:F14		TR01378901-003			5.03811	0.813124	0.169691	-1.25015	-0.183321
C6	226680	D0552431	C06	D0552431:C06		TR01139714-008			5.12226	0.214222	0.253545	-1.25042	-0.184709
A6	226520	D0552431	A06	D0552431:A06		TR01139422-007			5.12226	0.214222	0.253545	-1.25054	-0.185364
K8	58760	D0554054	K08	D0554054:K08		TR06526419-001			7.05449	0.623	0.428667	-1.25075	-0.186434
P22	58680	D0554054	P22	D0554054:P22		TR06554090-001			7.05449	0.623	0.428667	-1.25082	-0.186796
E6	108640	D0552433	E06	D0552433:E06		TR01525085-004			5.84629	0.606158	0.285509	-1.25095	-0.187432
M6	225440	D0552431	M06	D0552431:M06		TR01145391-004			5.12226	0.214222	0.253545	-1.2514	-0.189779
D7	57960	D0554054	D07	D0554054:D07		TR06525576-001			7.05449	0.623	0.428667	-1.25145	-0.190047
F1	268040	D0552434	F01	D0552434:F01		TR01697332-003			4.53638	0.245646	0.0752423	-1.25179	-0.191789
M13	251160	D0554055	M13	D0554055:M13					3.60022	-0.293098	-0.153917	-1.25215	-0.193634
L22	267560	D0552434	L22	D0552434:L22		TR02384058-003			4.53638	0.245646	0.0752423	-1.25226	-0.19417
G5	250960	D0554055	G05	D0554055:G05					3.60022	-0.293098	-0.153917	-1.25241	-0.194979
F23	56840	D0554054	F23	D0554054:F23		TR06555239-001			7.05449	0.623	0.428667	-1.25244	-0.195105
F20	304360	D0552436	F20	D0552436:F20		TR06431164-002			6.74842	0.486292	0.375054	-1.25249	-0.195351
M21	284000	D0552432	M21	D0552432:M21		TR01444437-005			5.03811	0.813124	0.169691	-1.25273	-0.196622
G23	106640	D0552433	G23	D0552433:G23		TR01680205-002			5.84629	0.606158	0.285509	-1.25275	-0.196708
E19	304040	D0552436	E19	D0552436:E19		TR06430759-002			6.74842	0.486292	0.375054	-1.25284	-0.197153
O13	283480	D0552432	O13	D0552432:O13		TR01377084-008			5.03811	0.813124	0.169691	-1.25322	-0.199092
D21	55920	D0554054	D21	D0554054:D21		TR06548077-001			7.05449	0.623	0.428667	-1.25325	-0.19926
P2	55920	D0554054	P02	D0554054:P02		TR06516609-001			7.05449	0.623	0.428667	-1.25325	-0.19926
A13	222880	D0552431	A13	D0552431:A13		TR01208381-004			5.12226	0.214222	0.253545	-1.25344	-0.200246
I4	167200	D0554053	I04	D0554053:I04		TR06486639-001			6.45619	0.472911	0.344141	-1.25349	-0.20052
F8	250000	D0554055	F08	D0554055:F08					3.60022	-0.293098	-0.153917	-1.25367	-0.201434
I10	303240	D0552436	I10	D0552436:I10		TR06420824-002			6.74842	0.486292	0.375054	-1.25371	-0.201656
F18	249640	D0554055	F18	D0554055:F18					3.60022	-0.293098	-0.153917	-1.25414	-0.203855
B20	105040	D0552433	B20	D0552433:B20		TR01641358-003			5.84629	0.606158	0.285509	-1.2542	-0.204129
I13	302800	D0552436	I13	D0552436:I13		TR06423675-002			6.74842	0.486292	0.375054	-1.2542	-0.204133
E12	249440	D0554055	E12	D0554055:E12					3.60022	-0.293098	-0.153917	-1.2544	-0.2052
D17	249280	D0554055	D17	D0554055:D17					3.60022	-0.293098	-0.153917	-1.25461	-0.206276
K18	54200	D0554054	K18	D0554054:K18		TR06547143-001			7.05449	0.623	0.428667	-1.25476	-0.207028
P3	264560	D0552435	P03	D0552435:P03		TR06124827-007			5.91107	0.71599	0.290774	-1.25497	-0.208098
G6	220680	D0552431	G06	D0552431:G06		TR01140515-007			5.12226	0.214222	0.253545	-1.25519	-0.20924
L15	248800	D0554055	L15	D0554055:L15					3.60022	-0.293098	-0.153917	-1.25524	-0.209503
G23	53600	D0554054	G23	D0554054:G23		TR06555265-001			7.05449	0.623	0.428667	-1.25529	-0.209737
L11	53560	D0554054	L11						7.05449	0.623	0.428667	-1.25532	-0.209918
G5	264320	D0552434	G05	D0552434:G05		TR01758486-003			4.53638	0.245646	0.0752423	-1.25539	-0.210245
B5	264120	D0552435	B05	D0552435:B05		TR06138593-011			5.91107	0.71599	0.290774	-1.25541	-0.210342
J17	280920	D0552432	J17	D0552432:J17		TR01405424-003			5.03811	0.813124	0.169691	-1.25558	-0.211252
I12	248480	D0554055	I12	D0554055:I12					3.60022	-0.293098	-0.153917	-1.25566	-0.211655
O21	52360	D0554054	O21	D0554054:O21		TR06548214-001			7.05449	0.623	0.428667	-1.25638	-0.215337
N12	52040	D0554054	N12						7.05449	0.623	0.428667	-1.25666	-0.216782
L3	218240	D0552431	L03	D0552431:L03		TR01105805-004			5.12226	0.214222	0.253545	-1.25713	-0.219216
J19	262400	D0552434	J19	D0552434:J19		TR02165983-002			4.53638	0.245646	0.0752423	-1.25724	-0.21977
L19	51240	D0554054	L19	D0554054:L19		TR06547851-001			7.05449	0.623	0.428667	-1.25736	-0.220395
G9	247160	D0554055	G09	D0554055:G09					3.60022	-0.293098	-0.153917	-1.25739	-0.220531
O18	51200	D0554054	O18	D0554054:O18		TR06547186-001			7.05449	0.623	0.428667	-1.2574	-0.220576
G9	278640	D0552432	G09	D0552432:G09		TR01338752-002			5.03811	0.813124	0.169691	-1.25769	-0.222082
H17	50720	D0554054	H17	D0554054:H17		TR06546686-001			7.05449	0.623	0.428667	-1.25782	-0.222743
E5	261760	D0552434	E05	D0552434:E05		TR01755312-003			4.53638	0.245646	0.0752423	-1.25786	-0.222946
P20	50320	D0554054	P20	D0554054:P20		TR06548045-001			7.05449	0.623	0.428667	-1.25817	-0.22455
G17	277080	D0552432	G17	D0552432:G17		TR01405165-003			5.03811	0.813124	0.169691	-1.25913	-0.229492
H14	161240	D0554053	H14	D0554053:H14		TR06502645-002			6.45619	0.472911	0.344141	-1.25926	-0.23013
M12	245680	D0554055	M12	D0554055:M12					3.60022	-0.293098	-0.153917	-1.25933	-0.230483
M7	48800	D0554054	M07	D0554054:M07		TR06525823-002			7.05449	0.623	0.428667	-1.25951	-0.231414
M7	276480	D0552432	M07	D0552432:M07		TR01325044-011			5.03811	0.813124	0.169691	-1.25969	-0.232342
C18	297760	D0552436	C18	D0552436:C18		TR06428692-002			6.74842	0.486292	0.375054	-1.25972	-0.232504
J13	48400	D0554054	J13						7.05449	0.623	0.428667	-1.25986	-0.233221
A16	245200	D0554055	A16	D0554055:A16					3.60022	-0.293098	-0.153917	-1.25995	-0.23371
K15	276160	D0552432	K15	D0552432:K15		TR01390072-006			5.03811	0.813124	0.169691	-1.25998	-0.233862
L17	48240	D0554054	L17	D0554054:L17		TR06546884-001			7.05449	0.623	0.428667	-1.26	-0.233943
K4	48160	D0554054	K04	D0554054:K04		TR06522192-002			7.05449	0.623	0.428667	-1.26007	-0.234305
I10	214320	D0552431	I10	D0552431:I10		TR01191520-003			5.12226	0.214222	0.253545	-1.26025	-0.235243
D8	214240	D0552431	D08	D0552431:D08		TR01171063-006			5.12226	0.214222	0.253545	-1.26032	-0.23557
P14	258480	D0552434	P14	D0552434:P14		TR01996591-002			4.53638	0.245646	0.0752423	-1.26103	-0.239219
K2	244080	D0554055	K02	D0554055:K02		TR06561623-012			3.60022	-0.293098	-0.153917	-1.26142	-0.241241
L13	46480	D0554054	L13						7.05449	0.623	0.428667	-1.26155	-0.241892
N13	212520	D0552431	N13	D0552431:N13		TR01213330-004			5.12226	0.214222	0.253545	-1.26168	-0.242602
F24	46240	D0554054	F24	D0554054:F24		TR06556574-001			7.05449	0.623	0.428667	-1.26176	-0.242975
B9	243680	D0554055	B09	D0554055:B09					3.60022	-0.293098	-0.153917	-1.26194	-0.243931
I21	45960	D0554054	I21	D0554054:I21		TR06548135-001			7.05449	0.623	0.428667	-1.262	-0.24424
[truncated: 1,386 more rows]

## Sheet: 10 and 1 uM combined
		Compound	Name	Function			Compound	Name	Function
	1	TR06444119-001	Avadomide(CC-122)	Its molecular target is the protein cereblon (CRBN)		1	TR06547740-001	Autophinib
	2	TR06413120-001	Thiomyristoyl	a potent and specific SIRT2 inhibitor		2	TR06403857-002	Decitabine	a DNA methyltransferase inhibitor
	3	TR06468130-001	Sodium Nitroprusside	a potent vasodilator		3	TR06417128-001	CPI-637	a selective and cell-active benzodiazepinone CBP/EP300 bromodomain inhibitor
	4	TR06428693-002	Pomalidomide	inhibits LPS-induced TNF-α,a ligand for targeting E3 ligase and inhibiting the E3 ligase protein cereblon (CRBN)		4	TR06554093-001	Idoxuridin	an antiviral agent
	5	TR01512012-006	Triciribine	a DNA synthesis inhibitor		5	TR06444119-001	Avadomide(CC-122	Its molecular target is the protein cereblon (CRBN)
	6	TR06546472-001	Ceftiofur			6	TR06445421-002	Tazemetostat	a potent selective EZH2 inhibitor
	7	TR06555470-001	Diatrizoate sodium			7	TR06482719-001	SYR232841, PIK-III,VPS34-IN2	a VPS34 inhibitor which blocks autophagy and uncovers a role for NCOA4 in ferritin degradation and iron homeostasis in vivo
	8	TR06423649-001	Lanifibranor(IVA-337)	a moderately potent and well balanced pan PPAR agonist		8	TR06558074-001	Lathyrol	Lathyrol is a natural product that is used for cancer treatment
	9	TR01536408-003	MFCD00001208, SYR135584			9	TR06547918-001	2'-Deoxyguanosine
	10	TR01488822-002	SYR016118, MFCD00002507			10	TR06516285-001	LLY-283	a Potent and Selective Inhibitor of Arginine Methyltransferase 5, PRMT5
	11	TR01752613-004	SYR231684, MFCD00221745			11	TR01078258-005	SYR102952, MFCD00006539
	12	TR06554093-001	Idoxuridin	an antiviral agent		12	TR01496616-003	MFCD18384974, SYR231667
	13	TR06486410-001	Sodium sulfadiazine	an intermediate-acting bacteriostatic, synthetic sulfanilamide derivative		13	TR01896574-002	SYR270867
	14	TR01735399-002	SYR243083			14	TR01881406-002	Cefmetazole sodium
	15	TR01483572-006	Flavone			15	TR02163630-002	SYR270823
	16	TR06557999-001	K-Ras(G12C) inhibitor 12	an allosteric inhibitor of oncogenic K-Ras(G12C)		16	TR06510447-001	VPS34-IN1	a potent and highly selective Vps34 inhibitor
	17	TR06557121-001	Glucosamine hydrochloride			17	TR03240952-006	ML00944032, TR01613492, TR03828932, SYR608339, TR06078737
	18	TR06512728-001	Tianeptine			18	TR06428693-002	Pomalidomide
	19	TR06126106-023	Indomethacin	a nonsteroidal anti-inflammatory drug		19	TR01406268-003	3SF200030S10, Lenalidomide	a TNF-α secretion inhibitor,a ligand of ubiquitin E3 ligase cereblon (CRBN)
	20	TR06558147-001	Lupeol			20	TR06445365-002	Ademetionine disulfate tosylate	anti-inflammatory activity
	21	TR06516590-001	Oxiracetam			21	TR01653143-004	Meloxicam	an oxicam derivative
	22	TR06459829-001	CID5721353, BCL6 inhibitor
	23	TR06468088-001	AZD9496	an oral estrogen receptor inhibitor
	24	TR06481280-001	Amoxicillin sodium

## Sheet: 1 um pates-10
Well	CalcResult	Plate	Well (2)	Row Letter	Column	Row	Barcode		Compound	Name	Function	Source	hc_SigToNoise	hc_SSMD	hc_ZPrimeRobust	hc_ZPrime		hc_CalcResult_normalized	hc_CalcResult_z_score	hc_FoldChange
D19	2202640	D0554071	D19	D	19	4	D0554071:D19	1	TR06547740-001	Autophinib		D0545770:M09	1.81387	2.66337	-0.295864	-0.590182		0.966778	10.1498	0.382482
L17	2566360	D0554067	L17	L	17	12	D0554067:L17	2	TR06403857-002	Decitabine	a DNA methyltransferase inhibitor	D0545744:O17	1.98747	3.74535	0.45101	-0.102387		0.748445	9.19573	0.454863
M5	1915480	D0554068	M05	M	5	13	D0554068:M05	3	TR06417128-001	CPI-637	a selective and cell-active benzodiazepinone CBP/EP300 bromodomain inhibitor	D0552256:M03	1.82171	4.17007	0.189706	-0.0171941		0.0868875	6.30487	0.286172
A23	1538640	D0554071	A23	A	23	1	D0554071:A23	4	TR06554093-001	Idoxuridin	an antiviral agent	D0545746:I05	1.81387	2.66337	-0.295864	-0.590182		0.00348179	5.94041	0.228655
H22	1720760	D0554068	H22	H	22	8	D0554068:H22	5	TR06444119-001	Avadomide(CC-122	Its molecular target is the protein cereblon (CRBN)	D0545754:I19	1.82171	4.17007	0.189706	-0.0171941		-0.147314	5.28146	0.235961
F24	1673920	D0554068	F24	F	24	6	D0554068:F24	6	TR06445421-002	Tazemetostat	a potent selective EZH2 inhibitor	D0545772:G15	1.82171	4.17007	0.189706	-0.0171941		-0.203652	5.03528	0.222964
P23	1630960	D0554069	P23	P	23	16	D0554069:P23	7	TR06482719-001	SYR232841, PIK-III,VPS34-IN2	a VPS34 inhibitor which blocks autophagy and uncovers a role for NCOA4 in ferritin degradation and iron homeostasis in vivo	D0545768:I03	1.98258	3.45719	-0.114791	0.00186895		-0.325409	4.50323	0.233312
P1	1326200	D0554072	P01	P	1	16	D0554072:P01	8	TR06558074-001	Lathyrol	Lathyrol is a natural product that is used for cancer treatment	D0545748:C16	1.9324	3.0528	0.0264931	-0.386922		-0.329913	4.48355	0.201627
A20	1308640	D0554071	A20	A	20	1	D0554071:A20	9	TR06547918-001	2'-Deoxyguanosine		D0545754:F23	1.81387	2.66337	-0.295864	-0.590182		-0.33019	4.48234	0.159489
F1	1244800	D0554071	F01	F	1	6	D0554071:F01	10	TR06516285-001	LLY-283	a Potent and Selective Inhibitor of Arginine Methyltransferase 5, PRMT5	D0545768:B24	1.81387	2.66337	-0.295864	-0.590182		-0.422806	4.07763	0.138162
B3	1720440	D0554063	B03	B	3	2	D0554063:B03	11	TR01078258-005	SYR102952, MFCD00006539		D0545758:N22	2.09276	5.33236	0.704201	0.413554		-0.437582	4.01306	0.248261
B3	1485320	D0554065	B03	B	3	2	D0554065:B03	12	TR01496616-003	MFCD18384974, SYR231667		D0545758:H06	2.09023	4.27042	0.234258	0.016182		-0.459415	3.91765	0.199789
K11	1436440	D0554066	K11	K	11	11	D0554066:K11	13	TR01896574-002	SYR270867		D0545766:A17	2.22208	6.54409	0.582282	0.351882		-0.463374	3.90035	0.206247
P10	1436200	D0554066	P10	P	10	16	D0554066:P10	14	TR01881406-002	Cefmetazole sodium		D0545752:H07	2.22208	6.54409	0.582282	0.351882		-0.463601	3.89936	0.206177
H19	1373560	D0554066	H19	H	19	8	D0554066:H19	15	TR02163630-002	SYR270823		D0545760:D10	2.22208	6.54409	0.582282	0.351882		-0.522685	3.64118	0.18744
A21	1504680	D0554070	A21	A	21	1	D0554070:A21	16	TR06510447-001	VPS34-IN1	a potent and highly selective Vps34 inhibitor	D0545768:P13	1.92148	3.08566	0.447067	-0.354941		-0.523917	3.63579	0.202
G24	1370280	D0554066	G24	G	24	7	D0554066:G24	17	TR03240952-006	ML00944032, TR01613492, TR03828932, SYR608339, TR06078737		D0545766:K08	2.22208	6.54409	0.582282	0.351882		-0.525779	3.62766	0.186436
D18	1365280	D0554068	D18	D	18	4	D0554068:D18	18	TR06428693-002	Pomalidomide		D0545758:D06	1.82171	4.17007	0.189706	-0.0171941		-0.574872	3.41313	0.12596
M17	1223080	D0554064	M17	M	17	13	D0554064:M17	19	TR01406268-003	3SF200030S10, Lenalidomide	a TNF-α secretion inhibitor,a ligand of ubiquitin E3 ligase cereblon (CRBN)	D0545744:O03	2.72475	7.08222	0.612983	0.48262		-0.611586	3.2527	0.190638
A24	1321440	D0554068	A24	A	24	1	D0554068:A24	20	TR06445365-002	Ademetionine disulfate tosylate	anti-inflammatory activity	D0545752:I11	1.82171	4.17007	0.189706	-0.0171941		-0.627601	3.18272	0.11024
F21	1306480	D0554065	F21	F	21	6	D0554065:F21	21	TR01653143-004	Meloxicam	an oxicam derivative	D0545758:D20	2.09023	4.27042	0.234258	0.016182		-0.634945	3.15063	0.143112
M17	1098240	D0554071	M17	M	17	13	D0554071:M17		TR06546943-001			D0545766:A06	1.81387	2.66337	-0.295864	-0.590182		-0.635427	3.14852	0.0848353
N6	1091520	D0554071	N06	N	6	14	D0554071:N06		TR06525473-001	Mk-677 or ibutamoren		D0545766:P16	1.81387	2.66337	-0.295864	-0.590182		-0.645176	3.10592	0.0822259
O22	1084840	D0554072	O22	O	22	15	D0554072:O22						1.9324	3.0528	0.0264931	-0.386922		-0.647053	3.09772	0.123615
L4	1070200	D0554072	L04	L	4	12	D0554072:L04						1.9324	3.0528	0.0264931	-0.386922		-0.66629	3.01366	0.118401
E7	1270960	D0554065	E07	E	7	5	D0554065:E07		TR01533657-003	Propyl gallate		D0545764:L17	2.09023	4.27042	0.234258	0.016182		-0.669807	2.99829	0.130918
P3	1063200	D0554072	P03	P	3	16	D0554072:P03						1.9324	3.0528	0.0264931	-0.386922		-0.675488	2.97347	0.115885
D23	1272600	D0554069	D23	D	23	4	D0554069:D23		TR06481357-002			D0545754:A24	1.98258	3.45719	-0.114791	0.00186895		-0.697252	2.87836	0.121521
E24	1104400	D0554064	E24	E	24	5	D0554064:E24		TR01478243-004			D0545766:I20	2.72475	7.08222	0.612983	0.48262		-0.705535	2.84217	0.153045
P9	1264320	D0554069	P09	P	9	16	D0554069:P09		TR06466656-001			D0545768:N24	1.98258	3.45719	-0.114791	0.00186895		-0.705844	2.84082	0.118565
P10	1196840	D0554067	P10	P	10	16	D0554067:P10		TR06376766-002			D0545766:K23	1.98747	3.74535	0.45101	-0.102387		-0.725012	2.75705	0.135435
P11	1183120	D0554067	P11	P	11	16	D0554067:P11		TR06387645-005			D0545752:G13	1.98747	3.74535	0.45101	-0.102387		-0.739774	2.69255	0.130681
M9	1059200	D0554064	M09	M	9	13	D0554064:M09		TR01339774-005			D0545758:P10	2.72475	7.08222	0.612983	0.48262		-0.741316	2.68581	0.137826
A7	1051520	D0554064	A07	A	7	1	D0554064:A07		TR01319542-005			D0545744:A09	2.72475	7.08222	0.612983	0.48262		-0.747396	2.65925	0.135187
E1	1044520	D0554064	E01	E	1	5	D0554064:E01		TR01282059-004			D0545762:P05	2.72475	7.08222	0.612983	0.48262		-0.752937	2.63503	0.132766
B20	1032200	D0554064	B20	B	20	2	D0554064:B20		TR01430961-003			D0552256:D15	2.72475	7.08222	0.612983	0.48262		-0.76269	2.59241	0.128474
L9	1030040	D0554064	L09	L	9	12	D0554064:L09		TR01339698-002			D0545766:G11	2.72475	7.08222	0.612983	0.48262		-0.764399	2.58494	0.127717
A2	1029960	D0554064	A02	A	2	1	D0554064:A02		TR01284924-002			D0545746:A04	2.72475	7.08222	0.612983	0.48262		-0.764463	2.58467	0.127689
C1	991440	D0554072	C01	C	1	3	D0554072:C01		TR06556868-001			D0545764:L24	1.9324	3.0528	0.0264931	-0.386922		-0.769779	2.56144	0.0892187
P2	1151920	D0554067	P02	P	2	16	D0554067:P02		TR06112878-008			D0545768:B07	1.98747	3.74535	0.45101	-0.102387		-0.773342	2.54587	0.119674
A17	1104400	D0554066	A17	A	17	1	D0554066:A17		TR02059418-002			D0545772:K15	2.22208	6.54409	0.582282	0.351882		-0.776566	2.53178	0.0962214
H1	999320	D0554071	H01	H	1	8	D0554071:H01		TR06516312-001			D0545766:A12	1.81387	2.66337	-0.295864	-0.590182		-0.778935	2.52142	0.0447449
P7	995240	D0554071	P07	P	7	16	D0554071:P07		TR06525876-001			D0545748:A06	1.81387	2.66337	-0.295864	-0.590182		-0.784854	2.49556	0.0430091
A16	1138000	D0554067	A16	A	16	1	D0554067:A16		TR06395398-001			D0545750:H02	1.98747	3.74535	0.45101	-0.102387		-0.788318	2.48042	0.114672
P12	1147880	D0554065	P12	P	12	16	D0554065:P12		TR01572789-003			D0545768:N05	2.09023	4.27042	0.234258	0.016182		-0.790609	2.47041	0.085802
H23	983920	D0554064	H23	H	23	8	D0554064:H23		TR01464544-004			D0545760:L20	2.72475	7.08222	0.612983	0.48262		-0.800909	2.4254	0.111232
C13	1136680	D0554065	C13	C	13	3	D0554065:C13		TR01575200-005			D0545744:J10	2.09023	4.27042	0.234258	0.016182		-0.801602	2.42238	0.081454
A10	970280	D0554064	A10	A	10	1	D0554064:A10		TR01342310-007			D0545750:E06	2.72475	7.08222	0.612983	0.48262		-0.811706	2.37822	0.106234
O5	970200	D0554064	O05	O	5	15	D0554064:O05		TR01311135-004			D0545762:D14	2.72475	7.08222	0.612983	0.48262		-0.81177	2.37794	0.106205
N18	967240	D0554064	N18	N	18	14	D0554064:N18		TR01418259-003			D0545760:B02	2.72475	7.08222	0.612983	0.48262		-0.814113	2.36771	0.105113
A24	963240	D0554064	A24	A	24	1	D0554064:A24		TR01475415-003			D0545748:D23	2.72475	7.08222	0.612983	0.48262		-0.817279	2.35387	0.103632
G11	962440	D0554064	G11	G	11	7	D0554064:G11		TR01353592-006			D0545744:O20	2.72475	7.08222	0.612983	0.48262		-0.817913	2.3511	0.103336
A23	1107320	D0554067	A23	A	23	1	D0554067:A23		TR06411635-002			D0545750:I17	1.98747	3.74535	0.45101	-0.102387		-0.821326	2.33618	0.103439
E24	1056520	D0554066	E24	E	24	5	D0554066:E24		TR02699549-002			D0545750:B19	2.22208	6.54409	0.582282	0.351882		-0.821728	2.33443	0.0777788
D23	1104200	D0554067	D23	D	23	4	D0554067:D23		TR06411987-002			D0545744:G22	1.98747	3.74535	0.45101	-0.102387		-0.824683	2.32152	0.102281
G1	966400	D0554071	G01	G	1	7	D0554071:G01		TR06516310-001			D0552256:O22	1.81387	2.66337	-0.295864	-0.590182		-0.826694	2.31273	0.030538
P20	1258800	D0554063	P20	P	20	16	D0554063:P20		TR01259656-002			D0545764:L19	2.09276	5.33236	0.704201	0.413554		-0.834043	2.28061	0.104107
A15	939960	D0554064	A15	A	15	1	D0554064:A15		TR01383993-003			D0545748:P18	2.72475	7.08222	0.612983	0.48262		-0.835708	2.27334	0.0949146
P7	936800	D0554064	P07	P	7	16	D0554064:P07		TR01325659-009			D0545746:K03	2.72475	7.08222	0.612983	0.48262		-0.83821	2.26241	0.0937176
C23	1032040	D0554066	C23	C	23	3	D0554066:C23		TR02430371-002			D0545766:H09	2.22208	6.54409	0.582282	0.351882		-0.844819	2.23353	0.068038
H1	925720	D0554064	H01	H	1	8	D0554064:H01		TR01282955-010			D0545744:N11	2.72475	7.08222	0.612983	0.48262		-0.846981	2.22408	0.0894945
B1	922360	D0554064	B01	B	1	2	D0554064:B01		TR01281384-005			D0545744:K22	2.72475	7.08222	0.612983	0.48262		-0.849641	2.21246	0.0882057
B2	1134320	D0554068	B02	B	2	2	D0554068:B02		TR06413162-001			D0545752:B07	1.82171	4.17007	0.189706	-0.0171941		-0.852662	2.19926	0.0359007
C22	1022680	D0554066	C22	C	22	3	D0554066:C22		TR02344757-002			D0552256:G08	2.22208	6.54409	0.582282	0.351882		-0.853647	2.19495	0.0642551
H24	913400	D0554064	H24	H	24	8	D0554064:H24		TR01478538-003			D0545754:J13	2.72475	7.08222	0.612983	0.48262		-0.856733	2.18146	0.0847501
M1	909760	D0554064	M01	M	1	13	D0554064:M01		TR01284202-004			D0545748:F10	2.72475	7.08222	0.612983	0.48262		-0.859615	2.16887	0.0833383
P6	916240	D0554072	P06	P	6	16	D0554072:P06						1.9324	3.0528	0.0264931	-0.386922		-0.868589	2.12966	0.0593975
A12	1119880	D0554068	A12	A	12	1	D0554068:A12		TR06422457-001			D0545748:M19	1.82171	4.17007	0.189706	-0.0171941		-0.87003	2.12336	0.0295982
G24	1066880	D0554065	G24	G	24	7	D0554065:G24		TR01693757-003			D0545744:K16	2.09023	4.27042	0.234258	0.016182		-0.87011	2.12301	0.0533293
C12	896080	D0554064	C12	C	12	3	D0554064:C12		TR01357584-005			D0545750:J17	2.72475	7.08222	0.612983	0.48262		-0.870444	2.12155	0.0779912
P13	1003480	D0554066	P13	P	13	16	D0554066:P13		TR01976043-004			D0545752:D18	2.22208	6.54409	0.582282	0.351882		-0.871758	2.11581	0.0563905
O13	893960	D0554064	O13	O	13	15	D0554064:O13		TR01377084-008			D0545744:E16	2.72475	7.08222	0.612983	0.48262		-0.872122	2.11422	0.0771567
C14	892480	D0554064	C14	C	14	3	D0554064:C14		TR01377611-005			D0545748:L22	2.72475	7.08222	0.612983	0.48262		-0.873294	2.1091	0.0765731
D13	999960	D0554066	D13	D	13	4	D0554066:D13		TR01944661-003			D0545746:N09	2.22208	6.54409	0.582282	0.351882		-0.875078	2.1013	0.0549331
A7	1055920	D0554065	A07	A	7	1	D0554065:A07		TR01531720-002			D0545750:O14	2.09023	4.27042	0.234258	0.016182		-0.880867	2.07601	0.0487429
D1	992640	D0554066	D01	D	1	4	D0554066:D01		TR01695849-006			D0545750:J23	2.22208	6.54409	0.582282	0.351882		-0.881982	2.07113	0.0518866
D24	881240	D0554064	D24	D	24	4	D0554064:D24		TR01478148-006			D0545758:D15	2.72475	7.08222	0.612983	0.48262		-0.882192	2.07022	0.0721153
B22	902600	D0554072	B22	B	22	2	D0554072:B22						1.9324	3.0528	0.0264931	-0.386922		-0.886512	2.05134	0.053762
I3	874800	D0554064	I03	I	3	9	D0554064:I03		TR01295883-005			D0545754:K23	2.72475	7.08222	0.612983	0.48262		-0.88729	2.04794	0.0695404
P1	870280	D0554064	P01	P	1	16	D0554064:P01		TR01284882-005			D0545746:L12	2.72475	7.08222	0.612983	0.48262		-0.890868	2.0323	0.067724
C2	982040	D0554066	C02	C	2	3	D0554066:C02		TR01709259-002			D0545764:P24	2.22208	6.54409	0.582282	0.351882		-0.891981	2.02744	0.0474368
P22	1084200	D0554069	P22	P	22	16	D0554069:P22		TR06481278-002			D0545770:J07	1.98258	3.45719	-0.114791	0.00186895		-0.892741	2.02412	0.0487177
I3	1188840	D0554063	I03	I	3	9	D0554063:I03		TR01103339-003			D0545750:G03	2.09276	5.33236	0.704201	0.413554		-0.894126	2.01807	0.077393
C1	863240	D0554064	C01	C	1	3	D0554064:C01		TR01281535-003			D0545744:K11	2.72475	7.08222	0.612983	0.48262		-0.896441	2.00795	0.0648797
M5	862400	D0554064	M05	M	5	13	D0554064:M05		TR01310419-002			D0545764:F05	2.72475	7.08222	0.612983	0.48262		-0.897106	2.00505	0.0645391
C13	861720	D0554064	C13	C	13	3	D0554064:C13		TR01368471-002			D0545766:O11	2.72475	7.08222	0.612983	0.48262		-0.897644	2.00269	0.0642632
D1	1038080	D0554065	D01	D	1	4	D0554065:D01		TR01479824-004			D0545758:G08	2.09023	4.27042	0.234258	0.016182		-0.898377	1.99949	0.0411723
A3	859560	D0554064	A03	A	3	1	D0554064:A03		TR01294634-006			D0545752:K05	2.72475	7.08222	0.612983	0.48262		-0.899354	1.99522	0.0633855
G22	858560	D0554064	G22	G	22	7	D0554064:G22		TR01450345-003			D0545760:K08	2.72475	7.08222	0.612983	0.48262		-0.900146	1.99176	0.0629786
N22	856640	D0554064	N22	N	22	14	D0554064:N22		TR01455632-004			D0545758:O09	2.72475	7.08222	0.612983	0.48262		-0.901666	1.98512	0.0621962
G13	856200	D0554064	G13	G	13	7	D0554064:G13		TR01370538-002			D0545758:M09	2.72475	7.08222	0.612983	0.48262		-0.902014	1.9836	0.0620167
L1	1034360	D0554065	L01	L	1	12	D0554065:L01		TR01484901-004			D0545748:H06	2.09023	4.27042	0.234258	0.016182		-0.902028	1.98354	0.0395769
J1	853960	D0554064	J01	J	1	10	D0554064:J01		TR01283160-003			D0545744:I21	2.72475	7.08222	0.612983	0.48262		-0.903787	1.97585	0.0611018
J3	848920	D0554064	J03	J	3	10	D0554064:J03		TR01296922-011			D0545768:K24	2.72475	7.08222	0.612983	0.48262		-0.907777	1.95842	0.0590361
A11	846880	D0554064	A11	A	11	1	D0554064:A11		TR01351620-008			D0545758:L23	2.72475	7.08222	0.612983	0.48262		-0.909392	1.95136	0.0581972
A3	1026480	D0554065	A03	A	3	1	D0554065:A03		TR01496499-004			D0545748:D01	2.09023	4.27042	0.234258	0.016182		-0.909762	1.94974	0.0361779
C1	1169600	D0554063	C01	C	1	3	D0554063:C01		TR00980231-004			D0545750:N07	2.09276	5.33236	0.704201	0.413554		-0.910649	1.94586	0.0697489
P1	1065960	D0554069	P01	P	1	16	D0554069:P01		TR06445616-002			D0545768:D06	1.98258	3.45719	-0.114791	0.00186895		-0.911667	1.94142	0.0409753
C4	1065280	D0554069	C04	C	4	3	D0554069:C04		TR06446220-001			D0545760:H23	1.98258	3.45719	-0.114791	0.00186895		-0.912373	1.93833	0.040684
B13	842600	D0554064	B13	B	13	2	D0554064:B13		TR01368322-002			D0545760:A02	2.72475	7.08222	0.612983	0.48262		-0.91278	1.93655	0.0564319
N14	842480	D0554064	N14	N	14	14	D0554064:N14		TR01380875-003			D0545752:I13	2.72475	7.08222	0.612983	0.48262		-0.912875	1.93614	0.0563823
N1	957800	D0554066	N01	N	1	14	D0554066:N01		TR01706417-003			D0545752:A01	2.22208	6.54409	0.582282	0.351882		-0.914845	1.92753	0.0370863
I2	839200	D0554064	I02	I	2	9	D0554064:I02		TR01288040-006			D0545746:D06	2.72475	7.08222	0.612983	0.48262		-0.915471	1.92479	0.0550244
C3	838880	D0554064	C03	C	3	3	D0554064:C03		TR01294794-004			D0545744:F08	2.72475	7.08222	0.612983	0.48262		-0.915725	1.92369	0.0548917
O14	879840	D0554072	O14	O	14	15	D0554072:O14						1.9324	3.0528	0.0264931	-0.386922		-0.916418	1.92066	0.0441926
I23	837480	D0554064	I23	I	23	9	D0554064:I23		TR01465327-005			D0545746:B06	2.72475	7.08222	0.612983	0.48262		-0.916833	1.91884	0.0543106
I23	1018480	D0554067	I23	I	23	9	D0554067:I23		TR06412039-002			D0545764:I12	1.98747	3.74535	0.45101	-0.102387		-0.916909	1.91851	0.0691713
D24	1160480	D0554063	D24	D	24	4	D0554063:D24		TR01279355-003			D0545748:N17	2.09276	5.33236	0.704201	0.413554		-0.918482	1.91164	0.0660779
G23	952240	D0554066	G23	G	23	7	D0554066:G23		TR02455182-002			D0545748:A10	2.22208	6.54409	0.582282	0.351882		-0.920089	1.90461	0.034677
O2	1055280	D0554069	O02	O	2	15	D0554069:O02		TR06445904-002			D0545758:B18	1.98258	3.45719	-0.114791	0.00186895		-0.922749	1.89299	0.0363771
A14	1012280	D0554065	A14	A	14	1	D0554065:A14		TR01587055-004			D0545758:M02	2.09023	4.27042	0.234258	0.016182		-0.923699	1.88884	0.0299849
O8	827240	D0554064	O08	O	8	15	D0554064:O08		TR01334745-003			D0545746:A10	2.72475	7.08222	0.612983	0.48262		-0.924939	1.88342	0.0500367
I1	1151880	D0554063	I01	I	1	9	D0554063:I01		TR00988388-004			D0545760:N04	2.09276	5.33236	0.704201	0.413554		-0.925867	1.87936	0.0625876
A13	1009520	D0554065	A13	A	13	1	D0554065:A13		TR01574373-003			D0545766:A07	2.09023	4.27042	0.234258	0.016182		-0.926408	1.877	0.0287708
B24	825320	D0554064	B24	B	24	2	D0554064:B24		TR01475825-003			D0545750:F23	2.72475	7.08222	0.612983	0.48262		-0.926459	1.87678	0.0492306
P8	871440	D0554072	P08	P	8	16	D0554072:P08						1.9324	3.0528	0.0264931	-0.386922		-0.927455	1.87242	0.0406068
F19	1007320	D0554067	F19	F	19	6	D0554067:F19		TR06404173-001			D0545770:I21	1.98747	3.74535	0.45101	-0.102387		-0.928916	1.86604	0.0646689
A17	821800	D0554064	A17	A	17	1	D0554064:A17		TR01401762-004			D0545750:K12	2.72475	7.08222	0.612983	0.48262		-0.929245	1.8646	0.047749
O3	1006120	D0554067	O03	O	3	15	D0554067:O03		TR06123022-007			D0545750:C02	1.98747	3.74535	0.45101	-0.102387		-0.930207	1.8604	0.064182
A23	819520	D0554064	A23	A	23	1	D0554064:A23		TR01460215-005			D0545760:G07	2.72475	7.08222	0.612983	0.48262		-0.93105	1.85672	0.0467865
P12	1047080	D0554069	P12	P	12	16	D0554069:P12		TR06470552-001			D0545750:H07	1.98258	3.45719	-0.114791	0.00186895		-0.931257	1.85581	0.0328132
C1	1111680	D0554070	C01	C	1	3	D0554070:C01		TR06482994-001			D0545766:J18	1.92148	3.08566	0.447067	-0.354941		-0.931704	1.85386	0.066813
D20	818360	D0554064	D20	D	20	4	D0554064:D20		TR01431733-006			D0545748:G11	2.72475	7.08222	0.612983	0.48262		-0.931969	1.8527	0.0462961
O3	1043840	D0554069	O03	O	3	15	D0554069:O03		TR06446157-003			D0545746:I10	1.98258	3.45719	-0.114791	0.00186895		-0.934619	1.84112	0.031397
L23	814200	D0554064	L23	L	23	12	D0554064:L23		TR01468668-003			D0545766:E12	2.72475	7.08222	0.612983	0.48262		-0.935262	1.83831	0.0445325
A14	813760	D0554064	A14	A	14	1	D0554064:A14		TR01377312-005			D0545764:H13	2.72475	7.08222	0.612983	0.48262		-0.93561	1.83679	0.0443456
A24	935080	D0554066	A24	A	24	1	D0554066:A24		TR02540663-004			D0545744:E18	2.22208	6.54409	0.582282	0.351882		-0.936275	1.83389	0.0271557
J2	811200	D0554064	J02	J	2	10	D0554064:J02		TR01288434-003			D0545766:C10	2.72475	7.08222	0.612983	0.48262		-0.937637	1.82794	0.0432563
K4	811040	D0554064	K04	K	4	11	D0554064:K04		TR01301474-003			D0545766:M02	2.72475	7.08222	0.612983	0.48262		-0.937763	1.82738	0.0431881
P15	863120	D0554072	P15	P	15	16	D0554072:P15						1.9324	3.0528	0.0264931	-0.386922		-0.938388	1.82465	0.0370258
B21	862200	D0554072	B21	B	21	2	D0554072:B21						1.9324	3.0528	0.0264931	-0.386922		-0.939597	1.81937	0.036628
C23	1038600	D0554069	C23	C	23	3	D0554069:C23		TR06481356-002			D0545760:K21	1.98258	3.45719	-0.114791	0.00186895		-0.940056	1.81736	0.0290967
B10	807760	D0554064	B10	B	10	2	D0554064:B10		TR01342413-006			D0545764:K19	2.72475	7.08222	0.612983	0.48262		-0.94036	1.81604	0.0417883
E24	1131080	D0554063	E24	E	24	5	D0554063:E24		TR01279359-003			D0545756:E05	2.09276	5.33236	0.704201	0.413554		-0.943731	1.80131	0.0540281
B24	1128920	D0554063	B24	B	24	2	D0554063:B24		TR01279088-005			D0545752:N20	2.09276	5.33236	0.704201	0.413554		-0.945586	1.7932	0.0531295
C24	801120	D0554064	C24	C	24	3	D0554064:C24		TR01476765-002			D0545744:K12	2.72475	7.08222	0.612983	0.48262		-0.945616	1.79307	0.0389405
K22	800920	D0554064	K22	K	22	11	D0554064:K22		TR01454186-004			D0545750:E22	2.72475	7.08222	0.612983	0.48262		-0.945774	1.79238	0.0388545
A4	991320	D0554067	A04	A	4	1	D0554067:A04		TR06126106-023			D0545744:B10	1.98747	3.74535	0.45101	-0.102387		-0.94613	1.79082	0.0581314
N21	1032000	D0554069	N21	N	21	14	D0554069:N21		TR06480947-001			D0545750:D08	1.98258	3.45719	-0.114791	0.00186895		-0.946905	1.78744	0.0261819
K1	855960	D0554072	K01	K	1	11	D0554072:K01		TR06557999-001			D0545766:I04	1.9324	3.0528	0.0264931	-0.386922		-0.947796	1.78354	0.0339203
B22	797960	D0554064	B22	B	22	2	D0554064:B22		TR01447011-003			D0545752:D09	2.72475	7.08222	0.612983	0.48262		-0.948118	1.78214	0.0375787
K14	795000	D0554064	K14	K	14	11	D0554064:K14		TR01380540-005			D0545748:K08	2.72475	7.08222	0.612983	0.48262		-0.950461	1.7719	0.0362991
P23	879480	D0554071	P23	P	23	16	D0554071:P23		TR06555407-001			D0545772:M19	1.81387	2.66337	-0.295864	-0.590182		-0.952793	1.76171	-0.00937226
D24	981920	D0554065	D24	D	24	4	D0554065:D24		TR01690526-002			D0545762:J24	2.09023	4.27042	0.234258	0.016182		-0.953497	1.75863	0.0164401
A23	849560	D0554072	A23	A	23	1	D0554072:A23						1.9324	3.0528	0.0264931	-0.386922		-0.956205	1.74679	0.0311254
E1	1116400	D0554063	E01	E	1	5	D0554063:E01		TR00986486-007			D0545744:L03	2.09276	5.33236	0.704201	0.413554		-0.956338	1.74621	0.0478839
P23	786320	D0554064	P23	P	23	16	D0554064:P23		TR01473892-003			D0545768:B21	2.72475	7.08222	0.612983	0.48262		-0.957332	1.74187	0.0325251
P20	786160	D0554064	P20	P	20	16	D0554064:P20		TR01439423-002			D0545766:P24	2.72475	7.08222	0.612983	0.48262		-0.957459	1.74132	0.0324552
L1	785520	D0554064	L01	L	1	12	D0554064:L01		TR01283733-003			D0545754:P01	2.72475	7.08222	0.612983	0.48262		-0.957965	1.7391	0.0321756
I9	785360	D0554064	I09	I	9	9	D0554064:I09		TR01339172-005			D0545752:I05	2.72475	7.08222	0.612983	0.48262		-0.958092	1.73855	0.0321057
K1	1046400	D0554068	K01	K	1	11	D0554068:K01		TR06413040-001			D0552256:B23	1.82171	4.17007	0.189706	-0.0171941		-0.958409	1.73717	-0.00397158
K21	975440	D0554065	K21	K	21	11	D0554065:K21		TR01657591-002			D0545750:A02	2.09023	4.27042	0.234258	0.016182		-0.959857	1.73084	0.0134936
O22	783000	D0554064	O22	O	22	15	D0554064:O22		TR01455649-002			D0545750:J15	2.72475	7.08222	0.612983	0.48262		-0.95996	1.73039	0.0310729
P16	782840	D0554064	P16	P	16	16	D0554064:P16		TR01399727-005			D0545746:N03	2.72475	7.08222	0.612983	0.48262		-0.960087	1.72983	0.0310027
K1	909280	D0554066	K01	K	1	11	D0554066:K01		TR01703374-002			D0545748:I06	2.22208	6.54409	0.582282	0.351882		-0.96061	1.72754	0.0155964
O4	1110520	D0554063	O04	O	4	15	D0554063:O04		TR01121328-005			D0545744:I11	2.09276	5.33236	0.704201	0.413554		-0.961388	1.72415	0.0453982
C20	780920	D0554064	C20	C	20	3	D0554064:C20		TR01431460-004			D0545766:F16	2.72475	7.08222	0.612983	0.48262		-0.961607	1.72319	0.0301605
C23	976760	D0554067	C23	C	23	3	D0554067:C23		TR06411964-001			D0545752:M17	1.98747	3.74535	0.45101	-0.102387		-0.961795	1.72237	0.0520954
D2	780480	D0554064	D02	D	2	4	D0554064:D02		TR01285821-003			D0545766:O16	2.72475	7.08222	0.612983	0.48262		-0.961955	1.72167	0.0299673
B3	780240	D0554064	B03	B	3	2	D0554064:B03		TR01294650-003			D0545758:M12	2.72475	7.08222	0.612983	0.48262		-0.962145	1.72084	0.0298619
O22	872880	D0554071	O22	O	22	15	D0554071:O22		TR06554060-001			D0545768:K04	1.81387	2.66337	-0.295864	-0.590182		-0.962368	1.71987	-0.012558
I2	906280	D0554066	I02	I	2	9	D0554066:I02		TR01710579-002			D0552256:G18	2.22208	6.54409	0.582282	0.351882		-0.96344	1.71518	0.0142321
H13	906000	D0554066	H13	H	13	8	D0554066:H13		TR01956486-004			D0545760:J24	2.22208	6.54409	0.582282	0.351882		-0.963704	1.71403	0.0141045
B24	973840	D0554067	B24	B	24	2	D0554067:B24		TR06412177-004			D0545764:N10	1.98747	3.74535	0.45101	-0.102387		-0.964937	1.70864	0.0508747
E4	1105080	D0554063	E04	E	4	5	D0554063:E04		TR01114294-002			D0545766:I21	2.09276	5.33236	0.704201	0.413554		-0.96606	1.70373	0.0430859
A20	968840	D0554065	A20	A	20	1	D0554065:A20		TR01640792-004			D0545758:C21	2.09023	4.27042	0.234258	0.016182		-0.966335	1.70253	0.0104718
P17	902280	D0554066	P17	P	17	16	D0554066:P17		TR02090940-002			D0545766:N13	2.22208	6.54409	0.582282	0.351882		-0.967213	1.69869	0.0124063
C2	772400	D0554064	C02	C	2	3	D0554064:C02		TR01285552-007			D0545744:B04	2.72475	7.08222	0.612983	0.48262		-0.968351	1.69372	0.0264034
E24	1009160	D0554069	E24	E	24	5	D0554069:E24		TR06482790-001			D0545762:B19	1.98258	3.45719	-0.114791	0.00186895		-0.970604	1.68387	0.0159413
O17	968400	D0554067	O17	O	17	15	D0554067:O17		TR06403917-002			D0545748:N02	1.98747	3.74535	0.45101	-0.102387		-0.970789	1.68306	0.0485914
C23	768680	D0554064	C23	C	23	3	D0554064:C23		TR01460756-002			D0545762:A12	2.72475	7.08222	0.612983	0.48262		-0.971296	1.68085	0.0247527
O4	967560	D0554067	O04	O	4	15	D0554067:O04		TR06135978-016			D0545760:D19	1.98747	3.74535	0.45101	-0.102387		-0.971693	1.67912	0.0482378
J6	767560	D0554064	J06	J	6	10	D0554064:J06		TR01317580-005			D0545750:B05	2.72475	7.08222	0.612983	0.48262		-0.972183	1.67698	0.0242545
J1	1034880	D0554068	J01	J	1	10	D0554068:J01		TR06412955-002			D0545744:N19	1.82171	4.17007	0.189706	-0.0171941		-0.972264	1.67662	-0.00947807
O14	1034680	D0554068	O14	O	14	15	D0554068:O14		TR06423961-001			D0545766:F11	1.82171	4.17007	0.189706	-0.0171941		-0.972505	1.67557	-0.00957429
P22	837120	D0554072	P22	P	22	16	D0554072:P22						1.9324	3.0528	0.0264931	-0.386922		-0.972551	1.67537	0.025641
N2	766320	D0554064	N02	N	2	14	D0554064:N02		TR01291819-004			D0545750:G23	2.72475	7.08222	0.612983	0.48262		-0.973164	1.67269	0.0237022
K17	960880	D0554065	K17	K	17	11	D0554065:K17		TR01617293-003			D0545750:K11	2.09023	4.27042	0.234258	0.016182		-0.974148	1.66839	0.0067992
N21	764880	D0554064	N21	N	21	14	D0554064:N21		TR01446106-005			D0545752:B16	2.72475	7.08222	0.612983	0.48262		-0.974304	1.66771	0.02306
G23	960120	D0554065	G23	G	23	7	D0554065:G23		TR01680205-002			D0545746:G03	2.09023	4.27042	0.234258	0.016182		-0.974894	1.66513	0.00644691
B6	763760	D0554064	B06	B	6	2	D0554064:B06		TR01312291-003			D0545764:J03	2.72475	7.08222	0.612983	0.48262		-0.975191	1.66383	0.0225599
L5	963920	D0554067	L05	L	5	12	D0554067:L05		TR06179383-016			D0545768:K15	1.98747	3.74535	0.45101	-0.102387		-0.975609	1.662	0.046702
O21	833520	D0554072	O21	O	21	15	D0554072:O21						1.9324	3.0528	0.0264931	-0.386922		-0.977281	1.6547	0.0240408
B23	1029920	D0554068	B23	B	23	2	D0554068:B23		TR06444402-004			D0545754:I14	1.82171	4.17007	0.189706	-0.0171941		-0.97823	1.65055	-0.0118706
C17	757880	D0554064	C17	C	17	3	D0554064:C17		TR01403646-003			D0545760:M24	2.72475	7.08222	0.612983	0.48262		-0.979845	1.64349	0.0199245
O23	757200	D0554064	O23	O	23	15	D0554064:O23		TR01473255-005			D0545750:F17	2.72475	7.08222	0.612983	0.48262		-0.980384	1.64114	0.0196187
P12	959280	D0554067	P12	P	12	16	D0554067:P12		TR06387734-005			D0545746:H07	1.98747	3.74535	0.45101	-0.102387		-0.980602	1.64019	0.0447364
D18	755520	D0554064	D18	D	18	4	D0554064:D18		TR01414400-003			D0545754:G06	2.72475	7.08222	0.612983	0.48262		-0.981714	1.63533	0.0188623
M15	753880	D0554064	M15	M	15	13	D0554064:M15		TR01390599-004			D0545748:B14	2.72475	7.08222	0.612983	0.48262		-0.983012	1.62966	0.0181226
D6	753160	D0554064	D06	D	6	4	D0554064:D06		TR01314950-004			D0545758:E15	2.72475	7.08222	0.612983	0.48262		-0.983582	1.62716	0.0177975
N23	858240	D0554071	N23	N	23	14	D0554071:N23		TR06555377-001			D0545764:I18	1.81387	2.66337	-0.295864	-0.590182		-0.983607	1.62706	-0.019709
P10	1061440	D0554070	P10	P	10	16	D0554070:P10		TR06500117-002			D0545758:F14	1.92148	3.08566	0.447067	-0.354941		-0.983834	1.62606	0.0460506
J1	955480	D0554067	J01	J	1	10	D0554067:J01		TR06098941-036			D0545758:K19	1.98747	3.74535	0.45101	-0.102387		-0.98469	1.62232	0.04312
F17	751560	D0554064	F17	F	17	6	D0554064:F17		TR01405093-005			D0545746:A03	2.72475	7.08222	0.612983	0.48262		-0.984848	1.62163	0.0170741
P23	1060120	D0554070	P23	P	23	16	D0554070:P23		TR06512302-001			D0545770:L13	1.92148	3.08566	0.447067	-0.354941		-0.985203	1.62008	0.0454915
B23	949600	D0554065	B23	B	23	2	D0554065:B23		TR01678299-003			D0545748:A15	2.09023	4.27042	0.234258	0.016182		-0.985219	1.62001	0.001541
O6	826360	D0554072	O06	O	6	15	D0554072:O06						1.9324	3.0528	0.0264931	-0.386922		-0.986689	1.61359	0.0208407
N9	953560	D0554067	N09	N	9	14	D0554067:N09		TR06376035-008			D0545762:I16	1.98747	3.74535	0.45101	-0.102387		-0.986756	1.6133	0.0423009
A1	1080960	D0554063	A01	A	1	1	D0554063:A01		TR00910237-020			D0545744:B03	2.09276	5.33236	0.704201	0.413554		-0.986774	1.61321	0.0326823
I7	746800	D0554064	I07	I	7	9	D0554064:I07		TR01322418-003			D0545748:M17	2.72475	7.08222	0.612983	0.48262		-0.988617	1.60516	0.0149148
O11	746240	D0554064	O11	O	11	15	D0554064:O11		TR01357037-002			D0545748:N12	2.72475	7.08222	0.612983	0.48262		-0.98906	1.60323	0.01466
P9	746240	D0554064	P09	P	9	16	D0554064:P09		TR01342180-005			D0545764:G24	2.72475	7.08222	0.612983	0.48262		-0.98906	1.60323	0.01466
M8	991280	D0554069	M08	M	8	13	D0554069:M08		TR06462251-002			D0545758:F22	1.98258	3.45719	-0.114791	0.00186895		-0.989157	1.6028	0.00775263
H19	853960	D0554071	H19	H	19	8	D0554071:H19		TR06547780-001			D0545770:K05	1.81387	2.66337	-0.295864	-0.590182		-0.989816	1.59992	-0.0218221
J8	743800	D0554064	J08	J	8	10	D0554064:J08		TR01331577-005			D0545748:H07	2.72475	7.08222	0.612983	0.48262		-0.990991	1.59479	0.0135483
B15	943200	D0554065	B15	B	15	2	D0554065:B15		TR01595823-003			D0545768:D11	2.09023	4.27042	0.234258	0.016182		-0.9915	1.59256	-0.00147092
I1	876200	D0554066	I01	I	1	9	D0554066:I01		TR01699029-003			D0545764:E09	2.22208	6.54409	0.582282	0.351882		-0.991813	1.5912	0.00031052
I23	942640	D0554065	I23	I	23	9	D0554065:I23		TR01681469-002			D0545748:F22	2.09023	4.27042	0.234258	0.016182		-0.99205	1.59016	-0.00173546
H1	821720	D0554072	H01	H	1	8	D0554072:H01		TR06557121-001			D0545748:D21	1.9324	3.0528	0.0264931	-0.386922		-0.992786	1.58694	0.0187541
L1	851080	D0554071	L01	L	1	12	D0554071:L01		TR06516358-001			D0545752:G20	1.81387	2.66337	-0.295864	-0.590182		-0.993994	1.58167	-0.0232498
K17	739040	D0554064	K17	K	17	11	D0554064:K17		TR01405987-003			D0545746:G04	2.72475	7.08222	0.612983	0.48262		-0.99476	1.57832	0.0113714
K20	738280	D0554064	K20	K	20	11	D0554064:K20		TR01437118-002			D0545766:O10	2.72475	7.08222	0.612983	0.48262		-0.995361	1.57569	0.0110228
C19	1069960	D0554063	C19	C	19	3	D0554063:C19		TR01245276-005			D0545758:P24	2.09276	5.33236	0.704201	0.413554		-0.996221	1.57193	0.0278537
E13	734520	D0554064	E13	E	13	5	D0554064:E13		TR01368949-008			D0545758:B05	2.72475	7.08222	0.612983	0.48262		-0.998338	1.56269	0.00929406
K23	941960	D0554067	K23	K	23	11	D0554067:K23		TR06412087-002			D0545754:F15	1.98747	3.74535	0.45101	-0.102387		-0.999236	1.55876	0.0373196
M22	980280	D0554069	M22	M	22	13	D0554069:M22		TR06481234-002			D0545744:N17	1.98258	3.45719	-0.114791	0.00186895		-1.00057	1.55293	0.00263704
P12	731200	D0554064	P12	P	12	16	D0554064:P12		TR01367292-003			D0545766:A11	2.72475	7.08222	0.612983	0.48262		-1.00097	1.5512	0.00776188
B1	815360	D0554072	B01	B	1	2	D0554072:B01		TR06556820-001			D0545748:I18	1.9324	3.0528	0.0264931	-0.386922		-1.00114	1.55043	0.0158778
K23	1010760	D0554068	K23	K	23	11	D0554068:K23		TR06444555-001			D0545750:F11	1.82171	4.17007	0.189706	-0.0171941		-1.00127	1.54985	-0.0212385
J23	932320	D0554065	J23	J	23	10	D0554065:J23		TR01682330-003			D0545746:E15	2.09023	4.27042	0.234258	0.016182		-1.00218	1.5459	-0.00663963
A4	729560	D0554064	A04	A	4	1	D0554064:A04		TR01299482-003			D0545768:L21	2.72475	7.08222	0.612983	0.48262		-1.00226	1.54553	0.00700302
A16	728760	D0554064	A16	A	16	1	D0554064:A16		TR01391296-007			D0545748:K23	2.72475	7.08222	0.612983	0.48262		-1.0029	1.54276	0.00663236
D17	727920	D0554064	D17	D	17	4	D0554064:D17		TR01404842-004			D0545750:B10	2.72475	7.08222	0.612983	0.48262		-1.00356	1.53986	0.00624283
F20	863720	D0554066	F20	F	20	6	D0554066:F20		TR02193466-003			D0545750:G08	2.22208	6.54409	0.582282	0.351882		-1.00358	1.53976	-0.00559905
M1	1061320	D0554063	M01	M	1	13	D0554063:M01		TR01038740-004			D0545752:G11	2.09276	5.33236	0.704201	0.413554		-1.00364	1.53951	0.024023
K21	863600	D0554066	K21	K	21	11	D0554066:K21		TR02305941-002			D0545754:G20	2.22208	6.54409	0.582282	0.351882		-1.0037	1.53926	-0.00565626
O2	727560	D0554064	O02	O	2	15	D0554064:O02		TR01293704-003			D0545746:H16	2.72475	7.08222	0.612983	0.48262		-1.00385	1.53861	0.00607578
F23	812640	D0554072	F23	F	23	6	D0554072:F23						1.9324	3.0528	0.0264931	-0.386922		-1.00472	1.53481	0.0146418
I15	1040240	D0554070	I15	I	15	9	D0554070:I15		TR06502803-001			D0545766:B15	1.92148	3.08566	0.447067	-0.354941		-1.00583	1.52994	0.0369826
E1	935760	D0554067	E01	E	1	5	D0554067:E01		TR06096935-007			D0545756:I07	1.98747	3.74535	0.45101	-0.102387		-1.00591	1.52961	0.0346336
F24	1058160	D0554063	F24	F	24	6	D0554063:F24		TR01280840-005			D0545748:M11	2.09276	5.33236	0.704201	0.413554		-1.00636	1.52765	0.0226135
I1	811120	D0554072	I01	I	1	9	D0554072:I01		TR06557960-001			D0545744:M10	1.9324	3.0528	0.0264931	-0.386922		-1.00671	1.52608	0.0139496
E23	858840	D0554066	E23	E	23	5	D0554066:E23		TR02446592-003			D0545750:C13	2.22208	6.54409	0.582282	0.351882		-1.00819	1.51965	-0.00793189
A23	972760	D0554069	A23	A	23	1	D0554069:A23		TR06481280-001			D0545746:H10	1.98258	3.45719	-0.114791	0.00186895		-1.00837	1.51883	-0.000895161
H22	720520	D0554064	H22	H	22	8	D0554064:H22		TR01450733-010			D0545746:A13	2.72475	7.08222	0.612983	0.48262		-1.00942	1.51426	0.00279607
O10	718280	D0554064	O10	O	10	15	D0554064:O10		TR01351371-007			D0545770:I04	2.72475	7.08222	0.612983	0.48262		-1.01119	1.50651	0.00174731
L20	717760	D0554064	L20	L	20	12	D0554064:L20		TR01437156-007			D0545750:K19	2.72475	7.08222	0.612983	0.48262		-1.01161	1.50471	0.00150348
L11	807360	D0554072	L11	L	11	12	D0554072:L11						1.9324	3.0528	0.0264931	-0.386922		-1.01165	1.50449	0.0122325
C24	807280	D0554072	C24	C	24	3	D0554072:C24						1.9324	3.0528	0.0264931	-0.386922		-1.01176	1.50403	0.0121959
P15	714840	D0554064	P15	P	15	16	D0554064:P15		TR01391031-002			D0545748:I09	2.72475	7.08222	0.612983	0.48262		-1.01392	1.49461	0.000131763
P2	714680	D0554064	P02	P	2	16	D0554064:P02		TR01294232-003			D0545762:G18	2.72475	7.08222	0.612983	0.48262		-1.01404	1.49406	5.65e-05
D14	713920	D0554064	D14	D	14	4	D0554064:D14		TR01378409-003			D0545760:C15	2.72475	7.08222	0.612983	0.48262		-1.01464	1.49143	-0.000301322
O21	713560	D0554064	O21	O	21	15	D0554064:O21		TR01446155-005			D0545760:I15	2.72475	7.08222	0.612983	0.48262		-1.01493	1.49018	-0.000470908
O1	836280	D0554071	O01	O	1	15	D0554071:O01		TR06516396-001			D0545756:A17	1.81387	2.66337	-0.295864	-0.590182		-1.01546	1.48784	-0.0306614
M13	712280	D0554064	M13	M	13	13	D0554064:M13		TR01376613-003			D0545764:E16	2.72475	7.08222	0.612983	0.48262		-1.01594	1.48575	-0.00107442
C9	711760	D0554064	C09	C	9	3	D0554064:C09		TR01337948-003			D0545750:K16	2.72475	7.08222	0.612983	0.48262		-1.01635	1.48395	-0.00131983
A6	710760	D0554064	A06	A	6	1	D0554064:A06		TR01312285-006			D0545758:G12	2.72475	7.08222	0.612983	0.48262		-1.01715	1.4805	-0.00179217
M14	710720	D0554064	M14	M	14	13	D0554064:M14		TR01380738-004			D0545762:J10	2.72475	7.08222	0.612983	0.48262		-1.01718	1.48036	-0.00181108
D2	802760	D0554072	D02	D	2	4	D0554072:D02		TR06558147-001			D0545772:K11	1.9324	3.0528	0.0264931	-0.386922		-1.0177	1.47808	0.0101225
M11	709760	D0554064	M11	M	11	13	D0554064:M11		TR01356476-005			D0545750:A11	2.72475	7.08222	0.612983	0.48262		-1.01794	1.47704	-0.00226503
A24	1043760	D0554063	A24	A	24	1	D0554063:A24		TR01278900-006			D0545752:D08	2.09276	5.33236	0.704201	0.413554		-1.01872	1.47361	0.0161318
C17	847520	D0554066	C17	C	17	3	D0554066:C17		TR02065101-003			D0545760:I22	2.22208	6.54409	0.582282	0.351882		-1.01886	1.47299	-0.0133921
J12	708560	D0554064	J12	J	12	10	D0554064:J12		TR01364693-007			D0545748:L18	2.72475	7.08222	0.612983	0.48262		-1.01889	1.47289	-0.00283314
D11	707960	D0554064	D11	D	11	4	D0554064:D11		TR01352318-003			D0545748:G06	2.72475	7.08222	0.612983	0.48262		-1.01936	1.47081	-0.00311747
B15	800960	D0554072	B15	B	15	2	D0554072:B15						1.9324	3.0528	0.0264931	-0.386922		-1.02006	1.46774	0.00929406
O20	706600	D0554064	O20	O	20	15	D0554064:O20		TR01439275-003			D0545758:J06	2.72475	7.08222	0.612983	0.48262		-1.02044	1.46611	-0.00376264
O18	706560	D0554064	O18	O	18	15	D0554064:O18		TR01418518-004			D0545760:C02	2.72475	7.08222	0.612983	0.48262		-1.02047	1.46597	-0.00378164
L4	921920	D0554067	L04	L	4	12	D0554067:L04		TR06135965-014			D0545744:N20	1.98747	3.74535	0.45101	-0.102387		-1.0208	1.46454	0.028577
B24	832240	D0554071	B24	B	24	2	D0554071:B24		TR06555470-001			D0545750:L02	1.81387	2.66337	-0.295864	-0.590182		-1.02133	1.46223	-0.0327067
P6	911880	D0554065	P06	P	6	16	D0554065:P06		TR01531433-002			D0545746:E24	2.09023	4.27042	0.234258	0.016182		-1.02224	1.45824	-0.0165195
A18	704280	D0554064	A18	A	18	1	D0554064:A18		TR01413754-002			D0545768:B23	2.72475	7.08222	0.612983	0.48262		-1.02228	1.45808	-0.00486546
B1	831240	D0554071	B01	B	1	2	D0554071:B01		TR06512728-001			D0545752:K09	1.81387	2.66337	-0.295864	-0.590182		-1.02278	1.45589	-0.0332145
N22	798560	D0554072	N22	N	22	14	D0554072:N22						1.9324	3.0528	0.0264931	-0.386922		-1.02322	1.45396	0.008187
A8	702360	D0554064	A08	A	8	1	D0554064:A08		TR01326149-003			D0545746:H08	2.72475	7.08222	0.612983	0.48262		-1.0238	1.45144	-0.00578025
E1	797800	D0554072	E01	E	1	5	D0554072:E01		TR06556956-001			D0545746:D17	1.9324	3.0528	0.0264931	-0.386922		-1.02422	1.4496	0.00783584
J3	841400	D0554066	J03	J	3	10	D0554066:J03		TR01733398-004			D0545752:G15	2.22208	6.54409	0.582282	0.351882		-1.02464	1.44776	-0.0163729
A5	909360	D0554065	A05	A	5	1	D0554065:A05		TR01513450-003			D0545744:D06	2.09023	4.27042	0.234258	0.016182		-1.02471	1.44743	-0.0177533
M12	701120	D0554064	M12	M	12	13	D0554064:M12		TR01366129-002			D0545744:H18	2.72475	7.08222	0.612983	0.48262		-1.02478	1.44715	-0.00637209
H24	1036400	D0554063	H24	H	24	8	D0554063:H24		TR01281207-004			D0545762:F12	2.09276	5.33236	0.704201	0.413554		-1.02504	1.44599	0.0127812
M19	700320	D0554064	M19	M	19	13	D0554064:M19		TR01426487-004			D0545764:P19	2.72475	7.08222	0.612983	0.48262		-1.02541	1.44438	-0.00675434
G21	1035720	D0554063	G21	G	21	7	D0554063:G21		TR01262523-003			D0545746:G23	2.09276	5.33236	0.704201	0.413554		-1.02563	1.44344	0.0124704
O21	840040	D0554066	O21	O	21	15	D0554066:O21		TR02316206-004			D0545760:B01	2.22208	6.54409	0.582282	0.351882		-1.02592	1.44216	-0.017038
J13	699480	D0554064	J13	J	13	10	D0554064:J13		TR01373731-008			D0545744:B22	2.72475	7.08222	0.612983	0.48262		-1.02608	1.44148	-0.00715607
C21	699400	D0554064	C21	C	21	3	D0554064:C21		TR01441211-003			D0545760:C05	2.72475	7.08222	0.612983	0.48262		-1.02614	1.4412	-0.00719435
P13	796080	D0554072	P13	P	13	16	D0554072:P13						1.9324	3.0528	0.0264931	-0.386922		-1.02648	1.43973	0.00704007
G23	698680	D0554064	G23	G	23	7	D0554064:G23		TR01463551-002			D0545756:E01	2.72475	7.08222	0.612983	0.48262		-1.02671	1.43871	-0.00753902
F1	697840	D0554064	F01	F	1	6	D0554064:F01		TR01282156-003			D0545750:H23	2.72475	7.08222	0.612983	0.48262		-1.02737	1.4358	-0.00794148
O10	794880	D0554072	O10	O	10	15	D0554072:O10						1.9324	3.0528	0.0264931	-0.386922		-1.02805	1.43283	0.00648401
M13	837040	D0554066	M13	M	13	13	D0554066:M13		TR01968215-002			D0545758:I12	2.22208	6.54409	0.582282	0.351882		-1.02875	1.42979	-0.018509
P11	794040	D0554072	P11	P	11	16	D0554072:P11						1.9324	3.0528	0.0264931	-0.386922		-1.02916	1.42801	0.00609435
H24	987440	D0554068	H24	H	24	8	D0554068:H24		TR06445457-001			D0545752:C01	1.82171	4.17007	0.189706	-0.0171941		-1.02932	1.42729	-0.0329199
L8	694960	D0554064	L08	L	8	12	D0554064:L08		TR01332647-006			D0545762:A01	2.72475	7.08222	0.612983	0.48262		-1.02965	1.42584	-0.00932417
O20	903960	D0554065	O20	O	20	15	D0554065:O20		TR01650469-004			D0545762:P16	2.09023	4.27042	0.234258	0.016182		-1.03001	1.42427	-0.020409
B18	834920	D0554066	B18	B	18	2	D0554066:B18		TR02096507-003			D0545760:A18	2.22208	6.54409	0.582282	0.351882		-1.03075	1.42105	-0.0195515
D23	693480	D0554064	D23	D	23	4	D0554064:D23		TR01461242-004			D0545752:F03	2.72475	7.08222	0.612983	0.48262		-1.03083	1.42072	-0.0100364
I20	901600	D0554065	I20	I	20	9	D0554065:I20		TR01646846-004			D0545764:F01	2.09023	4.27042	0.234258	0.016182		-1.03233	1.41415	-0.0215747
C15	833120	D0554066	C15	C	15	3	D0554066:C15		TR02004393-002			D0545764:K04	2.22208	6.54409	0.582282	0.351882		-1.03245	1.41363	-0.0204386
A3	949160	D0554069	A03	A	3	1	D0554069:A03		TR06445937-002			D0545746:P13	1.98258	3.45719	-0.114791	0.00186895		-1.03286	1.41182	-0.0121706
L17	690880	D0554064	L17	L	17	12	D0554064:L17		TR01406090-006			D0545762:N05	2.72475	7.08222	0.612983	0.48262		-1.03288	1.41173	-0.0112905
B11	690440	D0554064	B11	B	11	2	D0554064:B11		TR01351798-002			D0545762:E07	2.72475	7.08222	0.612983	0.48262		-1.03323	1.41021	-0.0115031
E22	689880	D0554064	E22	E	22	5	D0554064:E22		TR01449900-003			D0545764:C19	2.72475	7.08222	0.612983	0.48262		-1.03368	1.40827	-0.0117739
O3	831640	D0554066	O03	O	3	15	D0554066:O03		TR01735869-005			D0545746:E13	2.22208	6.54409	0.582282	0.351882		-1.03384	1.40753	-0.0211693
G2	688200	D0554064	G02	G	2	7	D0554064:G02		TR01286843-004			D0545762:G19	2.72475	7.08222	0.612983	0.48262		-1.03501	1.40246	-0.0125871
B15	688120	D0554064	B15	B	15	2	D0554064:B15		TR01385083-004			D0545764:E24	2.72475	7.08222	0.612983	0.48262		-1.03507	1.40218	-0.0126258
F6	830320	D0554066	F06	F	6	6	D0554066:F06		TR01775526-003			D0545746:J12	2.22208	6.54409	0.582282	0.351882		-1.03509	1.40209	-0.0218221
O1	687960	D0554064	O01	O	1	15	D0554064:O01		TR01284536-004			D0545762:M13	2.72475	7.08222	0.612983	0.48262		-1.0352	1.40163	-0.0127033
B7	686560	D0554064	B07	B	7	2	D0554064:B07		TR01319916-006			D0545762:P06	2.72475	7.08222	0.612983	0.48262		-1.0363	1.39678	-0.0133823
M23	828520	D0554066	M23	M	23	13	D0554066:M23		TR02486150-006			D0545764:E02	2.22208	6.54409	0.582282	0.351882		-1.03679	1.39467	-0.0227138
D22	685200	D0554064	D22	D	22	4	D0554064:D22		TR01449784-005			D0545752:K15	2.72475	7.08222	0.612983	0.48262		-1.03738	1.39208	-0.014043
B22	896320	D0554065	B22	B	22	2	D0554065:B22		TR01661822-003			D0545744:J02	2.09023	4.27042	0.234258	0.016182		-1.03751	1.3915	-0.0241942
M4	944280	D0554069	M04	M	4	13	D0554069:M04		TR06449266-001			D0545768:F07	1.98258	3.45719	-0.114791	0.00186895		-1.03793	1.3897	-0.0145391
E15	684440	D0554064	E15	E	15	5	D0554064:E15		TR01386470-003			D0545752:F02	2.72475	7.08222	0.612983	0.48262		-1.03798	1.38945	-0.0144126
J5	820640	D0554071	J05	J	5	10	D0554071:J05		TR06524887-001			D0545748:B19	1.81387	2.66337	-0.295864	-0.590182		-1.03815	1.38869	-0.0386336
J1	1020800	D0554063	J01	J	1	10	D0554063:J01		TR00991373-009			D0545744:N22	2.09276	5.33236	0.704201	0.413554		-1.03844	1.38745	0.00559283
N2	905480	D0554067	N02	N	2	14	D0554067:N02		TR06111813-020			D0545750:D17	1.98747	3.74535	0.45101	-0.102387		-1.03848	1.38725	0.0212711
M2	683560	D0554064	M02	M	2	13	D0554064:M02		TR01290163-005			D0545754:C20	2.72475	7.08222	0.612983	0.48262		-1.03868	1.38641	-0.0148409
K2	683400	D0554064	K02	K	2	11	D0554064:K02		TR01288919-003			D0545760:D21	2.72475	7.08222	0.612983	0.48262		-1.0388	1.38585	-0.0149189
P20	904520	D0554067	P20	P	20	16	D0554067:P20		TR06405966-001			D0545752:A04	1.98747	3.74535	0.45101	-0.102387		-1.03952	1.38274	0.0208407
A11	825320	D0554066	A11	A	11	1	D0554066:A11		TR01882298-002			D0545748:L16	2.22208	6.54409	0.582282	0.351882		-1.0398	1.38148	-0.0243037
A23	825240	D0554066	A23	A	23	1	D0554066:A23		TR02424915-003			D0545748:L02	2.22208	6.54409	0.582282	0.351882		-1.03988	1.38116	-0.0243435
C6	681880	D0554064	C06	C	6	3	D0554064:C06		TR01314799-003			D0545766:J23	2.72475	7.08222	0.612983	0.48262		-1.04001	1.38059	-0.0156599
B1	824960	D0554066	B01	B	1	2	D0554066:B01		TR01694215-002			D0545746:N04	2.22208	6.54409	0.582282	0.351882		-1.04014	1.38	-0.0244829
B8	680760	D0554064	B08	B	8	2	D0554064:B08		TR01326360-020			D0545770:O07	2.72475	7.08222	0.612983	0.48262		-1.04089	1.37672	-0.0162067
L2	680560	D0554064	L02	L	2	12	D0554064:L02		TR01288959-005			D0545746:E16	2.72475	7.08222	0.612983	0.48262		-1.04105	1.37603	-0.0163044
P8	941000	D0554069	P08	P	8	16	D0554069:P08		TR06466182-001			D0545766:D04	1.98258	3.45719	-0.114791	0.00186895		-1.04133	1.37483	-0.0161383
P5	940960	D0554069	P05	P	5	16	D0554069:P05		TR06459825-001			D0545770:C11	1.98258	3.45719	-0.114791	0.00186895		-1.04137	1.37464	-0.0161579
A24	818000	D0554071	A24	A	24	1	D0554071:A24		TR06555440-001			D0545764:B10	1.81387	2.66337	-0.295864	-0.590182		-1.04198	1.37196	-0.0399938
P11	822880	D0554066	P11	P	11	16	D0554066:P11		TR01903382-006			D0545760:F11	2.22208	6.54409	0.582282	0.351882		-1.04211	1.37143	-0.0255199
P7	1004280	D0554070	P07	P	7	16	D0554070:P07		TR06496475-001			D0545770:C01	1.92148	3.08566	0.447067	-0.354941		-1.04314	1.36689	0.0211546
I8	677800	D0554064	I08	I	8	9	D0554064:I08		TR01330683-004			D0545748:B20	2.72475	7.08222	0.612983	0.48262		-1.04324	1.36648	-0.0176552
P3	901040	D0554067	P03	P	3	16	D0554067:P03		TR06124827-007			D0545766:I16	1.98747	3.74535	0.45101	-0.102387		-1.04326	1.36638	0.0192767
C16	677400	D0554064	C16	C	16	3	D0554064:C16		TR01391907-002			D0545746:M12	2.72475	7.08222	0.612983	0.48262		-1.04355	1.3651	-0.0178513
J16	677000	D0554064	J16	J	16	10	D0554064:J16		TR01393727-004			D0545750:B06	2.72475	7.08222	0.612983	0.48262		-1.04387	1.36371	-0.0180476
I5	675160	D0554064	I05	I	5	9	D0554064:I05		TR01308029-005			D0545748:C02	2.72475	7.08222	0.612983	0.48262		-1.04533	1.35735	-0.0189512
M23	674000	D0554064	M23	M	23	13	D0554064:M23		TR01471741-002			D0552256:J11	2.72475	7.08222	0.612983	0.48262		-1.04625	1.35334	-0.0195219
A22	673840	D0554064	A22	A	22	1	D0554064:A22		TR01446975-003			D0545762:B24	2.72475	7.08222	0.612983	0.48262		-1.04637	1.35278	-0.0196007
I10	673200	D0554064	I10	I	10	9	D0554064:I10		TR01347749-007			D0545746:L04	2.72475	7.08222	0.612983	0.48262		-1.04688	1.35057	-0.0199159
A7	897200	D0554067	A07	A	7	1	D0554067:A07		TR06375258-013			D0545748:C13	1.98747	3.74535	0.45101	-0.102387		-1.04739	1.34832	0.0175444
F15	672520	D0554064	F15	F	15	6	D0554064:F15		TR01386477-002			D0545748:N11	2.72475	7.08222	0.612983	0.48262		-1.04742	1.34822	-0.0202511
D7	671160	D0554064	D07	D	7	4	D0554064:D07		TR01320781-004			D0545754:K21	2.72475	7.08222	0.612983	0.48262		-1.04849	1.34351	-0.0209223
F16	816000	D0554066	F16	F	16	6	D0554066:F16		TR02037726-005			D0545762:M24	2.22208	6.54409	0.582282	0.351882		-1.0486	1.34307	-0.0289676
B2	779240	D0554072	B02	B	2	2	D0554072:B02		TR06558114-001			D0545768:P06	1.9324	3.0528	0.0264931	-0.386922		-1.0486	1.34303	-0.000829139
L4	668640	D0554064	L04	L	4	12	D0554064:L04		TR01302162-002			D0545746:K02	2.72475	7.08222	0.612983	0.48262		-1.05049	1.3348	-0.0221687
L20	777800	D0554072	L20	L	20	12	D0554072:L20						1.9324	3.0528	0.0264931	-0.386922		-1.0505	1.33477	-0.0015087
D6	932160	D0554069	D06	D	6	4	D0554069:D06		TR06459829-001			D0545768:E24	1.98258	3.45719	-0.114791	0.00186895		-1.0505	1.33474	-0.020478
H21	894040	D0554067	H21	H	21	8	D0554067:H21		TR06406079-001			D0545768:I12	1.98747	3.74535	0.45101	-0.102387		-1.05079	1.33347	0.0161137
M22	667800	D0554064	M22	M	22	13	D0554064:M22		TR01455546-004			D0545750:C06	2.72475	7.08222	0.612983	0.48262		-1.05115	1.33189	-0.0225849
J1	812560	D0554066	J01	J	1	10	D0554066:J01		TR01701380-005			D0545764:J15	2.22208	6.54409	0.582282	0.351882		-1.05184	1.32889	-0.0307018
A20	811480	D0554066	A20	A	20	1	D0554066:A20		TR02186140-002			D0545744:A22	2.22208	6.54409	0.582282	0.351882		-1.05286	1.32444	-0.0312476
G16	664840	D0554064	G16	G	16	7	D0554064:G16		TR01392544-003			D0545758:P03	2.72475	7.08222	0.612983	0.48262		-1.0535	1.32165	-0.0240549
C22	1003160	D0554063	C22	C	22	3	D0554063:C22		TR01265961-007			D0545744:P11	2.09276	5.33236	0.704201	0.413554		-1.05359	1.32125	-0.00268157
B1	878720	D0554065	B01	B	1	2	D0554065:B01		TR01479389-004			D0545750:I06	2.09023	4.27042	0.234258	0.016182		-1.05479	1.31602	-0.0330418
C5	809000	D0554066	C05	C	5	3	D0554066:C05		TR01754765-002			D0545770:G08	2.22208	6.54409	0.582282	0.351882		-1.0552	1.31422	-0.0325038
O23	927280	D0554069	O23	O	23	15	D0554069:O23		TR06482691-001			D0545750:F13	1.98258	3.45719	-0.114791	0.00186895		-1.05556	1.31262	-0.0228924
G14	661880	D0554064	G14	G	14	7	D0554064:G14		TR01379599-005			D0545746:D01	2.72475	7.08222	0.612983	0.48262		-1.05584	1.31141	-0.0255299
I23	807840	D0554066	I23	I	23	9	D0554066:I23		TR02456208-002			D0545770:L19	2.22208	6.54409	0.582282	0.351882		-1.05629	1.30944	-0.0330925
O23	888680	D0554067	O23	O	23	15	D0554067:O23		TR06412145-001			D0545762:O11	1.98747	3.74535	0.45101	-0.102387		-1.05656	1.30827	0.013676
O4	660640	D0554064	O04	O	4	15	D0554064:O04		TR01302939-004			D0545762:L14	2.72475	7.08222	0.612983	0.48262		-1.05682	1.30712	-0.0261492
A23	964200	D0554068	A23	A	23	1	D0554068:A23		TR06444355-001			D0545766:G16	1.82171	4.17007	0.189706	-0.0171941		-1.05728	1.30514	-0.0448824
H23	963840	D0554068	H23	H	23	8	D0554068:H23		TR06444504-001			D0545768:L02	1.82171	4.17007	0.189706	-0.0171941		-1.05771	1.30325	-0.0450704
J20	659440	D0554064	J20	J	20	10	D0554064:J20		TR01436607-003			D0552256:J22	2.72475	7.08222	0.612983	0.48262		-1.05777	1.30297	-0.0267495
F18	659240	D0554064	F18	F	18	6	D0554064:F18		TR01416124-004			D0545768:B17	2.72475	7.08222	0.612983	0.48262		-1.05793	1.30228	-0.0268496
F24	771000	D0554072	F24	F	24	6	D0554072:F24						1.9324	3.0528	0.0264931	-0.386922		-1.05943	1.29572	-0.00473221
P21	922840	D0554069	P21	P	21	16	D0554069:P21		TR06480980-001			D0545768:M18	1.98258	3.45719	-0.114791	0.00186895		-1.06017	1.29248	-0.0251008
O3	995400	D0554063	O03	O	3	15	D0554063:O03		TR01111539-004			D0545760:A07	2.09276	5.33236	0.704201	0.413554		-1.06025	1.29212	-0.00637209
A23	995160	D0554063	A23	A	23	1	D0554063:A23		TR01274278-007			D0545744:F16	2.09276	5.33236	0.704201	0.413554		-1.06046	1.29122	-0.00648673
D3	655000	D0554064	D03	D	3	4	D0554064:D03		TR01295140-003			D0545758:D12	2.72475	7.08222	0.612983	0.48262		-1.06129	1.28761	-0.0289777
G24	985480	D0554070	G24	G	24	7	D0554070:G24		TR06512649-001			D0545750:J08	1.92148	3.08566	0.447067	-0.354941		-1.06265	1.28165	0.0126441
J11	959320	D0554068	J11	J	11	10	D0554068:J11		TR06422286-002			D0545760:O11	1.82171	4.17007	0.189706	-0.0171941		-1.06314	1.27949	-0.0474368
I1	919560	D0554069	I01	I	1	9	D0554069:I01		TR06445517-001			D0545770:G19	1.98258	3.45719	-0.114791	0.00186895		-1.06358	1.27761	-0.0267395
N9	767600	D0554072	N09	N	9	14	D0554072:N09						1.9324	3.0528	0.0264931	-0.386922		-1.0639	1.2762	-0.00635298
A19	990760	D0554063	A19	A	19	1	D0554063:A19		TR01244186-004			D0545750:O09	2.09276	5.33236	0.704201	0.413554		-1.06424	1.27471	-0.00859386
B2	651080	D0554064	B02	B	2	2	D0554064:B02		TR01285522-004			D0545758:F24	2.72475	7.08222	0.612983	0.48262		-1.06439	1.27405	-0.0309544
J11	650840	D0554064	J11	J	11	10	D0554064:J11		TR01354778-002			D0545744:L10	2.72475	7.08222	0.612983	0.48262		-1.06458	1.27322	-0.0310757
B2	918200	D0554069	B02	B	2	2	D0554069:B02		TR06445654-001			D0545744:O02	1.98258	3.45719	-0.114791	0.00186895		-1.06499	1.27145	-0.0274208
A24	868120	D0554065	A24	A	24	1	D0554065:A24		TR01686738-002			D0552256:D20	2.09023	4.27042	0.234258	0.016182		-1.06519	1.27055	-0.0384587
A1	917840	D0554069	A01	A	1	1	D0554069:A01		TR06445458-001			D0545752:P01	1.98258	3.45719	-0.114791	0.00186895		-1.06536	1.26981	-0.0276013
A5	649600	D0554064	A05	A	5	1	D0554064:A05		TR01303343-009			D0545744:H08	2.72475	7.08222	0.612983	0.48262		-1.06556	1.26893	-0.0317031
E17	649520	D0554064	E17	E	17	5	D0554064:E17		TR01404872-005			D0545752:O04	2.72475	7.08222	0.612983	0.48262		-1.06562	1.26866	-0.0317436
P2	797920	D0554066	P02	P	2	16	D0554066:P02		TR01716673-006			D0545744:P20	2.22208	6.54409	0.582282	0.351882		-1.06565	1.26855	-0.0381605
G12	649400	D0554064	G12	G	12	7	D0554064:G12		TR01361284-004			D0545750:D19	2.72475	7.08222	0.612983	0.48262		-1.06572	1.26824	-0.0318043
G3	867320	D0554065	G03	G	3	7	D0554065:G03		TR01503591-003			D0545764:O15	2.09023	4.27042	0.234258	0.016182		-1.06598	1.26712	-0.0388703
M20	648640	D0554064	M20	M	20	13	D0554064:M20		TR01438508-002			D0545758:O17	2.72475	7.08222	0.612983	0.48262		-1.06632	1.26561	-0.0321894
K23	796560	D0554066	K23	K	23	11	D0554066:K23		TR02469169-004			D0545762:A07	2.22208	6.54409	0.582282	0.351882		-1.06693	1.26294	-0.03886
J23	796360	D0554066	J23	J	23	10	D0554066:J23		TR02456552-003			D0545748:E01	2.22208	6.54409	0.582282	0.351882		-1.06712	1.26212	-0.0389629
L3	647560	D0554064	L03	L	3	12	D0554064:L03		TR01297476-007			D0545762:N01	2.72475	7.08222	0.612983	0.48262		-1.06718	1.26188	-0.0327371
J5	647440	D0554064	J05	J	5	10	D0554064:J05		TR01308606-006			D0545750:G11	2.72475	7.08222	0.612983	0.48262		-1.06727	1.26146	-0.0327981
B14	647080	D0554064	B14	B	14	2	D0554064:B14		TR01377502-003			D0545746:O08	2.72475	7.08222	0.612983	0.48262		-1.06756	1.26022	-0.0329808
G1	647000	D0554064	G01	G	1	7	D0554064:G01		TR01282260-011			D0545746:O15	2.72475	7.08222	0.612983	0.48262		-1.06762	1.25994	-0.0330214
D24	795600	D0554066	D24	D	24	4	D0554066:D24		TR02685361-003			D0545744:H02	2.22208	6.54409	0.582282	0.351882		-1.06784	1.25899	-0.0393544
A2	795000	D0554066	A02	A	2	1	D0554066:A02		TR01708117-003			D0545746:B10	2.22208	6.54409	0.582282	0.351882		-1.0684	1.25651	-0.0396637
F10	645760	D0554064	F10	F	10	6	D0554064:F10		TR01345434-004			D0545750:H17	2.72475	7.08222	0.612983	0.48262		-1.0686	1.25565	-0.0336516
C19	799560	D0554071	C19	C	19	3	D0554071:C19		TR06547727-001			D0545770:K21	1.81387	2.66337	-0.295864	-0.590182		-1.06874	1.25506	-0.0496156
F6	644200	D0554064	F06	F	6	6	D0554064:F06		TR01315487-007			D0545764:C03	2.72475	7.08222	0.612983	0.48262		-1.06984	1.25025	-0.0344457
J20	793480	D0554066	J20	J	20	10	D0554066:J20		TR02201225-002			D0545766:E10	2.22208	6.54409	0.582282	0.351882		-1.06984	1.25025	-0.0404482
I11	643840	D0554064	I11	I	11	9	D0554064:I11		TR01354425-003			D0545768:J07	2.72475	7.08222	0.612983	0.48262		-1.07012	1.24901	-0.0346292
D9	643720	D0554064	D09	D	9	4	D0554064:D09		TR01338145-005			D0545764:E04	2.72475	7.08222	0.612983	0.48262		-1.07022	1.24859	-0.0346903
F3	641880	D0554064	F03	F	3	6	D0554064:F03		TR01295506-010			D0545764:H19	2.72475	7.08222	0.612983	0.48262		-1.07167	1.24223	-0.0356294
A24	874440	D0554067	A24	A	24	1	D0554067:A24		TR06412175-001			D0545766:B21	1.98747	3.74535	0.45101	-0.102387		-1.07188	1.24132	0.00713267
J22	641080	D0554064	J22	J	22	10	D0554064:J22		TR01452843-003			D0545760:H11	2.72475	7.08222	0.612983	0.48262		-1.07231	1.23946	-0.0360383
N7	859840	D0554065	N07	N	7	14	D0554065:N07		TR01535798-004			D0545750:P02	2.09023	4.27042	0.234258	0.016182		-1.07332	1.23504	-0.0427375
P11	639560	D0554064	P11	P	11	16	D0554064:P11		TR01357116-008			D0545752:O15	2.72475	7.08222	0.612983	0.48262		-1.07351	1.2342	-0.0368163
N13	637120	D0554064	N13	N	13	14	D0554064:N13		TR01377029-005			D0545746:G17	2.72475	7.08222	0.612983	0.48262		-1.07544	1.22576	-0.038068
A21	637000	D0554064	A21	A	21	1	D0554064:A21		TR01439529-004			D0545754:I12	2.72475	7.08222	0.612983	0.48262		-1.07554	1.22535	-0.0381297
B19	758560	D0554072	B19	B	19	2	D0554072:B19						1.9324	3.0528	0.0264931	-0.386922		-1.07578	1.22429	-0.010692
J7	869520	D0554067	J07	J	7	10	D0554067:J07		TR06375541-005			D0545748:C11	1.98747	3.74535	0.45101	-0.102387		-1.07717	1.21819	0.00484879
A21	785560	D0554066	A21	A	21	1	D0554066:A21		TR02243331-007			D0545754:G12	2.22208	6.54409	0.582282	0.351882		-1.07731	1.2176	-0.044559
M3	634000	D0554064	M03	M	3	13	D0554064:M03		TR01297496-005			D0545760:B16	2.72475	7.08222	0.612983	0.48262		-1.07791	1.21497	-0.039674
K5	633240	D0554064	K05	K	5	11	D0554064:K05		TR01309178-003			D0545766:M21	2.72475	7.08222	0.612983	0.48262		-1.07851	1.21234	-0.0400661
H7	633120	D0554064	H07	H	7	8	D0554064:H07		TR01322320-005			D0545750:I15	2.72475	7.08222	0.612983	0.48262		-1.07861	1.21193	-0.040128
A11	974000	D0554063	A11	A	11	1	D0554063:A11		TR01194597-005			D0545762:M01	2.09276	5.33236	0.704201	0.413554		-1.07863	1.21181	-0.0167151
D11	973800	D0554063	D11	D	11	4	D0554063:D11		TR01196074-004			D0545768:J17	2.09276	5.33236	0.704201	0.413554		-1.0788	1.21106	-0.0168129
O19	755920	D0554072	O19	O	19	15	D0554072:O19						1.9324	3.0528	0.0264931	-0.386922		-1.07925	1.20914	-0.0119673
C15	904280	D0554069	C15	C	15	3	D0554069:C15		TR06471092-001			D0545770:O15	1.98258	3.45719	-0.114791	0.00186895		-1.07943	1.20833	-0.0344559
B3	783120	D0554066	B03	B	3	2	D0554066:B03		TR01724797-003			D0545758:A23	2.22208	6.54409	0.582282	0.351882		-1.07961	1.20755	-0.0458333
B24	945360	D0554068	B24	B	24	2	D0554068:B24		TR06445368-001			D0545748:P12	1.82171	4.17007	0.189706	-0.0171941		-1.07994	1.20612	-0.0548279
P9	968800	D0554070	P09	P	9	16	D0554070:P09		TR06498049-002			D0545744:L13	1.92148	3.08566	0.447067	-0.354941		-1.07996	1.20602	0.00495117
N23	866640	D0554067	N23	N	23	14	D0554067:N23		TR06412116-002			D0545752:E04	1.98747	3.74535	0.45101	-0.102387		-1.08027	1.20465	0.00350629
N3	630920	D0554064	N03	N	3	14	D0554064:N03		TR01297616-007			D0545750:A21	2.72475	7.08222	0.612983	0.48262		-1.08035	1.20432	-0.0412652
E1	852520	D0554065	E01	E	1	5	D0554065:E01		TR01479940-002			D0545748:H10	2.09023	4.27042	0.234258	0.016182		-1.0805	1.20365	-0.0465557
B23	782160	D0554066	B23	B	23	2	D0554066:B23		TR02426893-002			D0545766:C12	2.22208	6.54409	0.582282	0.351882		-1.08051	1.20359	-0.0463357
C5	903200	D0554069	C05	C	5	3	D0554069:C05		TR06449506-001			D0545770:N11	1.98258	3.45719	-0.114791	0.00186895		-1.08055	1.20343	-0.0350065
D17	781760	D0554066	D17	D	17	4	D0554066:D17		TR02070412-003			D0545762:E01	2.22208	6.54409	0.582282	0.351882		-1.08089	1.20194	-0.0465452
B10	851960	D0554065	B10	B	10	2	D0554065:B10		TR01552768-009			D0545770:A04	2.09023	4.27042	0.234258	0.016182		-1.08105	1.20125	-0.0468492
J23	629520	D0554064	J23	J	23	10	D0554064:J23		TR01465676-002			D0545746:N13	2.72475	7.08222	0.612983	0.48262		-1.08146	1.19947	-0.0419904
N1	970640	D0554063	N01	N	1	14	D0554063:N01		TR01047624-007			D0545748:F02	2.09276	5.33236	0.704201	0.413554		-1.08152	1.1992	-0.0183617
P19	754000	D0554072	P19	P	19	16	D0554072:P19						1.9324	3.0528	0.0264931	-0.386922		-1.08177	1.19811	-0.0128972
B21	628840	D0554064	B21	B	21	2	D0554064:B21		TR01440641-003			D0545754:I13	2.72475	7.08222	0.612983	0.48262		-1.082	1.19712	-0.042343
P7	753720	D0554072	P07	P	7	16	D0554072:P07						1.9324	3.0528	0.0264931	-0.386922		-1.08214	1.1965	-0.013033
A24	901520	D0554069	A24	A	24	1	D0554069:A24		TR06482722-001			D0545756:A13	1.98258	3.45719	-0.114791	0.00186895		-1.08229	1.19582	-0.0358644
O2	864760	D0554067	O02	O	2	15	D0554067:O02		TR06112165-022			D0545758:J05	1.98747	3.74535	0.45101	-0.102387		-1.0823	1.19581	0.00262769
P22	864320	D0554067	P22	P	22	16	D0554067:P22		TR06410280-003			D0545760:B07	1.98747	3.74535	0.45101	-0.102387		-1.08277	1.19374	0.0024218
M9	779120	D0554066	M09	M	9	13	D0554066:M09		TR01837031-004			D0545746:C15	2.22208	6.54409	0.582282	0.351882		-1.08338	1.19106	-0.0479305
P17	849000	D0554065	P17	P	17	16	D0554065:P17		TR01620667-002			D0545764:D20	2.09023	4.27042	0.234258	0.016182		-1.08396	1.18855	-0.0484038
G24	788480	D0554071	G24	G	24	7	D0554071:G24		TR06556613-001			D0545766:G20	1.81387	2.66337	-0.295864	-0.590182		-1.08481	1.18482	-0.0555013
H3	966760	D0554063	H03	H	3	8	D0554063:H03		TR01103239-004			D0545746:I01	2.09276	5.33236	0.704201	0.413554		-1.08485	1.18464	-0.0202709
J1	899040	D0554069	J01	J	1	10	D0554069:J01		TR06445553-001			D0545768:H09	1.98258	3.45719	-0.114791	0.00186895		-1.08487	1.18457	-0.037134
L7	624840	D0554064	L07	L	7	12	D0554064:L07		TR01323428-004			D0545752:P08	2.72475	7.08222	0.612983	0.48262		-1.08516	1.18328	-0.0444234
B12	847360	D0554065	B12	B	12	2	D0554065:B12		TR01565623-003			D0545766:A08	2.09023	4.27042	0.234258	0.016182		-1.08557	1.18152	-0.0492675
B10	962800	D0554070	B10	B	10	2	D0554070:B10		TR06498085-001			D0545750:N22	1.92148	3.08566	0.447067	-0.354941		-1.08619	1.17881	0.00215026
K22	962280	D0554070	K22	K	22	11	D0554070:K22		TR06511407-001			D0545766:L24	1.92148	3.08566	0.447067	-0.354941		-1.08672	1.17645	0.00190666
K9	964560	D0554063	K09	K	9	11	D0554063:K09		TR01185173-004			D0545758:N08	2.09276	5.33236	0.704201	0.413554		-1.08674	1.17639	-0.0213571
N11	962040	D0554070	N11	N	11	14	D0554070:N11		TR06500702-001			D0545760:E04	1.92148	3.08566	0.447067	-0.354941		-1.08697	1.17537	0.00179418
O13	845880	D0554065	O13	O	13	15	D0554065:O13		TR01584584-003			D0545760:B18	2.09023	4.27042	0.234258	0.016182		-1.08702	1.17517	-0.0500485
D10	622480	D0554064	D10	D	10	4	D0554064:D10		TR01344526-007			D0545758:N14	2.72475	7.08222	0.612983	0.48262		-1.08703	1.17512	-0.0456555
H16	622160	D0554064	H16	H	16	8	D0554064:H16		TR01392553-006			D0545746:A23	2.72475	7.08222	0.612983	0.48262		-1.08728	1.17401	-0.0458229
J7	621760	D0554064	J07	J	7	10	D0554064:J07		TR01322717-006			D0545746:I20	2.72475	7.08222	0.612983	0.48262		-1.0876	1.17263	-0.0460321
F9	621280	D0554064	F09	F	9	6	D0554064:F09		TR01338354-005			D0545746:L03	2.72475	7.08222	0.612983	0.48262		-1.08798	1.17097	-0.0462834
K12	961040	D0554070	K12	K	12	11	D0554070:K12		TR06500881-002			D0545768:J10	1.92148	3.08566	0.447067	-0.354941		-1.08801	1.17083	0.00132522
N18	859240	D0554067	N18	N	18	14	D0554067:N18		TR06404088-002			D0545766:H20	1.98747	3.74535	0.45101	-0.102387		-1.08823	1.16986	3.77e-05
P4	961840	D0554063	P04	P	4	16	D0554063:P04		TR01122104-010			D0545744:N04	2.09276	5.33236	0.704201	0.413554		-1.08908	1.16618	-0.0227039
L12	619560	D0554064	L12	L	12	12	D0554064:L12		TR01365096-002			D0545766:N04	2.72475	7.08222	0.612983	0.48262		-1.08934	1.16502	-0.0471849
A2	858080	D0554067	A02	A	2	1	D0554067:A02		TR06103687-009			D0545766:L11	1.98747	3.74535	0.45101	-0.102387		-1.08948	1.16441	-0.000508602
D4	619360	D0554064	D04	D	4	4	D0554064:D04		TR01300015-003			D0545762:A02	2.72475	7.08222	0.612983	0.48262		-1.0895	1.16433	-0.0472898
L22	619360	D0554064	L22	L	22	12	D0554064:L22		TR01454808-004			D0545766:D05	2.72475	7.08222	0.612983	0.48262		-1.0895	1.16433	-0.0472898
E6	894440	D0554069	E06	E	6	5	D0554069:E06		TR06459830-001			D0545764:G18	1.98258	3.45719	-0.114791	0.00186895		-1.08964	1.16371	-0.0394987
M22	842600	D0554065	M22	M	22	13	D0554065:M22		TR01671560-002			D0545764:L20	2.09023	4.27042	0.234258	0.016182		-1.09024	1.1611	-0.0517842
P3	617840	D0554064	P03	P	3	16	D0554064:P03		TR01298494-005			D0545766:N01	2.72475	7.08222	0.612983	0.48262		-1.0907	1.15907	-0.0480882
A9	617800	D0554064	A09	A	9	1	D0554064:A09		TR01336397-007			D0545756:I11	2.72475	7.08222	0.612983	0.48262		-1.09073	1.15893	-0.0481093
B4	771280	D0554066	B04	B	4	2	D0554066:B04		TR01739489-002			D0545752:F01	2.22208	6.54409	0.582282	0.351882		-1.09078	1.15875	-0.0520707
M6	771280	D0554066	M06	M	6	13	D0554066:M06		TR01779317-003			D0545764:N06	2.22208	6.54409	0.582282	0.351882		-1.09078	1.15875	-0.0520707
H18	771080	D0554066	H18	H	18	8	D0554066:H18		TR02122415-003			D0545764:J05	2.22208	6.54409	0.582282	0.351882		-1.09097	1.15792	-0.0521768
F19	617280	D0554064	F19	F	19	6	D0554064:F19		TR01420890-007			D0545748:K15	2.72475	7.08222	0.612983	0.48262		-1.09115	1.15713	-0.0483828
O5	957720	D0554070	O05	O	5	15	D0554070:O05		TR06489250-001			D0545748:L07	1.92148	3.08566	0.447067	-0.354941		-1.09146	1.15578	-0.00023539
K10	959040	D0554063	K10	K	10	11	D0554063:K10		TR01193085-004			D0545752:H14	2.09276	5.33236	0.704201	0.413554		-1.09148	1.15567	-0.0240947
N5	616160	D0554064	N05	N	5	14	D0554064:N05		TR01310710-005			D0545748:J06	2.72475	7.08222	0.612983	0.48262		-1.09203	1.15326	-0.0489724
A19	616000	D0554064	A19	A	19	1	D0554064:A19		TR01419570-003			D0545748:N19	2.72475	7.08222	0.612983	0.48262		-1.09216	1.1527	-0.0490567
J4	745920	D0554072	J04	J	4	10	D0554072:J04						1.9324	3.0528	0.0264931	-0.386922		-1.09239	1.15172	-0.0168325
P21	615600	D0554064	P21	P	21	16	D0554064:P21		TR01446855-006			D0545744:J15	2.72475	7.08222	0.612983	0.48262		-1.09248	1.15132	-0.0492675
H24	745560	D0554072	H24	H	24	8	D0554072:H24						1.9324	3.0528	0.0264931	-0.386922		-1.09286	1.14965	-0.0170087
P23	769040	D0554066	P23	P	23	16	D0554066:P23		TR02506918-004			D0545758:H04	2.22208	6.54409	0.582282	0.351882		-1.09289	1.14951	-0.0532609
N3	769000	D0554066	N03	N	3	14	D0554066:N03		TR01735399-002			D0545748:F12	2.22208	6.54409	0.582282	0.351882		-1.09293	1.14935	-0.0532821
F19	745360	D0554072	F19	F	19	6	D0554072:F19						1.9324	3.0528	0.0264931	-0.386922		-1.09312	1.1485	-0.0171066
O22	854640	D0554067	O22	O	22	15	D0554067:O22		TR06410156-002			D0545754:L09	1.98747	3.74535	0.45101	-0.102387		-1.09318	1.14823	-0.00213258
H21	614320	D0554064	H21	H	21	8	D0554064:H21		TR01443073-004			D0545746:H06	2.72475	7.08222	0.612983	0.48262		-1.09349	1.14689	-0.0499429
M10	853680	D0554067	M10	M	10	13	D0554067:M10		TR06376646-002			D0545762:I21	1.98747	3.74535	0.45101	-0.102387		-1.09422	1.14372	-0.00258686
H2	890000	D0554069	H02	H	2	8	D0554069:H02		TR06445761-001			D0545762:A03	1.98258	3.45719	-0.114791	0.00186895		-1.09425	1.14358	-0.0417934
E24	838000	D0554065	E24	E	24	5	D0554065:E24		TR01690687-005			D0545750:G06	2.09023	4.27042	0.234258	0.016182		-1.09475	1.14137	-0.0542303
H14	612120	D0554064	H14	H	14	8	D0554064:H14		TR01379947-003			D0545748:J10	2.72475	7.08222	0.612983	0.48262		-1.09523	1.13928	-0.051106
N2	781120	D0554071	N02	N	2	14	D0554071:N02		TR06516590-001			D0545750:M15	1.81387	2.66337	-0.295864	-0.590182		-1.09549	1.13816	-0.0594554
B16	766160	D0554066	B16	B	16	2	D0554066:B16		TR02026776-002			D0545766:I06	2.22208	6.54409	0.582282	0.351882		-1.09561	1.13764	-0.0547959
N13	888360	D0554069	N13	N	13	14	D0554069:N13		TR06470754-001			D0545770:O08	1.98258	3.45719	-0.114791	0.00186895		-1.09595	1.13615	-0.0426441
C7	743120	D0554072	C07	C	7	3	D0554072:C07						1.9324	3.0528	0.0264931	-0.386922		-1.09606	1.13564	-0.0182046
D12	610840	D0554064	D12	D	12	4	D0554064:D12		TR01357784-005			D0545764:A11	2.72475	7.08222	0.612983	0.48262		-1.09624	1.13485	-0.0517842
B19	610720	D0554064	B19	B	19	2	D0554064:B19		TR01419871-008			D0545748:L12	2.72475	7.08222	0.612983	0.48262		-1.09634	1.13444	-0.0518479
B3	887920	D0554069	B03	B	3	2	D0554069:B03		TR06445938-001			D0545750:O17	1.98258	3.45719	-0.114791	0.00186895		-1.09641	1.13415	-0.0428726
H1	952760	D0554070	H01	H	1	8	D0554070:H01		TR06483100-001			D0545768:H24	1.92148	3.08566	0.447067	-0.354941		-1.0966	1.13329	-0.0025774
B23	742400	D0554072	B23	B	23	2	D0554072:B23						1.9324	3.0528	0.0264931	-0.386922		-1.09701	1.13151	-0.0185581
H12	609520	D0554064	H12	H	12	8	D0554064:H12		TR01361360-006			D0545750:H01	2.72475	7.08222	0.612983	0.48262		-1.09729	1.13029	-0.0524847
K12	609360	D0554064	K12	K	12	11	D0554064:K12		TR01364785-007			D0545758:N19	2.72475	7.08222	0.612983	0.48262		-1.09742	1.12974	-0.0525697
N12	608640	D0554064	N12	N	12	14	D0554064:N12		TR01366878-003			D0545766:F01	2.72475	7.08222	0.612983	0.48262		-1.09799	1.12724	-0.0529524
I1	849720	D0554067	I01	I	1	9	D0554067:I01		TR06098790-009			D0545752:E10	1.98747	3.74535	0.45101	-0.102387		-1.09848	1.1251	-0.00446584
C23	950120	D0554063	C23	C	23	3	D0554063:C23		TR01275093-005			D0545756:A03	2.09276	5.33236	0.704201	0.413554		-1.09914	1.1222	-0.0285552
K22	762280	D0554066	K22	K	22	11	D0554066:K22		TR02378061-003			D0545754:H09	2.22208	6.54409	0.582282	0.351882		-1.09927	1.12165	-0.0568726
F5	606200	D0554064	F05	F	5	6	D0554064:F05		TR01306263-002			D0545766:E21	2.72475	7.08222	0.612983	0.48262		-1.09992	1.1188	-0.0542516
F12	606200	D0554064	F12	F	12	6	D0554064:F12		TR01360964-007			D0545744:D16	2.72475	7.08222	0.612983	0.48262		-1.09992	1.1188	-0.0542516
M7	606080	D0554064	M07	M	7	13	D0554064:M07		TR01325044-011			D0545752:N17	2.72475	7.08222	0.612983	0.48262		-1.10001	1.11839	-0.0543156
E7	605960	D0554064	E07	E	7	5	D0554064:E07		TR01320897-008			D0545762:C22	2.72475	7.08222	0.612983	0.48262		-1.10011	1.11797	-0.0543796
E2	605920	D0554064	E02	E	2	5	D0554064:E02		TR01286233-006			D0545744:M24	2.72475	7.08222	0.612983	0.48262		-1.10014	1.11784	-0.054401
C24	948920	D0554063	C24	C	24	3	D0554063:C24		TR01279317-002			D0545746:L14	2.09276	5.33236	0.704201	0.413554		-1.10017	1.11769	-0.0291588
D2	949320	D0554070	D02	D	2	4	D0554070:D02		TR06486319-001			D0545752:C17	1.92148	3.08566	0.447067	-0.354941		-1.10017	1.11769	-0.00420914
A12	761240	D0554066	A12	A	12	1	D0554066:A12		TR01910281-003			D0545762:D09	2.22208	6.54409	0.582282	0.351882		-1.10025	1.11736	-0.0574309
E18	604880	D0554064	E18	E	18	5	D0554064:E18		TR01414633-005			D0545750:C23	2.72475	7.08222	0.612983	0.48262		-1.10096	1.11424	-0.0549561
H12	760200	D0554066	H12	H	12	8	D0554066:H12		TR01922515-002			D0545760:F05	2.22208	6.54409	0.582282	0.351882		-1.10123	1.11308	-0.0579899
L16	603920	D0554064	L16	L	16	12	D0554064:L16		TR01396859-002			D0545752:E09	2.72475	7.08222	0.612983	0.48262		-1.10172	1.11092	-0.0554692
O11	926960	D0554068	O11	O	11	15	D0554068:O11		TR06422370-001			D0545748:E12	1.82171	4.17007	0.189706	-0.0171941		-1.10207	1.10942	-0.0647661
F23	946640	D0554063	F23	F	23	6	D0554063:F23		TR01275869-004			D0545760:D22	2.09276	5.33236	0.704201	0.413554		-1.10213	1.10914	-0.0303079
P5	758560	D0554066	P05	P	5	16	D0554066:P05		TR01767005-004			D0545750:E13	2.22208	6.54409	0.582282	0.351882		-1.10278	1.10632	-0.058873
B24	829440	D0554065	B24	B	24	2	D0554065:B24		TR01686828-003			D0545758:C15	2.09023	4.27042	0.234258	0.016182		-1.10315	1.10466	-0.0588191
L21	601760	D0554064	L21	L	21	12	D0554064:L21		TR01444349-003			D0545764:A14	2.72475	7.08222	0.612983	0.48262		-1.10343	1.10345	-0.0566258
H2	601440	D0554064	H02	H	2	8	D0554064:H02		TR01287964-004			D0545762:M18	2.72475	7.08222	0.612983	0.48262		-1.10369	1.10234	-0.0567975
N9	601360	D0554064	N09	N	9	14	D0554064:N09		TR01340414-004			D0545744:D23	2.72475	7.08222	0.612983	0.48262		-1.10375	1.10206	-0.0568404
O7	600840	D0554064	O07	O	7	15	D0554064:O07		TR01325526-006			D0545762:I22	2.72475	7.08222	0.612983	0.48262		-1.10416	1.10026	-0.0571194
D3	843760	D0554067	D03	D	3	4	D0554067:D03		TR06115064-018			D0545758:D09	1.98747	3.74535	0.45101	-0.102387		-1.10489	1.09708	-0.00730921
M1	736360	D0554072	M01	M	1	13	D0554072:M01		TR06558032-001			D0545750:A19	1.9324	3.0528	0.0264931	-0.386922		-1.10495	1.09683	-0.0215351
B1	943160	D0554063	B01	B	1	2	D0554063:B01		TR00968816-007			D0545744:M12	2.09276	5.33236	0.704201	0.413554		-1.10512	1.09608	-0.0320678
C23	736120	D0554072	C23	C	23	3	D0554072:C23						1.9324	3.0528	0.0264931	-0.386922		-1.10526	1.09545	-0.0216538
I19	599280	D0554064	I19	I	19	9	D0554064:I19		TR01423738-002			D0545760:C08	2.72475	7.08222	0.612983	0.48262		-1.1054	1.09487	-0.0579577
I12	735800	D0554072	I12	I	12	9	D0554072:I12						1.9324	3.0528	0.0264931	-0.386922		-1.10568	1.09361	-0.0218122
K21	735480	D0554072	K21	K	21	11	D0554072:K21						1.9324	3.0528	0.0264931	-0.386922		-1.1061	1.09177	-0.0219706
P4	878160	D0554069	P04	P	4	16	D0554069:P04		TR06449377-001			D0545770:G09	1.98258	3.45719	-0.114791	0.00186895		-1.10653	1.0899	-0.0479726
F1	877840	D0554069	F01	F	1	6	D0554069:F01		TR06445506-001			D0545760:N13	1.98258	3.45719	-0.114791	0.00186895		-1.10686	1.08845	-0.0481408
A14	753920	D0554066	A14	A	14	1	D0554066:A14		TR01977461-002			D0545766:H03	2.22208	6.54409	0.582282	0.351882		-1.10715	1.08719	-0.0613811
C14	825280	D0554065	C14	C	14	3	D0554065:C14		TR01587617-003			D0545750:B01	2.09023	4.27042	0.234258	0.016182		-1.10724	1.08682	-0.0610668
F22	596480	D0554064	F22	F	22	6	D0554064:F22		TR01450271-002			D0545750:F18	2.72475	7.08222	0.612983	0.48262		-1.10761	1.08518	-0.0594662
M2	940120	D0554063	M02	M	2	13	D0554063:M02		TR01070972-005			D0545750:G12	2.09276	5.33236	0.704201	0.413554		-1.10773	1.08467	-0.0336109
O2	772680	D0554071	O02	O	2	15	D0554071:O02		TR06516591-001			D0545766:A23	1.81387	2.66337	-0.295864	-0.590182		-1.10773	1.08466	-0.0640346
J9	596200	D0554064	J09	J	9	10	D0554064:J09		TR01339571-003			D0545744:N06	2.72475	7.08222	0.612983	0.48262		-1.10783	1.08421	-0.0596174
C24	824480	D0554065	C24	C	24	3	D0554065:C24		TR01687475-006			D0545770:N07	2.09023	4.27042	0.234258	0.016182		-1.10802	1.08339	-0.0615003
M16	752880	D0554066	M16	M	16	13	D0554066:M16		TR02048725-002			D0545768:A19	2.22208	6.54409	0.582282	0.351882		-1.10813	1.08291	-0.0619452
B15	752720	D0554066	B15	B	15	2	D0554066:B15		TR02002770-003			D0545748:G19	2.22208	6.54409	0.582282	0.351882		-1.10828	1.08225	-0.0620321
C12	939320	D0554063	C12	C	12	3	D0554063:C12		TR01201887-005			D0545764:P03	2.09276	5.33236	0.704201	0.413554		-1.10842	1.08167	-0.0340179
G24	595200	D0554064	G24	G	24	7	D0554064:G24		TR01478468-005			D0545752:M06	2.72475	7.08222	0.612983	0.48262		-1.10863	1.08075	-0.0601576
H20	823360	D0554065	H20	H	20	8	D0554065:H20		TR01646317-004			D0545760:P21	2.09023	4.27042	0.234258	0.016182		-1.10912	1.07858	-0.0621081
G8	594440	D0554064	G08	G	8	7	D0554064:G08		TR01329053-003			D0545766:K14	2.72475	7.08222	0.612983	0.48262		-1.10923	1.07812	-0.0605687
C14	733040	D0554072	C14	C	14	3	D0554072:C14						1.9324	3.0528	0.0264931	-0.386922		-1.10931	1.07776	-0.0231802
E20	594160	D0554064	E20	E	20	5	D0554064:E20		TR01432025-004			D0545760:P18	2.72475	7.08222	0.612983	0.48262		-1.10945	1.07716	-0.0607202
N21	751480	D0554066	N21	N	21	14	D0554066:N21		TR02312694-003			D0545768:C23	2.22208	6.54409	0.582282	0.351882		-1.10945	1.07714	-0.0627058
O11	732360	D0554072	O11	O	11	15	D0554072:O11						1.9324	3.0528	0.0264931	-0.386922		-1.1102	1.07386	-0.023518
G23	838320	D0554067	G23	G	23	7	D0554067:G23		TR06412011-001			D0545752:B13	1.98747	3.74535	0.45101	-0.102387		-1.11074	1.07151	-0.00992085
F23	592120	D0554064	F23	F	23	6	D0554064:F23		TR01462645-004			D0545752:E01	2.72475	7.08222	0.612983	0.48262		-1.11106	1.0701	-0.0618258
I2	935880	D0554063	I02	I	2	9	D0554063:I02		TR01062632-006			D0545758:C13	2.09276	5.33236	0.704201	0.413554		-1.11137	1.06876	-0.0357724
H24	749440	D0554066	H24	H	24	8	D0554066:H24		TR04851567-004			D0545756:O15	2.22208	6.54409	0.582282	0.351882		-1.11138	1.06873	-0.0638165
I23	938480	D0554070	I23	I	23	9	D0554070:I23		TR06512204-001			D0545750:E23	1.92148	3.08566	0.447067	-0.354941		-1.11142	1.06854	-0.00939149
N4	591280	D0554064	N04	N	4	14	D0554064:N04		TR01302877-006			D0545746:G13	2.72475	7.08222	0.612983	0.48262		-1.11173	1.06719	-0.0622819
E2	934880	D0554063	E02	E	2	5	D0554063:E02		TR01061571-003			D0545750:L07	2.09276	5.33236	0.704201	0.413554		-1.11223	1.065	-0.0362838
P1	918320	D0554068	P01	P	1	16	D0554068:P01		TR06413120-001			D0545768:O22	1.82171	4.17007	0.189706	-0.0171941		-1.11246	1.064	-0.0695123
J4	590320	D0554064	J04	J	4	10	D0554064:J04		TR01301054-006			D0545762:J18	2.72475	7.08222	0.612983	0.48262		-1.11249	1.06387	-0.0628037
N11	589640	D0554064	N11	N	11	14	D0554064:N11		TR01356893-003			D0545752:H03	2.72475	7.08222	0.612983	0.48262		-1.11303	1.06152	-0.0631737
M18	589560	D0554064	M18	M	18	13	D0554064:M18		TR01417828-007			D0545764:O24	2.72475	7.08222	0.612983	0.48262		-1.11309	1.06124	-0.0632172
K13	589280	D0554064	K13	K	13	11	D0554064:K13		TR01374423-006			D0545744:D12	2.72475	7.08222	0.612983	0.48262		-1.11331	1.06027	-0.0633697
K23	729760	D0554072	K23	K	23	11	D0554072:K23						1.9324	3.0528	0.0264931	-0.386922		-1.11362	1.05893	-0.0248117
N23	588760	D0554064	N23	N	23	14	D0554064:N23		TR01472647-008			D0545764:I01	2.72475	7.08222	0.612983	0.48262		-1.11372	1.05848	-0.063653
B24	729600	D0554072	B24	B	24	2	D0554072:B24						1.9324	3.0528	0.0264931	-0.386922		-1.11383	1.05801	-0.0248914
I17	746840	D0554066	I17	I	17	9	D0554066:I17		TR02074743-002			D0545766:H19	2.22208	6.54409	0.582282	0.351882		-1.11383	1.05801	-0.0652362
A24	729520	D0554072	A24	A	24	1	D0554072:A24						1.9324	3.0528	0.0264931	-0.386922		-1.11393	1.05755	-0.0249313
B16	588320	D0554064	B16	B	16	2	D0554064:B16		TR01391746-004			D0545766:J15	2.72475	7.08222	0.612983	0.48262		-1.11407	1.05695	-0.0638928
N23	932440	D0554063	N23	N	23	14	D0554063:N23		TR01278067-003			D0545750:G24	2.09276	5.33236	0.704201	0.413554		-1.11432	1.05585	-0.0375341
J17	587960	D0554064	J17	J	17	10	D0554064:J17		TR01405424-003			D0545744:F07	2.72475	7.08222	0.612983	0.48262		-1.11436	1.05571	-0.0640892
P21	729120	D0554072	P21	P	21	16	D0554072:P21						1.9324	3.0528	0.0264931	-0.386922		-1.11446	1.05526	-0.0251307
E22	746000	D0554066	E22	E	22	5	D0554066:E22		TR02348734-002			D0545764:J24	2.22208	6.54409	0.582282	0.351882		-1.11462	1.05455	-0.0656959
P14	834360	D0554067	P14	P	14	16	D0554067:P14		TR06395190-002			D0545762:J05	1.98747	3.74535	0.45101	-0.102387		-1.115	1.05289	-0.0118319
C18	587000	D0554064	C18	C	18	3	D0554064:C18		TR01414156-002			D0545764:A18	2.72475	7.08222	0.612983	0.48262		-1.11512	1.05239	-0.0646131
B2	931280	D0554063	B02	B	2	2	D0554063:B02		TR01060253-007			D0545744:H10	2.09276	5.33236	0.704201	0.413554		-1.11532	1.05149	-0.0381297
C22	817040	D0554065	C22	C	22	3	D0554065:C22		TR01661887-009			D0545762:P24	2.09023	4.27042	0.234258	0.016182		-1.11532	1.05148	-0.0655535
H24	816600	D0554065	H24	H	24	8	D0554065:H24		TR01694095-005			D0545768:B05	2.09023	4.27042	0.234258	0.016182		-1.11576	1.04959	-0.0657944
C5	586040	D0554064	C05	C	5	3	D0554064:C05		TR01304154-006			D0545762:D23	2.72475	7.08222	0.612983	0.48262		-1.11588	1.04907	-0.0651378
N23	933600	D0554070	N23	N	23	14	D0554070:N23		TR06512269-001			D0545746:F14	1.92148	3.08566	0.447067	-0.354941		-1.11648	1.04641	-0.0117449
P4	585200	D0554064	P04	P	4	16	D0554064:P04		TR01302982-005			D0545746:C22	2.72475	7.08222	0.612983	0.48262		-1.11654	1.04616	-0.0655973
L5	585120	D0554064	L05	L	5	12	D0554064:L05		TR01309428-004			D0545752:F16	2.72475	7.08222	0.612983	0.48262		-1.1166	1.04588	-0.0656411
L15	584880	D0554064	L15	L	15	12	D0554064:L15		TR01390374-004			D0545750:F19	2.72475	7.08222	0.612983	0.48262		-1.11679	1.04505	-0.0657725
P1	933200	D0554070	P01	P	1	16	D0554070:P01		TR06486284-001			D0552256:O18	1.92148	3.08566	0.447067	-0.354941		-1.1169	1.0446	-0.0119383
N10	584160	D0554064	N10	N	10	14	D0554064:N10		TR01350827-002			D0545756:I03	2.72475	7.08222	0.612983	0.48262		-1.11736	1.04256	-0.066167
C12	741520	D0554066	C12	C	12	3	D0554066:C12		TR01913087-003			D0545762:L22	2.22208	6.54409	0.582282	0.351882		-1.11885	1.03608	-0.0681557
F2	912520	D0554068	F02	F	2	6	D0554068:F02		TR06413250-002			D0545752:A20	1.82171	4.17007	0.189706	-0.0171941		-1.11943	1.03352	-0.0727278
J22	740120	D0554066	J22	J	22	10	D0554066:J22		TR02369970-003			D0545762:O19	2.22208	6.54409	0.582282	0.351882		-1.12017	1.03031	-0.0689273
I21	580280	D0554064	I21	I	21	9	D0554064:I21		TR01443095-007			D0545748:G23	2.72475	7.08222	0.612983	0.48262		-1.12044	1.02914	-0.0682989
H20	763840	D0554071	H20	H	20	8	D0554071:H20		TR06547980-001			D0545754:A22	1.81387	2.66337	-0.295864	-0.590182		-1.12056	1.02861	-0.0688831
K8	579840	D0554064	K08	K	8	11	D0554064:K08		TR01331935-006			D0545750:L04	2.72475	7.08222	0.612983	0.48262		-1.12078	1.02762	-0.0685413
C24	910640	D0554068	C24	C	24	3	D0554068:C24		TR06445373-001			D0545768:H16	1.82171	4.17007	0.189706	-0.0171941		-1.1217	1.02364	-0.0737752
K16	578480	D0554064	K16	K	16	11	D0554064:K16		TR01396151-008			D0545746:G07	2.72475	7.08222	0.612983	0.48262		-1.12186	1.02292	-0.0692915
K15	578320	D0554064	K15	K	15	11	D0554064:K15		TR01390072-006			D0545750:C04	2.72475	7.08222	0.612983	0.48262		-1.12199	1.02236	-0.0693798
A3	737760	D0554066	A03	A	3	1	D0554066:A03		TR01720806-003			D0545750:G21	2.22208	6.54409	0.582282	0.351882		-1.12239	1.02059	-0.070231
K14	862480	D0554069	K14	K	14	11	D0554069:K14		TR06471000-001			D0545768:O04	1.98258	3.45719	-0.114791	0.00186895		-1.1228	1.0188	-0.0562935
B23	922440	D0554063	B23	B	23	2	D0554063:B23		TR01274469-003			D0545760:M09	2.09276	5.33236	0.704201	0.413554		-1.12291	1.01832	-0.042696
F2	576720	D0554064	F02	F	2	6	D0554064:F02		TR01286683-003			D0545762:K11	2.72475	7.08222	0.612983	0.48262		-1.12325	1.01683	-0.0702642
A10	736440	D0554066	A10	A	10	1	D0554066:A10		TR01843427-002			D0545770:P23	2.22208	6.54409	0.582282	0.351882		-1.12364	1.01515	-0.0709619
O8	861320	D0554069	O08	O	8	15	D0554069:O08		TR06464729-001			D0545770:A12	1.98258	3.45719	-0.114791	0.00186895		-1.12401	1.01354	-0.0569155
H23	735600	D0554066	H23	H	23	8	D0554066:H23		TR02456155-002			D0545748:C06	2.22208	6.54409	0.582282	0.351882		-1.12443	1.01168	-0.0714277
H19	920440	D0554063	H19	H	19	8	D0554063:H19		TR01249355-004			D0545764:G19	2.09276	5.33236	0.704201	0.413554		-1.12463	1.01081	-0.0437358
O5	807480	D0554065	O05	O	5	15	D0554065:O05		TR01523572-007			D0545746:J22	2.09023	4.27042	0.234258	0.016182		-1.12471	1.01048	-0.0708178
N2	735240	D0554066	N02	N	2	14	D0554066:N02		TR01713682-006			D0545746:K18	2.22208	6.54409	0.582282	0.351882		-1.12477	1.0102	-0.0716275
P21	760720	D0554071	P21	P	21	16	D0554071:P21		TR06548215-001			D0545748:O04	1.81387	2.66337	-0.295864	-0.590182		-1.12508	1.00884	-0.0706074
H20	574160	D0554064	H20	H	20	8	D0554064:H20		TR01433630-005			D0545770:M06	2.72475	7.08222	0.612983	0.48262		-1.12528	1.00797	-0.071683
K12	806800	D0554065	K12	K	12	11	D0554065:K12		TR01570569-003			D0545762:J17	2.09023	4.27042	0.234258	0.016182		-1.12538	1.00756	-0.0711947
D4	859920	D0554069	D04	D	4	4	D0554069:D04		TR06446222-003			D0545750:L09	1.98258	3.45719	-0.114791	0.00186895		-1.12546	1.00719	-0.0576673
N8	573800	D0554064	N08	N	8	14	D0554064:N08		TR01334230-002			D0545746:M23	2.72475	7.08222	0.612983	0.48262		-1.12557	1.00673	-0.0718829
A1	806560	D0554065	A01	A	1	1	D0554065:A01		TR01478840-003			D0545766:A05	2.09023	4.27042	0.234258	0.016182		-1.12561	1.00653	-0.0713278
A19	806360	D0554065	A19	A	19	1	D0554065:A19		TR01630154-003			D0545754:E08	2.09023	4.27042	0.234258	0.016182		-1.12581	1.00567	-0.0714388
C19	572200	D0554064	C19	C	19	3	D0554064:C19		TR01420129-004			D0545744:I14	2.72475	7.08222	0.612983	0.48262		-1.12683	1.00119	-0.0727724
O14	823240	D0554067	O14	O	14	15	D0554067:O14		TR06395188-002			D0545768:L11	1.98747	3.74535	0.45101	-0.102387		-1.12697	1.00061	-0.0172437
P8	732600	D0554066	P08	P	8	16	D0554066:P08		TR01819442-004			D0545758:H19	2.22208	6.54409	0.582282	0.351882		-1.12726	0.999318	-0.0730953
A22	905760	D0554068	A22	A	22	1	D0554068:A22		TR06443818-001			D0545768:O01	1.82171	4.17007	0.189706	-0.0171941		-1.12756	0.997992	-0.0765058
G23	718880	D0554072	G23	G	23	7	D0554072:G23						1.9324	3.0528	0.0264931	-0.386922		-1.12792	0.996461	-0.0302676
B23	758680	D0554071	B23	B	23	2	D0554071:B23		TR06555096-001			D0545754:M02	1.81387	2.66337	-0.295864	-0.590182		-1.12804	0.995903	-0.0717385
C23	803960	D0554065	C23	C	23	3	D0554065:C23		TR01678608-002			D0545764:N03	2.09023	4.27042	0.234258	0.016182		-1.12816	0.995379	-0.0727724
G7	916040	D0554063	G07	G	7	7	D0554063:G07		TR01153279-003			D0545760:I16	2.09276	5.33236	0.704201	0.413554		-1.12841	0.994302	-0.0460321
B12	569920	D0554064	B12	B	12	2	D0554064:B12		TR01357552-002			D0545772:A19	2.72475	7.08222	0.612983	0.48262		-1.12864	0.993305	-0.0740431
C22	718240	D0554072	C22	C	22	3	D0554072:C22						1.9324	3.0528	0.0264931	-0.386922		-1.12876	0.992786	-0.0305907
F1	730600	D0554066	F01	F	1	6	D0554066:F01		TR01697332-003			D0545746:P14	2.22208	6.54409	0.582282	0.351882		-1.12915	0.991075	-0.0742105
D19	569120	D0554064	D19	D	19	4	D0554064:D19		TR01420508-009			D0545758:B09	2.72475	7.08222	0.612983	0.48262		-1.12927	0.990538	-0.0744898
E20	801800	D0554065	E20	E	20	5	D0554065:E20		TR01643946-002			D0545748:L05	2.09023	4.27042	0.234258	0.016182		-1.13028	0.986115	-0.0739761
L6	919960	D0554070	L06	L	6	12	D0554070:L06		TR06489356-001			D0545752:N19	1.92148	3.08566	0.447067	-0.354941		-1.13064	0.984568	-0.0183911
H11	728920	D0554066	H11	H	11	8	D0554066:H11		TR01892353-003			D0545758:P21	2.22208	6.54409	0.582282	0.351882		-1.13073	0.98415	-0.0751496
N15	756560	D0554071	N15	N	15	14	D0554071:N15		TR06544610-002			D0545768:E18	1.81387	2.66337	-0.295864	-0.590182		-1.13112	0.982464	-0.0729171
A6	912680	D0554063	A06	A	6	1	D0554063:A06		TR01139422-007			D0545744:P08	2.09276	5.33236	0.704201	0.413554		-1.1313	0.981692	-0.0477939
K1	818560	D0554067	K01	K	1	11	D0554067:K01		TR06099039-033			D0545744:C01	1.98747	3.74535	0.45101	-0.102387		-1.132	0.978606	-0.0195416
J16	715760	D0554072	J16	J	16	10	D0554072:J16						1.9324	3.0528	0.0264931	-0.386922		-1.13201	0.978546	-0.0318449
P17	918560	D0554070	P17	P	17	16	D0554070:P17		TR06505888-001			D0545770:O11	1.92148	3.08566	0.447067	-0.354941		-1.13209	0.97822	-0.0190791
K13	727400	D0554066	K13	K	13	11	D0554066:K13		TR01963475-002			D0545750:J01	2.22208	6.54409	0.582282	0.351882		-1.13217	0.977885	-0.076001
G2	715520	D0554072	G02	G	2	7	D0554072:G02		TR06561464-015			D0545758:B21	1.9324	3.0528	0.0264931	-0.386922		-1.13233	0.977168	-0.0319664
I23	901720	D0554068	I23	I	23	9	D0554068:I23		TR06444505-001			D0545750:E07	1.82171	4.17007	0.189706	-0.0171941		-1.13242	0.976759	-0.0787795
N19	727120	D0554066	N19	N	19	14	D0554066:N19		TR02177450-002			D0545748:L01	2.22208	6.54409	0.582282	0.351882		-1.13243	0.976731	-0.076158
N22	817040	D0554067	N22	N	22	14	D0554067:N22		TR06408607-004			D0552256:D16	1.98747	3.74535	0.45101	-0.102387		-1.13364	0.97146	-0.0202906
M4	725360	D0554066	M04	M	4	13	D0554066:M04		TR01748486-003			D0545766:D06	2.22208	6.54409	0.582282	0.351882		-1.13409	0.969477	-0.0771462
O8	714000	D0554072	O08	O	8	15	D0554072:O08						1.9324	3.0528	0.0264931	-0.386922		-1.13433	0.968441	-0.0327371
F24	562040	D0554064	F24	F	24	6	D0554064:F24		TR01478416-004			D0545762:G05	2.72475	7.08222	0.612983	0.48262		-1.13488	0.966047	-0.0784636
E19	561600	D0554064	E19	E	19	5	D0554064:E19		TR01420653-002			D0545772:A21	2.72475	7.08222	0.612983	0.48262		-1.13522	0.964525	-0.0787118
O8	815520	D0554067	O08	O	8	15	D0554067:O08		TR06375779-004			D0545746:N10	1.98747	3.74535	0.45101	-0.102387		-1.13527	0.964313	-0.0210408
A14	713080	D0554072	A14	A	14	1	D0554072:A14						1.9324	3.0528	0.0264931	-0.386922		-1.13554	0.963158	-0.0332043
O3	796240	D0554065	O03	O	3	15	D0554065:O03		TR01507176-003			D0545750:I12	2.09023	4.27042	0.234258	0.016182		-1.13574	0.962269	-0.07709
O12	849960	D0554069	O12	O	12	15	D0554069:O12		TR06470521-001			D0545768:D07	1.98258	3.45719	-0.114791	0.00186895		-1.13579	0.962033	-0.063054
N17	723400	D0554066	N17	N	17	14	D0554066:N17		TR02085772-002			D0545760:K13	2.22208	6.54409	0.582282	0.351882		-1.13594	0.961398	-0.0782494
M4	560640	D0554064	M04	M	4	13	D0554064:M04		TR01302558-003			D0545762:A18	2.72475	7.08222	0.612983	0.48262		-1.13598	0.961204	-0.0792537
N2	712680	D0554072	N02	N	2	14	D0554072:N02		TR06562784-001			D0545746:O10	1.9324	3.0528	0.0264931	-0.386922		-1.13606	0.960862	-0.0334076
A5	723040	D0554066	A05	A	5	1	D0554066:A05		TR01753513-002			D0545768:O03	2.22208	6.54409	0.582282	0.351882		-1.13628	0.959915	-0.0784523
P11	898440	D0554068	P11	P	11	16	D0554068:P11		TR06422400-002			D0545748:A20	1.82171	4.17007	0.189706	-0.0171941		-1.13637	0.95952	-0.0806342
N19	560120	D0554064	N19	N	19	14	D0554064:N19		TR01427973-005			D0545744:L11	2.72475	7.08222	0.612983	0.48262		-1.1364	0.959405	-0.0795476
G3	560000	D0554064	G03	G	3	7	D0554064:G03		TR01295773-006			D0545758:B01	2.72475	7.08222	0.612983	0.48262		-1.13649	0.95899	-0.0796154
E21	795320	D0554065	E21	E	21	5	D0554065:E21		TR01652034-006			D0545758:I11	2.09023	4.27042	0.234258	0.016182		-1.13664	0.958323	-0.0776074
J23	898000	D0554068	J23	J	23	10	D0554068:J23		TR06444553-001			D0545764:I02	1.82171	4.17007	0.189706	-0.0171941		-1.1369	0.957207	-0.0808836
E8	559280	D0554064	E08	E	8	5	D0554064:E08		TR01328453-005			D0545752:B21	2.72475	7.08222	0.612983	0.48262		-1.13706	0.9565	-0.0800226
D5	559200	D0554064	D05	D	5	4	D0554064:D05		TR01304692-007			D0545764:C07	2.72475	7.08222	0.612983	0.48262		-1.13712	0.956223	-0.0800679
P13	813520	D0554067	P13	P	13	16	D0554067:P13		TR06389763-020			D0545770:C08	1.98747	3.74535	0.45101	-0.102387		-1.13742	0.954911	-0.02203
A24	913400	D0554070	A24	A	24	1	D0554070:A24		TR06512303-001			D0545748:A24	1.92148	3.08566	0.447067	-0.354941		-1.13744	0.954824	-0.0216242
J23	812840	D0554067	J23	J	23	10	D0554067:J23		TR06412062-002			D0545762:M07	1.98747	3.74535	0.45101	-0.102387		-1.13816	0.951714	-0.0223668
B14	793720	D0554065	B14	B	14	2	D0554065:B14		TR01587099-003			D0552256:I06	2.09023	4.27042	0.234258	0.016182		-1.13821	0.951461	-0.0785087
D23	720880	D0554066	D23	D	23	4	D0554066:D23		TR02438518-002			D0545748:A22	2.22208	6.54409	0.582282	0.351882		-1.13832	0.951012	-0.0796719
E10	557320	D0554064	E10	E	10	5	D0554064:E10		TR01344975-006			D0545750:P11	2.72475	7.08222	0.612983	0.48262		-1.13861	0.94972	-0.0811332
O11	793000	D0554065	O11	O	11	15	D0554065:O11		TR01564763-003			D0545772:M13	2.09023	4.27042	0.234258	0.016182		-1.13892	0.948373	-0.0789149
G10	719720	D0554066	G10	G	10	7	D0554066:G10		TR01860998-002			D0545764:I21	2.22208	6.54409	0.582282	0.351882		-1.13941	0.946231	-0.0803283
A21	895800	D0554068	A21	A	21	1	D0554068:A21		TR06439641-001			D0545754:K14	1.82171	4.17007	0.189706	-0.0171941		-1.13954	0.945644	-0.0821328
M7	719480	D0554066	M07	M	7	13	D0554066:M07		TR01800428-003			D0545746:M22	2.22208	6.54409	0.582282	0.351882		-1.13964	0.945241	-0.0804643
A3	902760	D0554063	A03	A	3	1	D0554063:A03		TR01076853-004			D0545764:D11	2.09276	5.33236	0.704201	0.413554		-1.13981	0.944464	-0.0530375
P7	792040	D0554065	P07	P	7	16	D0554065:P07		TR01536341-003			D0545746:C01	2.09023	4.27042	0.234258	0.016182		-1.13986	0.944256	-0.0794571
H24	811000	D0554067	H24	H	24	8	D0554067:H24		TR06412255-002			D0545754:D05	1.98747	3.74535	0.45101	-0.102387		-1.14014	0.943063	-0.0232795
H2	718840	D0554066	H02	H	2	8	D0554066:H02		TR01709803-009			D0545758:G09	2.22208	6.54409	0.582282	0.351882		-1.14024	0.942603	-0.0808269
O8	895120	D0554068	O08	O	8	15	D0554068:O08		TR06420327-001			D0545760:L18	1.82171	4.17007	0.189706	-0.0171941		-1.14036	0.942071	-0.0825197
N23	718320	D0554066	N23	N	23	14	D0554066:N23		TR02489075-002			D0545752:M20	2.22208	6.54409	0.582282	0.351882		-1.14073	0.94046	-0.0811218
D4	708800	D0554072	D04	D	4	4	D0554072:D04						1.9324	3.0528	0.0264931	-0.386922		-1.14116	0.938584	-0.0353842
O9	708760	D0554072	O09	O	9	15	D0554072:O09						1.9324	3.0528	0.0264931	-0.386922		-1.14121	0.938354	-0.0354046
I3	717400	D0554066	I03	I	3	9	D0554066:I03		TR01731556-002			D0545752:B01	2.22208	6.54409	0.582282	0.351882		-1.1416	0.936668	-0.0816441
G3	708400	D0554072	G03	G	3	7	D0554072:G03		TR06562793-001			D0545754:O20	1.9324	3.0528	0.0264931	-0.386922		-1.14169	0.936287	-0.0355885
N21	809520	D0554067	N21	N	21	14	D0554067:N21		TR06406158-001			D0545770:M07	1.98747	3.74535	0.45101	-0.102387		-1.14173	0.936105	-0.0240151
O11	717200	D0554066	O11	O	11	15	D0554066:O11		TR01903121-002			D0545768:F02	2.22208	6.54409	0.582282	0.351882		-1.14179	0.935844	-0.0817577
O3	893840	D0554068	O03	O	3	15	D0554068:O03		TR06416489-001			D0545750:A03	1.82171	4.17007	0.189706	-0.0171941		-1.1419	0.935343	-0.0832488
A17	893760	D0554068	A17	A	17	1	D0554068:A17		TR06424940-002			D0545764:P02	1.82171	4.17007	0.189706	-0.0171941		-1.142	0.934923	-0.0832944
O6	716520	D0554066	O06	O	6	15	D0554066:O06		TR01783884-005			D0545762:O22	2.22208	6.54409	0.582282	0.351882		-1.14243	0.933041	-0.0821442
M3	843520	D0554069	M03	M	3	13	D0554069:M03		TR06446151-002			D0545748:F01	1.98258	3.45719	-0.114791	0.00186895		-1.14248	0.932833	-0.0665728
P15	748440	D0554071	P15	P	15	16	D0554071:P15		TR06546133-001			D0545760:G08	1.81387	2.66337	-0.295864	-0.590182		-1.1429	0.930987	-0.0774611
P14	892880	D0554068	P14	P	14	16	D0554068:P14		TR06423992-002			D0545744:D19	1.82171	4.17007	0.189706	-0.0171941		-1.14306	0.930298	-0.0837964
F22	715800	D0554066	F22	F	22	6	D0554066:F22		TR02348948-004			D0545752:H13	2.22208	6.54409	0.582282	0.351882		-1.14311	0.930073	-0.0825538
L5	907720	D0554070	L05	L	5	12	D0554070:L05		TR06489247-001			D0545746:D15	1.92148	3.08566	0.447067	-0.354941		-1.14334	0.92907	-0.0244431
J22	707120	D0554072	J22	J	22	10	D0554072:J22						1.9324	3.0528	0.0264931	-0.386922		-1.14337	0.928937	-0.0362429
H23	807720	D0554067	H23	H	23	8	D0554067:H23		TR06412036-001			D0545746:K06	1.98747	3.74535	0.45101	-0.102387		-1.14366	0.927642	-0.0249114
N15	788160	D0554065	N15	N	15	14	D0554065:N15		TR01601413-004			D0545762:B05	2.09023	4.27042	0.234258	0.016182		-1.14367	0.927615	-0.0816554
C24	807680	D0554067	C24	C	24	3	D0554067:C24		TR06412205-001			D0545766:P17	1.98747	3.74535	0.45101	-0.102387		-1.14371	0.927454	-0.0249313
G15	550640	D0554064	G15	G	15	7	D0554064:G15		TR01386894-002			D0545768:G20	2.72475	7.08222	0.612983	0.48262		-1.1439	0.926612	-0.0849396
O1	787800	D0554065	O01	O	1	15	D0554065:O01		TR01487669-006			D0545764:G14	2.09023	4.27042	0.234258	0.016182		-1.14402	0.926071	-0.08186
N13	706600	D0554072	N13	N	13	14	D0554072:N13						1.9324	3.0528	0.0264931	-0.386922		-1.14405	0.925952	-0.036509
H10	550400	D0554064	H10	H	10	8	D0554064:H10		TR01345974-006			D0545756:I05	2.72475	7.08222	0.612983	0.48262		-1.14409	0.925782	-0.0850769
I21	714680	D0554066	I21	I	21	9	D0554066:I21		TR02285535-002			D0545766:O05	2.22208	6.54409	0.582282	0.351882		-1.14416	0.925457	-0.0831918
N17	550160	D0554064	N17	N	17	14	D0554064:N17		TR01406456-005			D0545746:O14	2.72475	7.08222	0.612983	0.48262		-1.14428	0.924952	-0.0852144
K15	714440	D0554066	K15	K	15	11	D0554066:K15		TR02014603-005			D0545752:I12	2.22208	6.54409	0.582282	0.351882		-1.14439	0.924468	-0.0833286
O18	806960	D0554067	O18	O	18	15	D0554067:O18		TR06404089-001			D0545764:N05	1.98747	3.74535	0.45101	-0.102387		-1.14448	0.924069	-0.0252903
J10	548120	D0554064	J10	J	10	10	D0554064:J10		TR01347921-003			D0545746:B18	2.72475	7.08222	0.612983	0.48262		-1.14589	0.917895	-0.0863842
F1	785720	D0554065	F01	F	1	6	D0554065:F01		TR01479949-002			D0545768:J08	2.09023	4.27042	0.234258	0.016182		-1.14607	0.91715	-0.0830436
L18	805240	D0554067	L18	L	18	12	D0554067:L18		TR06404061-002			D0545752:F22	1.98747	3.74535	0.45101	-0.102387		-1.14633	0.915983	-0.0261492
M14	712280	D0554066	M14	M	14	13	D0554066:M14		TR01993760-002			D0545768:M20	2.22208	6.54409	0.582282	0.351882		-1.14643	0.915565	-0.084562
J5	712040	D0554066	J05	J	5	10	D0554066:J05		TR01759304-003			D0545754:O16	2.22208	6.54409	0.582282	0.351882		-1.14665	0.914576	-0.0846993
O16	784880	D0554065	O16	O	16	15	D0554065:O16		TR01609396-002			D0545748:N08	2.09023	4.27042	0.234258	0.016182		-1.14689	0.913547	-0.0835225
N14	704240	D0554072	N14	N	14	14	D0554072:N14						1.9324	3.0528	0.0264931	-0.386922		-1.14715	0.912401	-0.0377188
F3	839000	D0554069	F03	F	3	6	D0554069:F03		TR06445989-002			D0545762:P03	1.98258	3.45719	-0.114791	0.00186895		-1.14717	0.912339	-0.0690597
J9	783360	D0554065	J09	J	9	10	D0554065:J09		TR01548804-006			D0545744:C14	2.09023	4.27042	0.234258	0.016182		-1.14838	0.907028	-0.0843905
B11	710080	D0554066	B11	B	11	2	D0554066:B11		TR01882677-003			D0545746:E18	2.22208	6.54409	0.582282	0.351882		-1.1485	0.906497	-0.0858218
F24	837680	D0554069	F24	F	24	6	D0554069:F24		TR06482822-001			D0545762:C06	1.98258	3.45719	-0.114791	0.00186895		-1.14854	0.906354	-0.0697886
I19	709320	D0554066	I19	I	19	9	D0554066:I19		TR02165589-002			D0545760:A03	2.22208	6.54409	0.582282	0.351882		-1.14922	0.903365	-0.0862579
P2	891520	D0554063	P02	P	2	16	D0554063:P02		TR01076174-006			D0545752:D19	2.09276	5.33236	0.704201	0.413554		-1.14947	0.902283	-0.0590563
F24	709000	D0554066	F24	F	24	6	D0554066:F24		TR02706031-016			D0545754:K15	2.22208	6.54409	0.582282	0.351882		-1.14952	0.902046	-0.0864416
I17	802240	D0554067	I17	I	17	9	D0554067:I17		TR06402140-003			D0545762:F21	1.98747	3.74535	0.45101	-0.102387		-1.14956	0.901879	-0.0276514
D1	891120	D0554063	D01	D	1	4	D0554063:D01		TR00986389-005			D0545766:L05	2.09276	5.33236	0.704201	0.413554		-1.14981	0.900782	-0.059272
A2	702000	D0554072	A02	A	2	1	D0554072:A02		TR06558096-001			D0545768:G24	1.9324	3.0528	0.0264931	-0.386922		-1.1501	0.89954	-0.0388703
N20	836080	D0554069	N20	N	20	14	D0554069:N20		TR06480048-001			D0545766:I15	1.98258	3.45719	-0.114791	0.00186895		-1.1502	0.899099	-0.0706738
H15	542000	D0554064	H15	H	15	8	D0554064:H15		TR01387289-008			D0545744:O24	2.72475	7.08222	0.612983	0.48262		-1.15074	0.896725	-0.0899128
A15	886400	D0554068	A15	A	15	1	D0554068:A15		TR06423993-001			D0545752:A23	1.82171	4.17007	0.189706	-0.0171941		-1.15085	0.89624	-0.0875112
P7	800920	D0554067	P07	P	7	16	D0554067:P07		TR06375564-010			D0545756:K13	1.98747	3.74535	0.45101	-0.102387		-1.15098	0.895673	-0.028314
N23	701240	D0554072	N23	N	23	14	D0554072:N23						1.9324	3.0528	0.0264931	-0.386922		-1.15109	0.895176	-0.0392616
D19	900120	D0554070	D19	D	19	4	D0554070:D19		TR06509759-001			D0545758:G04	1.92148	3.08566	0.447067	-0.354941		-1.15122	0.89461	-0.0282437
H15	889280	D0554063	H15	H	15	8	D0554063:H15		TR01224964-002			D0545752:F10	2.09276	5.33236	0.704201	0.413554		-1.15139	0.893876	-0.0602658
D2	888480	D0554063	D02	D	2	4	D0554063:D02		TR01060764-005			D0545758:K24	2.09276	5.33236	0.704201	0.413554		-1.15208	0.890874	-0.0606985
A16	706080	D0554066	A16	A	16	1	D0554066:A16		TR02024938-002			D0545764:F20	2.22208	6.54409	0.582282	0.351882		-1.15228	0.89001	-0.0881219
K23	779240	D0554065	K23	K	23	11	D0554065:K23		TR01682347-005			D0545746:F19	2.09023	4.27042	0.234258	0.016182		-1.15243	0.889358	-0.0867519
P16	898800	D0554070	P16	P	16	16	D0554070:P16		TR06505549-002			D0545758:J18	1.92148	3.08566	0.447067	-0.354941		-1.15259	0.888625	-0.0289072
E18	705640	D0554066	E18	E	18	5	D0554066:E18		TR02104964-019			D0545766:L21	2.22208	6.54409	0.582282	0.351882		-1.15269	0.888197	-0.0883756
K7	699680	D0554072	K07	K	7	11	D0554072:K07						1.9324	3.0528	0.0264931	-0.386922		-1.15314	0.886219	-0.0400661
B9	778200	D0554065	B09	B	9	2	D0554065:B09		TR01545865-008			D0545758:N24	2.09023	4.27042	0.234258	0.016182		-1.15345	0.884898	-0.08735
D22	777560	D0554065	D22	D	22	4	D0554065:D22		TR01662629-002			D0545762:N22	2.09023	4.27042	0.234258	0.016182		-1.15407	0.882153	-0.0877185
J18	704160	D0554066	J18	J	18	10	D0554066:J18		TR02127677-002			D0545752:K24	2.22208	6.54409	0.582282	0.351882		-1.15409	0.882096	-0.0892302
A16	886080	D0554063	A16	A	16	1	D0554063:A16		TR01227134-004			D0552256:F22	2.09276	5.33236	0.704201	0.413554		-1.15414	0.881867	-0.0619995
A8	776600	D0554065	A08	A	8	1	D0554065:A08		TR01536408-003			D0545760:O08	2.09023	4.27042	0.234258	0.016182		-1.15502	0.878035	-0.0882718
O23	698160	D0554072	O23	O	23	15	D0554072:O23						1.9324	3.0528	0.0264931	-0.386922		-1.15514	0.877491	-0.0408513
K19	536240	D0554064	K19	K	19	11	D0554064:K19		TR01424189-007			D0545762:L20	2.72475	7.08222	0.612983	0.48262		-1.1553	0.8768	-0.0932602
E17	702840	D0554066	E17	E	17	5	D0554066:E17		TR02070865-003			D0545758:M19	2.22208	6.54409	0.582282	0.351882		-1.15533	0.876656	-0.0899938
J20	884200	D0554063	J20	J	20	10	D0554063:J20		TR01256308-006			D0552256:G20	2.09276	5.33236	0.704201	0.413554		-1.15575	0.874812	-0.0630213
D6	775400	D0554065	D06	D	6	4	D0554065:D06		TR01524600-005			D0545746:B14	2.09023	4.27042	0.234258	0.016182		-1.15619	0.872889	-0.0889644
P1	701560	D0554066	P01	P	1	16	D0554066:P01		TR01706906-002			D0545746:M20	2.22208	6.54409	0.582282	0.351882		-1.15654	0.87138	-0.0907356
C22	829920	D0554069	C22	C	22	3	D0554069:C22		TR06481015-001			D0545768:J20	1.98258	3.45719	-0.114791	0.00186895		-1.15659	0.871168	-0.0740989
K18	894920	D0554070	K18	K	18	11	D0554070:K18		TR06508976-001			D0545750:G09	1.92148	3.08566	0.447067	-0.354941		-1.15662	0.871032	-0.0308634
E3	534160	D0554064	E03	E	3	5	D0554064:E03		TR01295431-003			D0545772:E09	2.72475	7.08222	0.612983	0.48262		-1.15695	0.869605	-0.0944753
P7	700840	D0554066	P07	P	7	16	D0554066:P07		TR01803398-002			D0545746:P16	2.22208	6.54409	0.582282	0.351882		-1.15722	0.868412	-0.0911534
H11	774000	D0554065	H11	H	11	8	D0554065:H11		TR01561268-004			D0545746:F10	2.09023	4.27042	0.234258	0.016182		-1.15757	0.866884	-0.0897739
N6	532560	D0554064	N06	N	6	14	D0554064:N06		TR01319111-005			D0545746:D24	2.72475	7.08222	0.612983	0.48262		-1.15821	0.86407	-0.0954124
H17	532240	D0554064	H17	H	17	8	D0554064:H17		TR01405169-007			D0545746:H12	2.72475	7.08222	0.612983	0.48262		-1.15847	0.862963	-0.0956
P13	893000	D0554070	P13	P	13	16	D0554070:P13		TR06501095-001			D0545750:N10	1.92148	3.08566	0.447067	-0.354941		-1.15861	0.862327	-0.0318347
M1	699120	D0554066	M01	M	1	13	D0554066:M01		TR01704972-004			D0545748:D24	2.22208	6.54409	0.582282	0.351882		-1.15884	0.861323	-0.0921532
H9	531680	D0554064	H09	H	9	8	D0554064:H09		TR01339093-004			D0545750:C01	2.72475	7.08222	0.612983	0.48262		-1.15891	0.861026	-0.0959286
P9	737200	D0554071	P09	P	9	16	D0554071:P09		TR06532539-001			D0545748:O08	1.81387	2.66337	-0.295864	-0.590182		-1.1592	0.859732	-0.0838307
K3	531040	D0554064	K03	K	3	11	D0554064:K03		TR01297470-003			D0545762:H10	2.72475	7.08222	0.612983	0.48262		-1.15942	0.858812	-0.0963045
G4	530840	D0554064	G04	G	4	7	D0554064:G04		TR01300129-005			D0545764:I17	2.72475	7.08222	0.612983	0.48262		-1.15957	0.858121	-0.096422
P6	530800	D0554064	P06	P	6	16	D0554064:P06		TR01319408-006			D0545744:G14	2.72475	7.08222	0.612983	0.48262		-1.15961	0.857982	-0.0964455
P20	771560	D0554065	P20	P	20	16	D0554065:P20		TR01650647-002			D0545766:J21	2.09023	4.27042	0.234258	0.016182		-1.15996	0.856419	-0.0911883
B1	826560	D0554069	B01	B	1	2	D0554069:B01		TR06445466-001			D0545768:K12	1.98258	3.45719	-0.114791	0.00186895		-1.16007	0.855934	-0.0759785
O22	878480	D0554063	O22	O	22	15	D0554063:O22		TR01272497-011			D0545754:I05	2.09276	5.33236	0.704201	0.413554		-1.16067	0.853346	-0.0661451
A19	791640	D0554067	A19	A	19	1	D0554067:A19		TR06404117-002			D0545754:H07	1.98747	3.74535	0.45101	-0.102387		-1.16096	0.852044	-0.0330011
O23	696840	D0554066	O23	O	23	15	D0554066:O23		TR02491759-003			D0545754:O19	2.22208	6.54409	0.582282	0.351882		-1.16099	0.851925	-0.0934819
M4	770440	D0554065	M04	M	4	13	D0554065:M04		TR01512012-006			D0545758:G21	2.09023	4.27042	0.234258	0.016182		-1.16106	0.851616	-0.091839
P6	791320	D0554067	P06	P	6	16	D0554067:P06		TR06375250-010			D0545758:E23	1.98747	3.74535	0.45101	-0.102387		-1.16131	0.850539	-0.0331637
I5	696480	D0554066	I05	I	5	9	D0554066:I05		TR01758834-003			D0545754:N01	2.22208	6.54409	0.582282	0.351882		-1.16133	0.850442	-0.0936921
I14	528520	D0554064	I14	I	14	9	D0554064:I14		TR01380004-005			D0545764:E01	2.72475	7.08222	0.612983	0.48262		-1.16141	0.850095	-0.0977875
A11	770000	D0554065	A11	A	11	1	D0554065:A11		TR01559849-004			D0545746:H01	2.09023	4.27042	0.234258	0.016182		-1.16149	0.849729	-0.092095
P5	769800	D0554065	P05	P	5	16	D0554065:P05		TR01524050-004			D0545746:I03	2.09023	4.27042	0.234258	0.016182		-1.16169	0.848871	-0.0922113
P2	693160	D0554072	P02	P	2	16	D0554072:P02		TR06562786-001			D0545754:A06	1.9324	3.0528	0.0264931	-0.386922		-1.16171	0.848782	-0.0434444
G9	695960	D0554066	G09	G	9	7	D0554066:G09		TR01827508-003			D0545762:E21	2.22208	6.54409	0.582282	0.351882		-1.16182	0.848298	-0.0939959
L23	790840	D0554067	L23	L	23	12	D0554067:L23		TR06412088-004			D0545752:H10	1.98747	3.74535	0.45101	-0.102387		-1.16183	0.848283	-0.0334076
P6	889640	D0554070	P06	P	6	16	D0554070:P06		TR06489404-001			D0545766:J16	1.92148	3.08566	0.447067	-0.354941		-1.1621	0.847092	-0.0335397
B4	824000	D0554069	B04	B	4	2	D0554069:B04		TR06446203-001			D0545752:G14	1.98258	3.45719	-0.114791	0.00186895		-1.16273	0.844326	-0.0774161
M8	526520	D0554064	M08	M	8	13	D0554064:M08		TR01333015-003			D0545752:A22	2.72475	7.08222	0.612983	0.48262		-1.16299	0.843177	-0.0989681
H1	876280	D0554068	H01	H	1	8	D0554068:H01		TR06412365-002			D0545748:I16	1.82171	4.17007	0.189706	-0.0171941		-1.16302	0.843051	-0.0933769
I3	692080	D0554072	I03	I	3	9	D0554072:I03		TR06562795-001			D0545748:K21	1.9324	3.0528	0.0264931	-0.386922		-1.16313	0.842581	-0.0440065
O19	694080	D0554066	O19	O	19	15	D0554066:O19		TR02183880-003			D0545748:N20	2.22208	6.54409	0.582282	0.351882		-1.16359	0.840549	-0.0950959
M10	525600	D0554064	M10	M	10	13	D0554064:M10		TR01350775-005			D0545758:O11	2.72475	7.08222	0.612983	0.48262		-1.16372	0.839995	-0.0995123
J1	691600	D0554072	J01	J	1	10	D0554072:J01		TR06557978-001			D0545758:I24	1.9324	3.0528	0.0264931	-0.386922		-1.16376	0.839825	-0.0442566
A4	767280	D0554065	A04	A	4	1	D0554065:A04		TR01507280-002			D0545770:I15	2.09023	4.27042	0.234258	0.016182		-1.16416	0.838063	-0.0936804
N5	691280	D0554072	N05	N	5	14	D0554072:N05						1.9324	3.0528	0.0264931	-0.386922		-1.16418	0.837988	-0.0444234
E10	693280	D0554066	E10	E	10	5	D0554066:E10		TR01858330-003			D0545744:F14	2.22208	6.54409	0.582282	0.351882		-1.16435	0.837252	-0.0955649
O6	524080	D0554064	O06	O	6	15	D0554064:O06		TR01319321-008			D0545758:E18	2.72475	7.08222	0.612983	0.48262		-1.16493	0.834737	-0.100413
D24	690600	D0554072	D24	D	24	4	D0554072:D24						1.9324	3.0528	0.0264931	-0.386922		-1.16507	0.834083	-0.0447781
F2	733120	D0554071	F02	F	2	6	D0554071:F02		TR06516505-001			D0545768:P18	1.81387	2.66337	-0.295864	-0.590182		-1.16512	0.833867	-0.0861661
O7	766200	D0554065	O07	O	7	15	D0554065:O07		TR01535871-002			D0545762:H21	2.09023	4.27042	0.234258	0.016182		-1.16522	0.833431	-0.0943116
I6	874240	D0554068	I06	I	6	9	D0554068:I06		TR06419772-001			D0545766:F21	1.82171	4.17007	0.189706	-0.0171941		-1.16548	0.83233	-0.094569
P2	821200	D0554069	P02	P	2	16	D0554069:P02		TR06445936-002			D0545758:H24	1.98258	3.45719	-0.114791	0.00186895		-1.16564	0.83163	-0.078994
E11	523160	D0554064	E11	E	11	5	D0554064:E11		TR01352887-005			D0545760:P02	2.72475	7.08222	0.612983	0.48262		-1.16565	0.831554	-0.100959
L21	765240	D0554065	L21	L	21	12	D0554065:L21		TR01658063-003			D0545752:H05	2.09023	4.27042	0.234258	0.016182		-1.16617	0.829314	-0.0948733
O17	731880	D0554071	O17	O	17	15	D0554071:O17		TR06546991-001			D0545744:P21	1.81387	2.66337	-0.295864	-0.590182		-1.16692	0.826006	-0.0868783
P21	884640	D0554070	P21	P	21	16	D0554070:P21		TR06510999-001			D0545752:K22	1.92148	3.08566	0.447067	-0.354941		-1.16729	0.824421	-0.0360894
A4	689920	D0554066	A04	A	4	1	D0554066:A04		TR01738249-002			D0545766:J10	2.22208	6.54409	0.582282	0.351882		-1.16752	0.823403	-0.09754
M8	688560	D0554072	M08	M	8	13	D0554072:M08						1.9324	3.0528	0.0264931	-0.386922		-1.16776	0.82237	-0.0458438
L2	688760	D0554066	L02	L	2	12	D0554066:L02		TR01712672-004			D0545762:D17	2.22208	6.54409	0.582282	0.351882		-1.16861	0.818622	-0.0982239
J14	818240	D0554069	J14	J	14	10	D0554069:J14		TR06470975-001			D0545768:J09	1.98258	3.45719	-0.114791	0.00186895		-1.16871	0.818209	-0.0806682
N4	784440	D0554067	N04	N	4	14	D0554067:N04		TR06135967-017			D0545744:N16	1.98747	3.74535	0.45101	-0.102387		-1.16871	0.818194	-0.0366728
L10	688360	D0554066	L10	L	10	12	D0554066:L10		TR01867225-002			D0545752:G04	2.22208	6.54409	0.582282	0.351882		-1.16899	0.816973	-0.09846
D13	518840	D0554064	D13	D	13	4	D0554064:D13		TR01368706-005			D0545760:F03	2.72475	7.08222	0.612983	0.48262		-1.16907	0.81661	-0.103532
P22	762120	D0554065	P22	P	22	16	D0554065:P22		TR01677270-002			D0545748:E21	2.09023	4.27042	0.234258	0.016182		-1.16923	0.815932	-0.0967042
A19	730000	D0554071	A19	A	19	1	D0554071:A19		TR06547725-001			D0545748:I10	1.81387	2.66337	-0.295864	-0.590182		-1.16965	0.814088	-0.0879605
G9	517840	D0554064	G09	G	9	7	D0554064:G09		TR01338752-002			D0545744:M14	2.72475	7.08222	0.612983	0.48262		-1.16986	0.813151	-0.104129
O7	782800	D0554067	O07	O	7	15	D0554067:O07		TR06375563-002			D0545754:C18	1.98747	3.74535	0.45101	-0.102387		-1.17048	0.810483	-0.0375135
E1	686480	D0554066	E01	E	1	5	D0554066:E01		TR01696448-002			D0545752:J19	2.22208	6.54409	0.582282	0.351882		-1.17076	0.809224	-0.0995715
N20	516680	D0554064	N20	N	20	14	D0554064:N20		TR01438636-004			D0545748:B22	2.72475	7.08222	0.612983	0.48262		-1.17078	0.809139	-0.104824
J14	516600	D0554064	J14	J	14	10	D0554064:J14		TR01380336-005			D0545764:J06	2.72475	7.08222	0.612983	0.48262		-1.17085	0.808862	-0.104872
F16	515880	D0554064	F16	F	16	6	D0554064:F16		TR01392480-004			D0545758:O14	2.72475	7.08222	0.612983	0.48262		-1.17142	0.806371	-0.105303
A20	781720	D0554067	A20	A	20	1	D0554067:A20		TR06405671-002			D0545764:I13	1.98747	3.74535	0.45101	-0.102387		-1.17164	0.805406	-0.038068
B1	880320	D0554070	B01	B	1	2	D0554070:B01		TR06482962-001			D0545746:E12	1.92148	3.08566	0.447067	-0.354941		-1.17177	0.804833	-0.0383044
A6	728320	D0554071	A06	A	6	1	D0554071:A06		TR06525016-001			D0545770:C17	1.81387	2.66337	-0.295864	-0.590182		-1.17209	0.803438	-0.0889297
M9	879520	D0554070	M09	M	9	13	D0554070:M09		TR06498014-001			D0545750:G07	1.92148	3.08566	0.447067	-0.354941		-1.1726	0.801206	-0.0387159
N13	757880	D0554065	N13	N	13	14	D0554065:N13		TR01583764-005			D0545758:H18	2.09023	4.27042	0.234258	0.016182		-1.17339	0.797748	-0.0992046
D8	684120	D0554072	D08	D	8	4	D0554072:D08						1.9324	3.0528	0.0264931	-0.386922		-1.17359	0.796877	-0.0481724
C20	779840	D0554067	C20	C	20	3	D0554067:C20		TR06405709-001			D0545764:L16	1.98747	3.74535	0.45101	-0.102387		-1.17366	0.796567	-0.039035
P17	683640	D0554072	P17	P	17	16	D0554072:P17						1.9324	3.0528	0.0264931	-0.386922		-1.17422	0.794121	-0.0484249
O2	756840	D0554065	O02	O	2	15	D0554065:O02		TR01495925-003			D0545746:I02	2.09023	4.27042	0.234258	0.016182		-1.17441	0.793287	-0.0998201
B17	682040	D0554066	B17	B	17	2	D0554066:B17		TR02059929-003			D0545758:D19	2.22208	6.54409	0.582282	0.351882		-1.17495	0.790924	-0.102208
O7	682800	D0554072	O07	O	7	15	D0554072:O07						1.9324	3.0528	0.0264931	-0.386922		-1.17532	0.789298	-0.0488671
B6	811640	D0554069	B06	B	6	2	D0554069:B06		TR06459827-001			D0545768:K21	1.98258	3.45719	-0.114791	0.00186895		-1.17556	0.788284	-0.0844248
N2	876280	D0554070	N02	N	2	14	D0554070:N02		TR06486392-002			D0545762:H22	1.92148	3.08566	0.447067	-0.354941		-1.17596	0.786515	-0.0403862
O23	725600	D0554071	O23	O	23	15	D0554071:O23		TR06555406-001			D0545748:L21	1.81387	2.66337	-0.295864	-0.590182		-1.17603	0.786195	-0.0905037
D22	680840	D0554066	D22	D	22	4	D0554066:D22		TR02347481-004			D0545754:B03	2.22208	6.54409	0.582282	0.351882		-1.17608	0.785978	-0.102923
G19	509920	D0554064	G19	G	19	7	D0554064:G19		TR01423121-007			D0545750:P05	2.72475	7.08222	0.612983	0.48262		-1.17613	0.785755	-0.108893
N4	865360	D0554068	N04	N	4	14	D0554068:N04		TR06416809-001			D0545770:P19	1.82171	4.17007	0.189706	-0.0171941		-1.17616	0.785658	-0.0997964
I9	810760	D0554069	I09	I	9	9	D0554069:I09		TR06466539-001			D0545746:A12	1.98258	3.45719	-0.114791	0.00186895		-1.17647	0.784293	-0.0849281
K17	679520	D0554066	K17	K	17	11	D0554066:K17		TR02083082-004			D0545744:I24	2.22208	6.54409	0.582282	0.351882		-1.17733	0.780537	-0.103711
O1	809800	D0554069	O01	O	1	15	D0554069:O01		TR06445569-002			D0545764:E17	1.98258	3.45719	-0.114791	0.00186895		-1.17746	0.779941	-0.0854779
E9	507720	D0554064	E09	E	9	5	D0554064:E09		TR01338268-005			D0545746:L06	2.72475	7.08222	0.612983	0.48262		-1.17788	0.778144	-0.110226
B18	752800	D0554065	B18	B	18	2	D0554065:B18		TR01622504-002			D0545768:O18	2.09023	4.27042	0.234258	0.016182		-1.17838	0.77596	-0.10222
C24	678360	D0554066	C24	C	24	3	D0554066:C24		TR02620755-002			D0545770:K15	2.22208	6.54409	0.582282	0.351882		-1.17842	0.775756	-0.104405
A7	677840	D0554066	A07	A	7	1	D0554066:A07		TR01787688-002			D0545766:J02	2.22208	6.54409	0.582282	0.351882		-1.17891	0.773613	-0.104716
B6	676880	D0554066	B06	B	6	2	D0554066:B06		TR01770354-003			D0545768:H13	2.22208	6.54409	0.582282	0.351882		-1.17982	0.769656	-0.105292
B12	773680	D0554067	B12	B	12	2	D0554067:B12		TR06387659-006			D0545746:M01	1.98747	3.74535	0.45101	-0.102387		-1.18029	0.767607	-0.0422185
N15	503720	D0554064	N15	N	15	14	D0554064:N15		TR01390852-003			D0545758:P02	2.72475	7.08222	0.612983	0.48262		-1.18104	0.764308	-0.112659
L11	772960	D0554067	L11	L	11	12	D0554067:L11		TR06387624-007			D0545770:G02	1.98747	3.74535	0.45101	-0.102387		-1.18106	0.764222	-0.0425922
D8	871360	D0554070	D08	D	8	4	D0554070:D08		TR06496479-001			D0545770:P17	1.92148	3.08566	0.447067	-0.354941		-1.18107	0.764207	-0.0429349
A2	854720	D0554063	A02	A	2	1	D0554063:A02		TR01059609-006			D0545760:B22	2.09276	5.33236	0.704201	0.413554		-1.18107	0.764179	-0.0793667
H1	675440	D0554066	H01	H	1	8	D0554066:H01		TR01698363-002			D0545752:J18	2.22208	6.54409	0.582282	0.351882		-1.18118	0.76372	-0.106156
M10	675400	D0554066	M10	M	10	13	D0554066:M10		TR01870126-003			D0545762:L01	2.22208	6.54409	0.582282	0.351882		-1.18121	0.763556	-0.10618
P3	854200	D0554063	P03	P	3	16	D0554063:P03		TR01111776-005			D0545758:N16	2.09276	5.33236	0.704201	0.413554		-1.18152	0.762228	-0.0796606
E7	805720	D0554069	E07	E	7	5	D0554069:E07		TR06460455-001			D0545748:P15	1.98258	3.45719	-0.114791	0.00186895		-1.1817	0.761441	-0.0878222
P21	772160	D0554067	P21	P	21	16	D0554067:P21		TR06406201-001			D0545752:L14	1.98747	3.74535	0.45101	-0.102387		-1.18192	0.76046	-0.0430077
P8	870520	D0554070	P08	P	8	16	D0554070:P08		TR06496584-001			D0545772:G09	1.92148	3.08566	0.447067	-0.354941		-1.18194	0.760398	-0.0433716
L4	674480	D0554066	L04	L	4	12	D0554066:L04		TR01748428-004			D0545754:D13	2.22208	6.54409	0.582282	0.351882		-1.18208	0.759764	-0.106733
C23	721320	D0554071	C23	C	23	3	D0554071:C23		TR06555151-001			D0545766:L02	1.81387	2.66337	-0.295864	-0.590182		-1.18224	0.759062	-0.0929919
O14	502120	D0554064	O14	O	14	15	D0554064:O14		TR01382367-002			D0545750:J16	2.72475	7.08222	0.612983	0.48262		-1.18231	0.758773	-0.113636
M4	853120	D0554063	M04	M	4	13	D0554063:M04		TR01119896-007			D0545762:F17	2.09276	5.33236	0.704201	0.413554		-1.18245	0.758175	-0.0802717
M6	804920	D0554069	M06	M	6	13	D0554069:M06		TR06460366-001			D0545768:I19	1.98258	3.45719	-0.114791	0.00186895		-1.18253	0.757814	-0.0882833
O12	500840	D0554064	O12	O	12	15	D0554064:O12		TR01367119-005			D0545746:F01	2.72475	7.08222	0.612983	0.48262		-1.18332	0.754345	-0.114419
O18	804040	D0554069	O18	O	18	15	D0554069:O18		TR06473987-001			D0545766:G12	1.98258	3.45719	-0.114791	0.00186895		-1.18344	0.753824	-0.0887911
P1	747560	D0554065	P01	P	1	16	D0554065:P01		TR01488317-002			D0545746:E22	2.09023	4.27042	0.234258	0.016182		-1.18352	0.753486	-0.105351
G4	851840	D0554063	G04	G	4	7	D0554063:G04		TR01115993-004			D0545750:M18	2.09276	5.33236	0.704201	0.413554		-1.18355	0.753371	-0.080997
A11	858920	D0554068	A11	A	11	1	D0554068:A11		TR06422204-002			D0545768:B13	1.82171	4.17007	0.189706	-0.0171941		-1.1839	0.751811	-0.103627
O1	858920	D0554068	O01	O	1	15	D0554068:O01		TR06413119-002			D0545752:A21	1.82171	4.17007	0.189706	-0.0171941		-1.1839	0.751811	-0.103627
O13	851280	D0554063	O13	O	13	15	D0554063:O13		TR01213804-003			D0545748:P24	2.09276	5.33236	0.704201	0.413554		-1.18403	0.75127	-0.0813148
G1	746760	D0554065	G01	G	1	7	D0554065:G01		TR01480045-005			D0545754:J17	2.09023	4.27042	0.234258	0.016182		-1.1843	0.750055	-0.105832
B8	769880	D0554067	B08	B	8	2	D0554067:B08		TR06375587-003			D0545748:G10	1.98747	3.74535	0.45101	-0.102387		-1.18438	0.749741	-0.0441941
P12	672000	D0554066	P12	P	12	16	D0554066:P12		TR01934353-003			D0545762:D15	2.22208	6.54409	0.582282	0.351882		-1.18442	0.749542	-0.108228
N3	675760	D0554072	N03	N	3	14	D0554072:N03		TR06562800-001			D0545752:F11	1.9324	3.0528	0.0264931	-0.386922		-1.18457	0.748876	-0.052591
N11	746400	D0554065	N11	N	11	14	D0554065:N11		TR01564639-005			D0545762:C13	2.09023	4.27042	0.234258	0.016182		-1.18466	0.748511	-0.106048
I21	802800	D0554069	I21	I	21	9	D0554069:I21		TR06480301-002			D0545752:I20	1.98258	3.45719	-0.114791	0.00186895		-1.18473	0.748201	-0.0895077
A17	746280	D0554065	A17	A	17	1	D0554065:A17		TR01609560-002			D0545766:K02	2.09023	4.27042	0.234258	0.016182		-1.18478	0.747996	-0.10612
A15	802720	D0554069	A15	A	15	1	D0554069:A15		TR06471050-004			D0545768:M14	1.98258	3.45719	-0.114791	0.00186895		-1.18481	0.747839	-0.089554
H22	671360	D0554066	H22	H	22	8	D0554066:H22		TR02362981-002			D0545746:F06	2.22208	6.54409	0.582282	0.351882		-1.18503	0.746904	-0.108615
O22	746000	D0554065	O22	O	22	15	D0554065:O22		TR01676762-003			D0545746:K08	2.09023	4.27042	0.234258	0.016182		-1.18505	0.746796	-0.106288
P14	802320	D0554069	P14	P	14	16	D0554069:P14		TR06471049-001			D0545770:E01	1.98258	3.45719	-0.114791	0.00186895		-1.18523	0.746025	-0.0897854
J6	670840	D0554066	J06	J	6	10	D0554066:J06		TR01776152-002			D0545750:P16	2.22208	6.54409	0.582282	0.351882		-1.18552	0.744761	-0.108929
F11	497640	D0554064	F11	F	11	6	D0554064:F11		TR01352898-002			D0545766:O03	2.72475	7.08222	0.612983	0.48262		-1.18586	0.743276	-0.116384
A18	670400	D0554066	A18	A	18	1	D0554066:A18		TR02094054-002			D0545754:K06	2.22208	6.54409	0.582282	0.351882		-1.18593	0.742947	-0.109196
M10	718560	D0554071	M10	M	10	13	D0554071:M10		TR06534572-002			D0545754:J07	1.81387	2.66337	-0.295864	-0.590182		-1.18625	0.741565	-0.0946041
O21	768040	D0554067	O21	O	21	15	D0554067:O21		TR06406159-002			D0545764:D14	1.98747	3.74535	0.45101	-0.102387		-1.18636	0.741091	-0.0451539
C11	497000	D0554064	C11	C	11	3	D0554064:C11		TR01351965-006			D0545762:D22	2.72475	7.08222	0.612983	0.48262		-1.18636	0.741062	-0.116778
C20	743600	D0554065	C20	C	20	3	D0554065:C20		TR01641536-002			D0545770:B23	2.09023	4.27042	0.234258	0.016182		-1.18741	0.736502	-0.107733
D24	799840	D0554069	D24	D	24	4	D0554069:D24		TR06482766-001			D0545762:J13	1.98258	3.45719	-0.114791	0.00186895		-1.1878	0.73478	-0.0912231
M21	717320	D0554071	M21	M	21	13	D0554071:M21		TR06548174-001			D0545768:E16	1.81387	2.66337	-0.295864	-0.590182		-1.18805	0.733704	-0.0953303
A3	766240	D0554067	A03	A	3	1	D0554067:A03		TR06113427-007			D0545768:A20	1.98747	3.74535	0.45101	-0.102387		-1.18829	0.732628	-0.0460949
O14	799360	D0554069	O14	O	14	15	D0554069:O14		TR06471028-001			D0545768:E08	1.98258	3.45719	-0.114791	0.00186895		-1.1883	0.732604	-0.0915019
A19	667800	D0554066	A19	A	19	1	D0554066:A19		TR02142856-002			D0545750:F12	2.22208	6.54409	0.582282	0.351882		-1.18838	0.73223	-0.110772
K8	667440	D0554066	K08	K	8	11	D0554066:K08		TR01812617-004			D0545760:P07	2.22208	6.54409	0.582282	0.351882		-1.18872	0.730747	-0.110991
K11	493840	D0554064	K11	K	11	11	D0554064:K11		TR01354888-004			D0545744:D15	2.72475	7.08222	0.612983	0.48262		-1.18886	0.730131	-0.118728
J7	741720	D0554065	J07	J	7	10	D0554065:J07		TR01535367-002			D0545746:G01	2.09023	4.27042	0.234258	0.016182		-1.18925	0.728439	-0.108869
E23	492960	D0554064	E23	E	23	5	D0554064:E23		TR01462145-003			D0545750:N17	2.72475	7.08222	0.612983	0.48262		-1.18956	0.727087	-0.119273
P10	671360	D0554072	P10	P	10	16	D0554072:P10						1.9324	3.0528	0.0264931	-0.386922		-1.19036	0.723612	-0.0549348
B5	664880	D0554066	B05	B	5	2	D0554066:B05		TR01753892-003			D0545746:O01	2.22208	6.54409	0.582282	0.351882		-1.19114	0.720195	-0.112549
L9	664800	D0554066	L09	L	9	12	D0554066:L09		TR01836494-002			D0545768:O07	2.22208	6.54409	0.582282	0.351882		-1.19121	0.719865	-0.112598
M21	490840	D0554064	M21	M	21	13	D0554064:M21		TR01444437-005			D0545748:A14	2.72475	7.08222	0.612983	0.48262		-1.19124	0.719753	-0.120588
O9	664760	D0554066	O09	O	9	15	D0554066:O09		TR01840195-004			D0545760:M21	2.22208	6.54409	0.582282	0.351882		-1.19125	0.7197	-0.112622
F10	664520	D0554066	F10	F	10	6	D0554066:F10		TR01858509-004			D0545744:L12	2.22208	6.54409	0.582282	0.351882		-1.19148	0.718711	-0.112769
O4	739400	D0554065	O04	O	4	15	D0554065:O04		TR01512369-008			D0545748:D10	2.09023	4.27042	0.234258	0.016182		-1.19153	0.718489	-0.110274
B19	664160	D0554066	B19	B	19	2	D0554066:B19		TR02143686-002			D0545748:N01	2.22208	6.54409	0.582282	0.351882		-1.19182	0.717227	-0.112989
K20	795480	D0554069	K20	K	20	11	D0554069:K20		TR06479953-001			D0545762:A11	1.98258	3.45719	-0.114791	0.00186895		-1.19232	0.715011	-0.0937622
L23	795240	D0554069	L23	L	23	12	D0554069:L23		TR06482249-001			D0545750:N04	1.98258	3.45719	-0.114791	0.00186895		-1.19257	0.713923	-0.0939024
O15	841160	D0554063	O15	O	15	15	D0554063:O15		TR01226445-007			D0545744:L22	2.09276	5.33236	0.704201	0.413554		-1.19272	0.713291	-0.0870968
C24	860080	D0554070	C24	C	24	3	D0554070:C24		TR06512434-001			D0545748:N21	1.92148	3.08566	0.447067	-0.354941		-1.19277	0.713061	-0.0488355
J21	488720	D0554064	J21	J	21	10	D0554064:J21		TR01443175-004			D0545750:F03	2.72475	7.08222	0.612983	0.48262		-1.19292	0.71242	-0.121907
L7	761880	D0554067	L07	L	7	12	D0554067:L07		TR06375550-005			D0545750:P19	1.98747	3.74535	0.45101	-0.102387		-1.19298	0.71213	-0.0483828
P19	840720	D0554063	P19	P	19	16	D0554063:P19		TR01253118-004			D0545764:I03	2.09276	5.33236	0.704201	0.413554		-1.1931	0.71164	-0.08735
D3	662800	D0554066	D03	D	3	4	D0554066:D03		TR01726182-004			D0545754:A08	2.22208	6.54409	0.582282	0.351882		-1.1931	0.711622	-0.11382
N19	794560	D0554069	N19	N	19	14	D0554069:N19		TR06475155-001			D0545770:O10	1.98258	3.45719	-0.114791	0.00186895		-1.19328	0.71084	-0.0942999
J10	662160	D0554066	J10	J	10	10	D0554066:J10		TR01865902-004			D0545762:P09	2.22208	6.54409	0.582282	0.351882		-1.1937	0.708984	-0.114211
G24	839680	D0554063	G24	G	24	7	D0554063:G24		TR01281197-003			D0545762:B07	2.09276	5.33236	0.704201	0.413554		-1.19399	0.707737	-0.0879489
G8	661840	D0554066	G08	G	8	7	D0554066:G08		TR01809657-003			D0545744:O06	2.22208	6.54409	0.582282	0.351882		-1.194	0.707665	-0.114407
N18	668480	D0554072	N18	N	18	14	D0554072:N18						1.9324	3.0528	0.0264931	-0.386922		-1.19414	0.707076	-0.0564757
O15	487120	D0554064	O15	O	15	15	D0554064:O15		TR01390861-003			D0545768:M06	2.72475	7.08222	0.612983	0.48262		-1.19418	0.706885	-0.122906
O12	668200	D0554072	O12	O	12	15	D0554072:O12						1.9324	3.0528	0.0264931	-0.386922		-1.19451	0.705468	-0.0566258
B7	668120	D0554072	B07	B	7	2	D0554072:B07						1.9324	3.0528	0.0264931	-0.386922		-1.19461	0.705009	-0.0566687
J7	668120	D0554072	J07	J	7	10	D0554072:J07						1.9324	3.0528	0.0264931	-0.386922		-1.19461	0.705009	-0.0566687
P14	661160	D0554066	P14	P	14	16	D0554066:P14		TR01996591-002			D0545750:O13	2.22208	6.54409	0.582282	0.351882		-1.19465	0.704862	-0.114824
J18	486400	D0554064	J18	J	18	10	D0554064:J18		TR01417123-004			D0545752:O18	2.72475	7.08222	0.612983	0.48262		-1.19475	0.704395	-0.123356
B14	759800	D0554067	B14	B	14	2	D0554067:B14		TR06390010-009			D0545766:N03	1.98747	3.74535	0.45101	-0.102387		-1.19522	0.702351	-0.0494785
B17	759760	D0554067	B17	B	17	2	D0554067:B17		TR06400878-001			D0545764:B13	1.98747	3.74535	0.45101	-0.102387		-1.19526	0.702163	-0.0494996
B9	485640	D0554064	B09	B	9	2	D0554064:B09		TR01336661-005			D0545766:N18	2.72475	7.08222	0.612983	0.48262		-1.19535	0.701766	-0.123831
G17	485040	D0554064	G17	G	17	7	D0554064:G17		TR01405165-003			D0545746:C05	2.72475	7.08222	0.612983	0.48262		-1.19583	0.69969	-0.124207
B12	792080	D0554069	B12	B	12	2	D0554069:B12		TR06470262-004			D0545752:J04	1.98258	3.45719	-0.114791	0.00186895		-1.19585	0.699595	-0.0957526
E4	484480	D0554064	E04	E	4	5	D0554064:E04		TR01300031-003			D0545762:B08	2.72475	7.08222	0.612983	0.48262		-1.19627	0.697753	-0.124558
G19	836680	D0554063	G19	G	19	7	D0554063:G19		TR01248081-004			D0545750:M09	2.09276	5.33236	0.704201	0.413554		-1.19656	0.696479	-0.0896813
H7	734000	D0554065	H07	H	7	8	D0554065:H07		TR01534825-003			D0545760:H14	2.09023	4.27042	0.234258	0.016182		-1.19683	0.695329	-0.113563
D2	658800	D0554066	D02	D	2	4	D0554066:D02		TR01709375-003			D0545754:A12	2.22208	6.54409	0.582282	0.351882		-1.19687	0.695135	-0.116273
N16	758120	D0554067	N16	N	16	14	D0554067:N16		TR06400725-001			D0545766:M04	1.98747	3.74535	0.45101	-0.102387		-1.19703	0.694453	-0.0503655
I17	733720	D0554065	I17	I	17	9	D0554065:I17		TR01613142-004			D0545748:G22	2.09023	4.27042	0.234258	0.016182		-1.1971	0.694128	-0.113734
I2	666120	D0554072	I02	I	2	9	D0554072:I02		TR06561562-001			D0545768:E04	1.9324	3.0528	0.0264931	-0.386922		-1.19724	0.693525	-0.0577426
O6	733560	D0554065	O06	O	6	15	D0554065:O06		TR01531239-002			D0545768:J12	2.09023	4.27042	0.234258	0.016182		-1.19726	0.693442	-0.113832
N22	790680	D0554069	N22	N	22	14	D0554069:N22		TR06481237-001			D0545756:G13	1.98258	3.45719	-0.114791	0.00186895		-1.1973	0.693247	-0.0965748
C4	482880	D0554064	C04	C	4	3	D0554064:C04		TR01299856-005			D0545748:M13	2.72475	7.08222	0.612983	0.48262		-1.19754	0.692218	-0.125562
N10	710560	D0554071	N10	N	10	14	D0554071:N10		TR06535999-002			D0545768:G23	1.81387	2.66337	-0.295864	-0.590182		-1.19785	0.69085	-0.0993111
J4	757320	D0554067	J04	J	4	10	D0554067:J04		TR06135758-013			D0545744:G06	1.98747	3.74535	0.45101	-0.102387		-1.19789	0.690691	-0.0507885
E20	657240	D0554066	E20	E	20	5	D0554066:E20		TR02191186-003			D0545768:O06	2.22208	6.54409	0.582282	0.351882		-1.19834	0.688705	-0.117234
N8	656880	D0554066	N08	N	8	14	D0554066:N08		TR01817352-002			D0545764:O19	2.22208	6.54409	0.582282	0.351882		-1.19868	0.687221	-0.117456
B11	732080	D0554065	B11	B	11	2	D0554065:B11		TR01559853-004			D0545750:E05	2.09023	4.27042	0.234258	0.016182		-1.19871	0.687094	-0.114738
H19	481160	D0554064	H19	H	19	8	D0554064:H19		TR01423371-003			D0545760:M07	2.72475	7.08222	0.612983	0.48262		-1.1989	0.686269	-0.126644
A13	756360	D0554067	A13	A	13	1	D0554067:A13		TR06387765-004			D0545748:G17	1.98747	3.74535	0.45101	-0.102387		-1.19892	0.686178	-0.0512967
P10	731760	D0554065	P10	P	10	16	D0554065:P10		TR01559727-004			D0545758:P15	2.09023	4.27042	0.234258	0.016182		-1.19903	0.685722	-0.114934
D20	833440	D0554063	D20	D	20	4	D0554063:D20		TR01253963-007			D0545746:J01	2.09276	5.33236	0.704201	0.413554		-1.19935	0.684319	-0.09156
N9	656000	D0554066	N09	N	9	14	D0554066:N09		TR01839859-003			D0545762:A13	2.22208	6.54409	0.582282	0.351882		-1.19951	0.683594	-0.117999
I17	480280	D0554064	I17	I	17	9	D0554064:I17		TR01405285-006			D0545766:F17	2.72475	7.08222	0.612983	0.48262		-1.1996	0.683225	-0.127199
B18	755640	D0554067	B18	B	18	2	D0554067:B18		TR06403947-003			D0545750:M10	1.98747	3.74535	0.45101	-0.102387		-1.1997	0.682793	-0.0516782
H5	480120	D0554064	H05	H	5	8	D0554064:H05		TR01307466-004			D0545772:G05	2.72475	7.08222	0.612983	0.48262		-1.19972	0.682671	-0.1273
N7	709080	D0554071	N07	N	7	14	D0554071:N07		TR06525851-002			D0545762:N23	1.81387	2.66337	-0.295864	-0.590182		-1.2	0.681467	-0.100187
D16	730280	D0554065	D16	D	16	4	D0554065:D16		TR01603824-002			D0545762:N12	2.09023	4.27042	0.234258	0.016182		-1.20048	0.679374	-0.115843
H15	654760	D0554066	H15	H	15	8	D0554066:H15		TR02012561-004			D0552256:L20	2.22208	6.54409	0.582282	0.351882		-1.20068	0.678483	-0.118766
O2	852160	D0554070	O02	O	2	15	D0554070:O02		TR06486410-001			D0545750:M06	1.92148	3.08566	0.447067	-0.354941		-1.20099	0.677151	-0.0530268
J22	851720	D0554070	J22	J	22	10	D0554070:J22		TR06511365-001			D0545768:M03	1.92148	3.08566	0.447067	-0.354941		-1.20144	0.675156	-0.0532609
F13	753560	D0554067	F13	F	13	6	D0554067:F13		TR06387827-003			D0545756:E07	1.98747	3.74535	0.45101	-0.102387		-1.20193	0.673014	-0.0527823
L22	653240	D0554066	L22	L	22	12	D0554066:L22		TR02384058-003			D0545752:M23	2.22208	6.54409	0.582282	0.351882		-1.20212	0.672218	-0.119707
E4	652560	D0554066	E04	E	4	5	D0554066:E04		TR01743942-003			D0545758:O24	2.22208	6.54409	0.582282	0.351882		-1.20276	0.669415	-0.120129
G19	652000	D0554066	G19	G	19	7	D0554066:G19		TR02160679-004			D0545752:L08	2.22208	6.54409	0.582282	0.351882		-1.20329	0.667107	-0.120476
P13	784760	D0554069	P13	P	13	16	D0554069:P13		TR06470829-001			D0545752:D05	1.98258	3.45719	-0.114791	0.00186895		-1.20345	0.666405	-0.100069
L19	475000	D0554064	L19	L	19	12	D0554064:L19		TR01424465-002			D0545752:K14	2.72475	7.08222	0.612983	0.48262		-1.20378	0.66496	-0.130543
H4	474960	D0554064	H04	H	4	8	D0554064:H04		TR01300296-002			D0545744:N01	2.72475	7.08222	0.612983	0.48262		-1.20381	0.664822	-0.130568
D15	726680	D0554065	D15	D	15	4	D0554065:D15		TR01597728-003			D0545768:K14	2.09023	4.27042	0.234258	0.016182		-1.20401	0.663934	-0.118061
P3	651160	D0554066	P03	P	3	16	D0554066:P03		TR01736061-004			D0545750:N24	2.22208	6.54409	0.582282	0.351882		-1.20408	0.663645	-0.120998
G21	706160	D0554071	G21	G	21	7	D0554071:G21		TR06548112-001			D0545768:E22	1.81387	2.66337	-0.295864	-0.590182		-1.20424	0.662956	-0.101922
L22	783880	D0554069	L22	L	22	12	D0554069:L22		TR06481200-001			D0545748:L19	1.98258	3.45719	-0.114791	0.00186895		-1.20436	0.662415	-0.100591
E11	726120	D0554065	E11	E	11	5	D0554065:E11		TR01560930-003			D0545750:A24	2.09023	4.27042	0.234258	0.016182		-1.20456	0.661533	-0.118407
A1	841680	D0554068	A01	A	1	1	D0554068:A01		TR06412281-001			D0545768:A16	1.82171	4.17007	0.189706	-0.0171941		-1.20464	0.661201	-0.114052
J18	705760	D0554071	J18	J	18	10	D0554071:J18		TR06547142-001			D0545754:K12	1.81387	2.66337	-0.295864	-0.590182		-1.20482	0.66042	-0.10216
D20	660320	D0554072	D20	D	20	4	D0554072:D20						1.9324	3.0528	0.0264931	-0.386922		-1.20486	0.660223	-0.0608718
I16	783280	D0554069	I16	I	16	9	D0554069:I16		TR06472231-002			D0545754:K19	1.98258	3.45719	-0.114791	0.00186895		-1.20498	0.659694	-0.100947
B20	660080	D0554072	B20	B	20	2	D0554072:B20						1.9324	3.0528	0.0264931	-0.386922		-1.20518	0.658845	-0.0610018
F8	649720	D0554066	F08	F	8	6	D0554066:F08		TR01809246-002			D0545760:C04	2.22208	6.54409	0.582282	0.351882		-1.20544	0.65771	-0.121895
P21	649720	D0554066	P21	P	21	16	D0554066:P21		TR02318232-002			D0545766:D13	2.22208	6.54409	0.582282	0.351882		-1.20544	0.65771	-0.121895
M12	649600	D0554066	M12	M	12	13	D0554066:M12		TR01930355-003			D0545760:M22	2.22208	6.54409	0.582282	0.351882		-1.20555	0.657215	-0.12197
H6	648960	D0554066	H06	H	6	8	D0554066:H06		TR01775887-003			D0545744:B12	2.22208	6.54409	0.582282	0.351882		-1.20615	0.654577	-0.122369
P18	659320	D0554072	P18	P	18	16	D0554072:P18						1.9324	3.0528	0.0264931	-0.386922		-1.20618	0.654481	-0.0614136
J23	825240	D0554063	J23	J	23	10	D0554063:J23		TR01277455-006			D0545758:D08	2.09276	5.33236	0.704201	0.413554		-1.20639	0.653546	-0.0963515
P17	839960	D0554068	P17	P	17	16	D0554068:P17		TR06428587-001			D0545768:F20	1.82171	4.17007	0.189706	-0.0171941		-1.20671	0.652161	-0.115106
P2	846600	D0554070	P02	P	2	16	D0554070:P02		TR06486411-002			D0545750:G22	1.92148	3.08566	0.447067	-0.354941		-1.20676	0.651941	-0.0559936
A12	824800	D0554063	A12	A	12	1	D0554063:A12		TR01200932-002			D0545766:G04	2.09276	5.33236	0.704201	0.413554		-1.20677	0.651895	-0.0966101
I19	748920	D0554067	I19	I	19	9	D0554067:I19		TR06404248-001			D0545758:P01	1.98747	3.74535	0.45101	-0.102387		-1.20693	0.6512	-0.0552553
O9	781360	D0554069	O09	O	9	15	D0554069:O09		TR06466618-001			D0545768:I16	1.98258	3.45719	-0.114791	0.00186895		-1.20697	0.650989	-0.102089
F14	781120	D0554069	F14	F	14	6	D0554069:F14		TR06470926-001			D0545766:G22	1.98258	3.45719	-0.114791	0.00186895		-1.20722	0.6499	-0.102231
E21	470640	D0554064	E21	E	21	5	D0554064:E21		TR01442423-004			D0545748:H17	2.72475	7.08222	0.612983	0.48262		-1.20723	0.649878	-0.133323
D8	723400	D0554065	D08	D	8	4	D0554065:D08		TR01538309-008			D0545764:J21	2.09023	4.27042	0.234258	0.016182		-1.20723	0.649867	-0.120091
N15	647800	D0554066	N15	N	15	14	D0554066:N15		TR02019190-005			D0545752:P06	2.22208	6.54409	0.582282	0.351882		-1.20725	0.649796	-0.123093
O18	658400	D0554072	O18	O	18	15	D0554072:O18						1.9324	3.0528	0.0264931	-0.386922		-1.20738	0.649199	-0.0619126
F16	722840	D0554065	F16	F	16	6	D0554065:F16		TR01605740-003			D0545772:E11	2.09023	4.27042	0.234258	0.016182		-1.20778	0.647465	-0.120439
F20	722000	D0554065	F20	F	20	6	D0554065:F20		TR01644761-003			D0545766:G02	2.09023	4.27042	0.234258	0.016182		-1.20861	0.643862	-0.120961
J23	657440	D0554072	J23	J	23	10	D0554072:J23						1.9324	3.0528	0.0264931	-0.386922		-1.20865	0.643686	-0.062434
M22	746560	D0554067	M22	M	22	13	D0554067:M22		TR06408606-002			D0545748:H09	1.98747	3.74535	0.45101	-0.102387		-1.20947	0.640104	-0.0565186
B16	843600	D0554070	B16	B	16	2	D0554070:B16		TR06504954-002			D0545762:M14	1.92148	3.08566	0.447067	-0.354941		-1.20987	0.638338	-0.0576028
G19	837080	D0554068	G19	G	19	7	D0554068:G19		TR06430785-002			D0545762:C18	1.82171	4.17007	0.189706	-0.0171941		-1.21017	0.637024	-0.116876
K1	720240	D0554065	K01	K	1	11	D0554065:K01		TR01483572-006			D0545760:A09	2.09023	4.27042	0.234258	0.016182		-1.21033	0.636314	-0.122057
O13	777960	D0554069	O13	O	13	15	D0554069:O13		TR06470804-002			D0545764:L01	1.98258	3.45719	-0.114791	0.00186895		-1.2105	0.635572	-0.104118
B13	719960	D0554065	B13	B	13	2	D0554065:B13		TR01575193-004			D0545760:D15	2.09023	4.27042	0.234258	0.016182		-1.21061	0.635113	-0.122232
F17	644160	D0554066	F17	F	17	6	D0554066:F17		TR02071009-004			D0545768:I14	2.22208	6.54409	0.582282	0.351882		-1.21068	0.634793	-0.125374
P11	701680	D0554071	P11	P	11	16	D0554071:P11		TR06536340-002			D0545750:K18	1.81387	2.66337	-0.295864	-0.590182		-1.21074	0.634556	-0.104596
M1	842600	D0554070	M01	M	1	13	D0554070:M01		TR06483233-001			D0545752:K12	1.92148	3.08566	0.447067	-0.354941		-1.21091	0.633804	-0.0581406
O9	719520	D0554065	O09	O	9	15	D0554065:O09		TR01551479-004			D0545758:K02	2.09023	4.27042	0.234258	0.016182		-1.21104	0.633226	-0.122506
M16	655520	D0554072	M16	M	16	13	D0554072:M16						1.9324	3.0528	0.0264931	-0.386922		-1.21117	0.632662	-0.0634786
D17	819640	D0554063	D17	D	17	4	D0554063:D17		TR01232217-002			D0545768:P19	2.09276	5.33236	0.704201	0.413554		-1.2112	0.632531	-0.0996543
P20	836120	D0554068	P20	P	20	16	D0554068:P20		TR06439617-001			D0545750:D10	1.82171	4.17007	0.189706	-0.0171941		-1.21133	0.631979	-0.117468
M23	655360	D0554072	M23	M	23	13	D0554072:M23						1.9324	3.0528	0.0264931	-0.386922		-1.21138	0.631744	-0.0635658
J23	776680	D0554069	J23	J	23	10	D0554069:J23		TR06481518-002			D0545750:P21	1.98258	3.45719	-0.114791	0.00186895		-1.21183	0.629769	-0.104884
O22	841360	D0554070	O22	O	22	15	D0554070:O22		TR06511548-001			D0545770:C15	1.92148	3.08566	0.447067	-0.354941		-1.21219	0.628182	-0.0588083
F4	776280	D0554069	F04	F	4	6	D0554069:F04		TR06446266-001			D0545754:K07	1.98258	3.45719	-0.114791	0.00186895		-1.21225	0.627955	-0.105124
M19	642080	D0554066	M19	M	19	13	D0554066:M19		TR02171379-003			D0545752:G24	2.22208	6.54409	0.582282	0.351882		-1.21264	0.62622	-0.126682
O22	775720	D0554069	O22	O	22	15	D0554069:O22		TR06481238-001			D0545744:N03	1.98258	3.45719	-0.114791	0.00186895		-1.21283	0.625416	-0.105459
H13	463280	D0554064	H13	H	13	8	D0554064:H13		TR01371324-003			D0545750:L20	2.72475	7.08222	0.612983	0.48262		-1.21306	0.624419	-0.138057
N10	743200	D0554067	N10	N	10	14	D0554067:N10		TR06376694-002			D0545768:J23	1.98747	3.74535	0.45101	-0.102387		-1.21308	0.624308	-0.0583235
I2	775320	D0554069	I02	I	2	9	D0554069:I02		TR06445810-002			D0545746:A07	1.98258	3.45719	-0.114791	0.00186895		-1.21324	0.623602	-0.1057
D22	817200	D0554063	D22	D	22	4	D0554063:D22		TR01266952-005			D0545750:N21	2.09276	5.33236	0.704201	0.413554		-1.21329	0.623374	-0.101101
B21	716560	D0554065	B21	B	21	2	D0554065:B21		TR01651407-006			D0545750:G02	2.09023	4.27042	0.234258	0.016182		-1.21394	0.620531	-0.124357
G1	816200	D0554063	G01	G	1	7	D0554063:G01		TR00987460-006			D0545752:N23	2.09276	5.33236	0.704201	0.413554		-1.21415	0.619621	-0.101696
O18	640320	D0554066	O18	O	18	15	D0554066:O18		TR02141642-002			D0545766:O19	2.22208	6.54409	0.582282	0.351882		-1.2143	0.618965	-0.127792
L2	699040	D0554071	L02	L	2	12	D0554071:L02		TR06516581-002			D0545760:B23	1.81387	2.66337	-0.295864	-0.590182		-1.21457	0.617819	-0.10618
P16	833240	D0554068	P16	P	16	16	D0554068:P16		TR06424899-001			D0545752:G23	1.82171	4.17007	0.189706	-0.0171941		-1.21479	0.616842	-0.119248
B4	461080	D0554064	B04	B	4	2	D0554064:B04		TR01299673-003			D0545768:L03	2.72475	7.08222	0.612983	0.48262		-1.2148	0.616808	-0.139483
P20	639760	D0554066	P20	P	20	16	D0554066:P20		TR02232894-002			D0545762:O01	2.22208	6.54409	0.582282	0.351882		-1.21483	0.616657	-0.128146
F4	715640	D0554065	F04	F	4	6	D0554065:F04		TR01510776-004			D0545748:H01	2.09023	4.27042	0.234258	0.016182		-1.21485	0.616585	-0.124934
A6	838760	D0554070	A06	A	6	1	D0554070:A06		TR06489298-001			D0545750:K14	1.92148	3.08566	0.447067	-0.354941		-1.21489	0.616393	-0.0602117
L6	815120	D0554063	L06	L	6	12	D0554063:L06		TR01145319-007			D0545748:D02	2.09276	5.33236	0.704201	0.413554		-1.21508	0.615568	-0.102339
K6	460400	D0554064	K06	K	6	11	D0554064:K06		TR01318269-002			D0545768:J21	2.72475	7.08222	0.612983	0.48262		-1.21534	0.614456	-0.139924
E5	740960	D0554067	E05	E	5	5	D0554067:E05		TR06150657-011			D0545758:M15	1.98747	3.74535	0.45101	-0.102387		-1.21549	0.613776	-0.059531
I21	652160	D0554072	I21	I	21	9	D0554072:I21						1.9324	3.0528	0.0264931	-0.386922		-1.21558	0.61337	-0.0653128
C3	714640	D0554065	C03	C	3	3	D0554065:C03		TR01497629-003			D0545758:L20	2.09023	4.27042	0.234258	0.016182		-1.21583	0.612296	-0.125562
K21	832320	D0554068	K21	K	21	11	D0554068:K21		TR06439752-001			D0545770:B11	1.82171	4.17007	0.189706	-0.0171941		-1.2159	0.612007	-0.119819
O17	459640	D0554064	O17	O	17	15	D0554064:O17		TR01408329-002			D0545766:N10	2.72475	7.08222	0.612983	0.48262		-1.21594	0.611827	-0.140418
C15	837280	D0554070	C15	C	15	3	D0554070:C15		TR06502725-001			D0545750:D12	1.92148	3.08566	0.447067	-0.354941		-1.21643	0.609682	-0.0610126
D8	813440	D0554063	D08	D	8	4	D0554063:D08		TR01171063-006			D0545750:A04	2.09276	5.33236	0.704201	0.413554		-1.21652	0.609263	-0.103341
O16	637560	D0554066	O16	O	16	15	D0554066:O16		TR02056385-002			D0545750:H19	2.22208	6.54409	0.582282	0.351882		-1.21691	0.60759	-0.129539
E13	771560	D0554069	E13	E	13	5	D0554069:E13		TR06470627-001			D0545770:O06	1.98258	3.45719	-0.114791	0.00186895		-1.21714	0.606554	-0.107963
E2	836360	D0554070	E02	E	2	5	D0554070:E02		TR06486329-002			D0545748:G04	1.92148	3.08566	0.447067	-0.354941		-1.21738	0.605511	-0.0615112
G7	457240	D0554064	G07	G	7	7	D0554064:G07		TR01321850-006			D0545746:J06	2.72475	7.08222	0.612983	0.48262		-1.21784	0.603525	-0.141982
N1	770520	D0554069	N01	N	1	14	D0554069:N01		TR06445560-001			D0545770:L11	1.98258	3.45719	-0.114791	0.00186895		-1.21822	0.601838	-0.108591
I16	712200	D0554065	I16	I	16	9	D0554065:I16		TR01607557-007			D0545764:J10	2.09023	4.27042	0.234258	0.016182		-1.21822	0.601831	-0.127098
O21	810960	D0554063	O21	O	21	15	D0554063:O21		TR01265436-002			D0545770:K11	2.09276	5.33236	0.704201	0.413554		-1.21865	0.599956	-0.104824
E23	810320	D0554063	E23	E	23	5	D0554063:E23		TR01275318-008			D0545744:C23	2.09276	5.33236	0.704201	0.413554		-1.2192	0.597554	-0.105208
L8	634760	D0554066	L08	L	8	12	D0554066:L08		TR01815456-002			D0545752:E02	2.22208	6.54409	0.582282	0.351882		-1.21955	0.596049	-0.131319
D16	634720	D0554066	D16	D	16	4	D0554066:D16		TR02035589-003			D0545744:G12	2.22208	6.54409	0.582282	0.351882		-1.21959	0.595884	-0.131344
D14	710720	D0554065	D14	D	14	4	D0554065:D14		TR01587783-004			D0545754:O13	2.09023	4.27042	0.234258	0.016182		-1.21968	0.595484	-0.128033
N7	454800	D0554064	N07	N	7	14	D0554064:N07		TR01325078-005			D0545746:G02	2.72475	7.08222	0.612983	0.48262		-1.21977	0.595085	-0.143577
F3	710480	D0554065	F03	F	3	6	D0554065:F03		TR01501611-005			D0545752:F18	2.09023	4.27042	0.234258	0.016182		-1.21991	0.594454	-0.128184
O15	736560	D0554067	O15	O	15	15	D0554067:O15		TR06395368-001			D0545768:D05	1.98747	3.74535	0.45101	-0.102387		-1.22022	0.59309	-0.0619126
D12	808840	D0554063	D12	D	12	4	D0554063:D12		TR01202166-009			D0545748:D05	2.09276	5.33236	0.704201	0.413554		-1.22047	0.592	-0.106096
N23	709880	D0554065	N23	N	23	14	D0554065:N23		TR01684722-003			D0545752:B20	2.09023	4.27042	0.234258	0.016182		-1.2205	0.591881	-0.128564
P23	808320	D0554063	P23	P	23	16	D0554063:P23		TR01278821-004			D0545752:N04	2.09276	5.33236	0.704201	0.413554		-1.22092	0.590049	-0.106409
O7	828120	D0554068	O07	O	7	15	D0554068:O07		TR06420099-002			D0545746:I19	1.82171	4.17007	0.189706	-0.0171941		-1.22095	0.589932	-0.122431
L14	632920	D0554066	L14	L	14	12	D0554066:L14		TR01993423-002			D0545746:L05	2.22208	6.54409	0.582282	0.351882		-1.22128	0.588465	-0.132492
C5	708960	D0554065	C05	C	5	3	D0554065:C05		TR01514022-005			D0545744:H03	2.09023	4.27042	0.234258	0.016182		-1.2214	0.587935	-0.129146
E21	735440	D0554067	E21	E	21	5	D0554067:E21		TR06406041-001			D0545768:L12	1.98747	3.74535	0.45101	-0.102387		-1.22143	0.587825	-0.062521
C1	632440	D0554066	C01	C	1	3	D0554066:C01		TR01694688-003			D0545768:K16	2.22208	6.54409	0.582282	0.351882		-1.22174	0.586486	-0.132799
D24	735120	D0554067	D24	D	24	4	D0554067:D24		TR06412206-002			D0545772:M05	1.98747	3.74535	0.45101	-0.102387		-1.22177	0.58632	-0.0626949
A4	766480	D0554069	A04	A	4	1	D0554069:A04		TR06446201-002			D0545762:E20	1.98258	3.45719	-0.114791	0.00186895		-1.22241	0.58352	-0.111039
C8	451360	D0554064	C08	C	8	3	D0554064:C08		TR01326964-005			D0545746:O22	2.72475	7.08222	0.612983	0.48262		-1.22249	0.583185	-0.145836
E13	693360	D0554071	E13	E	13	5	D0554071:E13		TR06537648-001			D0545770:D19	1.81387	2.66337	-0.295864	-0.590182		-1.22281	0.581811	-0.109607
F12	646560	D0554072	F12	F	12	6	D0554072:F12						1.9324	3.0528	0.0264931	-0.386922		-1.22294	0.581216	-0.068387
O23	706480	D0554065	O23	O	23	15	D0554065:O23		TR01686141-002			D0552256:C17	2.09023	4.27042	0.234258	0.016182		-1.22384	0.577299	-0.130721
N22	804920	D0554063	N22	N	22	14	D0554063:N22		TR01272238-013			D0545752:L09	2.09276	5.33236	0.704201	0.413554		-1.22384	0.577289	-0.108458
B20	829960	D0554070	B20	B	20	2	D0554070:B20		TR06509913-001			D0545766:M08	1.92148	3.08566	0.447067	-0.354941		-1.22402	0.576492	-0.0649956
B16	764760	D0554069	B16	B	16	2	D0554069:B16		TR06472101-002			D0545762:P20	1.98258	3.45719	-0.114791	0.00186895		-1.2242	0.575721	-0.112086
M19	764760	D0554069	M19	M	19	13	D0554069:M19		TR06475121-001			D0545764:K22	1.98258	3.45719	-0.114791	0.00186895		-1.2242	0.575721	-0.112086
C17	764600	D0554069	C17	C	17	3	D0554069:C17		TR06472695-001			D0545770:B05	1.98258	3.45719	-0.114791	0.00186895		-1.22437	0.574996	-0.112183
A21	732120	D0554067	A21	A	21	1	D0554067:A21		TR06405967-001			D0545752:J09	1.98747	3.74535	0.45101	-0.102387		-1.225	0.572216	-0.0643292
M3	731320	D0554067	M03	M	3	13	D0554067:M03		TR06121128-019			D0545758:P05	1.98747	3.74535	0.45101	-0.102387		-1.22586	0.568455	-0.0647661
L18	446920	D0554064	L18	L	18	12	D0554064:L18		TR01417154-003			D0545746:C17	2.72475	7.08222	0.612983	0.48262		-1.22601	0.567826	-0.14877
B3	823800	D0554068	B03	B	3	2	D0554068:B03		TR06413480-002			D0545766:N15	1.82171	4.17007	0.189706	-0.0171941		-1.22614	0.567227	-0.125135
A10	704080	D0554065	A10	A	10	1	D0554065:A10		TR01552179-002			D0545746:O09	2.09023	4.27042	0.234258	0.016182		-1.22619	0.567006	-0.13225
G3	827840	D0554070	G03	G	3	7	D0554070:G03		TR06486473-001			D0545766:N14	1.92148	3.08566	0.447067	-0.354941		-1.22622	0.566879	-0.066156
A8	730880	D0554067	A08	A	8	1	D0554067:A08		TR06375585-008			D0545754:O14	1.98747	3.74535	0.45101	-0.102387		-1.22634	0.566386	-0.0650066
G24	643920	D0554072	G24	G	24	7	D0554072:G24						1.9324	3.0528	0.0264931	-0.386922		-1.22641	0.566058	-0.0698439
J2	643680	D0554072	J02	J	2	10	D0554072:J02		TR06561598-001			D0545766:P10	1.9324	3.0528	0.0264931	-0.386922		-1.22673	0.56468	-0.0699766
B13	626720	D0554066	B13	B	13	2	D0554066:B13		TR01937099-005			D0545762:B04	2.22208	6.54409	0.582282	0.351882		-1.22713	0.56291	-0.136469
A18	703120	D0554065	A18	A	18	1	D0554065:A18		TR01621147-004			D0545760:F18	2.09023	4.27042	0.234258	0.016182		-1.22714	0.562888	-0.132863
D17	761760	D0554069	D17	D	17	4	D0554069:D17		TR06473694-002			D0545754:B09	1.98258	3.45719	-0.114791	0.00186895		-1.22731	0.562119	-0.113917
G10	761200	D0554069	G10	G	10	7	D0554069:G10		TR06467796-001			D0545746:O06	1.98258	3.45719	-0.114791	0.00186895		-1.22789	0.559579	-0.11426
H3	625720	D0554066	H03	H	3	8	D0554066:H03		TR01730686-003			D0545744:M15	2.22208	6.54409	0.582282	0.351882		-1.22807	0.558788	-0.137114
D12	625080	D0554066	D12	D	12	4	D0554066:D12		TR01915368-004			D0545752:F21	2.22208	6.54409	0.582282	0.351882		-1.22868	0.55615	-0.137527
G24	821640	D0554068	G24	G	24	7	D0554068:G24		TR06445455-001			D0545754:C21	1.82171	4.17007	0.189706	-0.0171941		-1.22874	0.555875	-0.126493
M11	701120	D0554065	M11	M	11	13	D0554065:M11		TR01563415-003			D0545748:D08	2.09023	4.27042	0.234258	0.016182		-1.2291	0.554311	-0.134143
N18	798640	D0554063	N18	N	18	14	D0554063:N18		TR01243459-004			D0545744:E14	2.09276	5.33236	0.704201	0.413554		-1.22923	0.553722	-0.112269
L13	442800	D0554064	L13	L	13	12	D0554064:L13		TR01376381-003			D0545766:H02	2.72475	7.08222	0.612983	0.48262		-1.22927	0.553575	-0.15151
I2	820840	D0554068	I02	I	2	9	D0554068:I02		TR06413290-002			D0545764:O20	1.82171	4.17007	0.189706	-0.0171941		-1.2297	0.55167	-0.126997
K9	623920	D0554066	K09	K	9	11	D0554066:K09		TR01836408-002			D0545764:K02	2.22208	6.54409	0.582282	0.351882		-1.22977	0.551369	-0.138277
C23	820760	D0554068	C23	C	23	3	D0554068:C23		TR06444403-001			D0545744:E08	1.82171	4.17007	0.189706	-0.0171941		-1.2298	0.55125	-0.127048
M5	699960	D0554065	M05	M	5	13	D0554065:M05		TR01521858-005			D0545764:G01	2.09023	4.27042	0.234258	0.016182		-1.23024	0.549335	-0.134887
L1	797400	D0554063	L01	L	1	12	D0554063:L01		TR01022360-004			D0545746:G18	2.09276	5.33236	0.704201	0.413554		-1.2303	0.549068	-0.113025
K23	441120	D0554064	K23	K	23	11	D0554064:K23		TR01467268-002			D0545750:O15	2.72475	7.08222	0.612983	0.48262		-1.2306	0.547763	-0.152632
P8	699240	D0554065	P08	P	8	16	D0554065:P08		TR01544821-002			D0545768:H11	2.09023	4.27042	0.234258	0.016182		-1.23094	0.546247	-0.135349
P13	698800	D0554065	P13	P	13	16	D0554065:P13		TR01586654-006			D0545746:F09	2.09023	4.27042	0.234258	0.016182		-1.23138	0.54436	-0.135632
M20	757440	D0554069	M20	M	20	13	D0554069:M20		TR06480018-001			D0545766:G07	1.98258	3.45719	-0.114791	0.00186895		-1.23179	0.542531	-0.116569
N22	687160	D0554071	N22	N	22	14	D0554071:N22		TR06553972-001			D0545748:N07	1.81387	2.66337	-0.295864	-0.590182		-1.2318	0.542507	-0.113379
B2	621760	D0554066	B02	B	2	2	D0554066:B02		TR01709253-002			D0545766:A09	2.22208	6.54409	0.582282	0.351882		-1.23181	0.542466	-0.139677
L18	639720	D0554072	L18	L	18	12	D0554072:L18						1.9324	3.0528	0.0264931	-0.386922		-1.23193	0.541942	-0.0721717
E3	795200	D0554063	E03	E	3	5	D0554063:E03		TR01090829-004			D0545764:D21	2.09276	5.33236	0.704201	0.413554		-1.23219	0.540812	-0.11437
D21	725360	D0554067	D21	D	21	4	D0554067:D21		TR06406003-004			D0545752:N11	1.98747	3.74535	0.45101	-0.102387		-1.23227	0.540434	-0.0680346
P22	621200	D0554066	P22	P	22	16	D0554066:P22		TR02419459-003			D0545754:G19	2.22208	6.54409	0.582282	0.351882		-1.23234	0.540158	-0.140041
G6	621040	D0554066	G06	G	6	7	D0554066:G06		TR01775658-002			D0545750:N23	2.22208	6.54409	0.582282	0.351882		-1.23249	0.539499	-0.140145
D24	686680	D0554071	D24	D	24	4	D0554071:D24		TR06556529-001			D0545750:E24	1.81387	2.66337	-0.295864	-0.590182		-1.2325	0.539464	-0.113673
P17	686640	D0554071	P17	P	17	16	D0554071:P17		TR06547063-002			D0545748:I08	1.81387	2.66337	-0.295864	-0.590182		-1.23255	0.53921	-0.113697
B23	756640	D0554069	B23	B	23	2	D0554069:B23		TR06481318-002			D0545764:N12	1.98258	3.45719	-0.114791	0.00186895		-1.23262	0.538904	-0.117061
J21	697040	D0554065	J21	J	21	10	D0554065:J21		TR01657572-004			D0545760:L21	2.09023	4.27042	0.234258	0.016182		-1.2331	0.536812	-0.136766
L5	620360	D0554066	L05	L	5	12	D0554066:L05		TR01761927-002			D0545752:G18	2.22208	6.54409	0.582282	0.351882		-1.23313	0.536696	-0.140587
E2	724400	D0554067	E02	E	2	5	D0554067:E02		TR06107081-010			D0545768:E02	1.98747	3.74535	0.45101	-0.102387		-1.23331	0.535921	-0.0685633
D21	437600	D0554064	D21	D	21	4	D0554064:D21		TR01442116-003			D0545772:O09	2.72475	7.08222	0.612983	0.48262		-1.23338	0.535587	-0.154993
C21	685920	D0554071	C21	C	21	3	D0554071:C21		TR06548075-001			D0545750:M22	1.81387	2.66337	-0.295864	-0.590182		-1.2336	0.534646	-0.114138
J20	755680	D0554069	J20	J	20	10	D0554069:J20		TR06479952-001			D0545758:M06	1.98258	3.45719	-0.114791	0.00186895		-1.23362	0.534551	-0.117653
C12	638200	D0554072	C12	C	12	3	D0554072:C12						1.9324	3.0528	0.0264931	-0.386922		-1.23393	0.533215	-0.0730173
M6	638200	D0554072	M06	M	6	13	D0554072:M06						1.9324	3.0528	0.0264931	-0.386922		-1.23393	0.533215	-0.0730173
D23	820360	D0554070	D23	D	23	4	D0554070:D23		TR06511670-002			D0545768:J22	1.92148	3.08566	0.447067	-0.354941		-1.23398	0.532964	-0.0702753
L22	723600	D0554067	L22	L	22	12	D0554067:L22		TR06408581-004			D0545752:L23	1.98747	3.74535	0.45101	-0.102387		-1.23417	0.53216	-0.0690045
P3	695920	D0554065	P03	P	3	16	D0554065:P03		TR01507257-006			D0552256:D14	2.09023	4.27042	0.234258	0.016182		-1.2342	0.532008	-0.137489
N16	436520	D0554064	N16	N	16	14	D0554064:N16		TR01397471-003			D0545750:D13	2.72475	7.08222	0.612983	0.48262		-1.23424	0.531851	-0.15572
M16	820000	D0554070	M16	M	16	13	D0554070:M16		TR06505454-001			D0545752:J07	1.92148	3.08566	0.447067	-0.354941		-1.23436	0.531332	-0.0704745
H15	754800	D0554069	H15	H	15	8	D0554069:H15		TR06471884-001			D0545752:I17	1.98258	3.45719	-0.114791	0.00186895		-1.23453	0.530561	-0.118197
F1	792040	D0554063	F01	F	1	6	D0554063:F01		TR00987457-005			D0545762:K13	2.09276	5.33236	0.704201	0.413554		-1.2349	0.528953	-0.11631
G2	618480	D0554066	G02	G	2	7	D0554066:G02		TR01709693-006			D0545746:L01	2.22208	6.54409	0.582282	0.351882		-1.2349	0.528947	-0.141812
H3	685000	D0554071	H03	H	3	8	D0554071:H03		TR06516715-001			D0545768:A15	1.81387	2.66337	-0.295864	-0.590182		-1.23493	0.528814	-0.114701
K3	754360	D0554069	K03	K	3	11	D0554069:K03		TR06446110-001			D0545746:I17	1.98258	3.45719	-0.114791	0.00186895		-1.23499	0.528566	-0.118469
I9	819240	D0554070	I09	I	9	9	D0554070:I09		TR06497973-001			D0545766:D16	1.92148	3.08566	0.447067	-0.354941		-1.23515	0.527886	-0.0708954
L19	636960	D0554072	L19	L	19	12	D0554072:L19						1.9324	3.0528	0.0264931	-0.386922		-1.23556	0.526095	-0.0737083
N16	617400	D0554066	N16	N	16	14	D0554066:N16		TR02052492-027			D0545758:A22	2.22208	6.54409	0.582282	0.351882		-1.23592	0.524496	-0.142517
H20	617320	D0554066	H20	H	20	8	D0554066:H20		TR02195328-002			D0545744:K24	2.22208	6.54409	0.582282	0.351882		-1.236	0.524166	-0.142569
B8	617200	D0554066	B08	B	8	2	D0554066:B08		TR01804779-002			D0545746:N12	2.22208	6.54409	0.582282	0.351882		-1.23611	0.523671	-0.142648
J12	617200	D0554066	J12	J	12	10	D0554066:J12		TR01923615-002			D0545748:F03	2.22208	6.54409	0.582282	0.351882		-1.23611	0.523671	-0.142648
E12	433920	D0554064	E12	E	12	5	D0554064:E12		TR01357898-003			D0545758:G11	2.72475	7.08222	0.612983	0.48262		-1.2363	0.522857	-0.157475
K6	752920	D0554069	K06	K	6	11	D0554069:K06		TR06460352-001			D0545772:A15	1.98258	3.45719	-0.114791	0.00186895		-1.23648	0.522036	-0.11936
A18	815160	D0554068	A18	A	18	1	D0554068:A18		TR06428619-001			D0545770:O03	1.82171	4.17007	0.189706	-0.0171941		-1.23654	0.521817	-0.130593
M23	693240	D0554065	M23	M	23	13	D0554065:M23		TR01683989-007			D0545750:J03	2.09023	4.27042	0.234258	0.016182		-1.23683	0.520514	-0.139223
C1	692920	D0554065	C01	C	1	3	D0554065:C01		TR01479561-004			D0545766:P09	2.09023	4.27042	0.234258	0.016182		-1.23715	0.519142	-0.139431
J19	432640	D0554064	J19	J	19	10	D0554064:J19		TR01423983-005			D0545764:O05	2.72475	7.08222	0.612983	0.48262		-1.23731	0.518429	-0.158341
G18	432400	D0554064	G18	G	18	7	D0554064:G18		TR01416268-006			D0545750:P03	2.72475	7.08222	0.612983	0.48262		-1.2375	0.517599	-0.158504
F12	692320	D0554065	F12	F	12	6	D0554065:F12		TR01567720-005			D0545760:J15	2.09023	4.27042	0.234258	0.016182		-1.23774	0.516568	-0.13982
D12	816680	D0554070	D12	D	12	4	D0554070:D12		TR06500804-001			D0545766:H23	1.92148	3.08566	0.447067	-0.354941		-1.2378	0.516278	-0.0723163
A1	615280	D0554066	A01	A	1	1	D0554066:A01		TR01694180-002			D0545768:I15	2.22208	6.54409	0.582282	0.351882		-1.23792	0.515757	-0.143905
I12	788400	D0554063	I12	I	12	9	D0554063:I12		TR01203819-003			D0545768:D20	2.09276	5.33236	0.704201	0.413554		-1.23803	0.515293	-0.118555
C10	691920	D0554065	C10	C	10	3	D0554065:C10		TR01554083-002			D0545746:O17	2.09023	4.27042	0.234258	0.016182		-1.23813	0.514853	-0.14008
A18	751120	D0554069	A18	A	18	1	D0554069:A18		TR06473839-002			D0545752:G16	1.98258	3.45719	-0.114791	0.00186895		-1.23835	0.513875	-0.120476
N20	691680	D0554065	N20	N	20	14	D0554065:N20		TR01648619-002			D0545766:O24	2.09023	4.27042	0.234258	0.016182		-1.23836	0.513823	-0.140236
H4	691640	D0554065	H04	H	4	8	D0554065:H04		TR01510962-006			D0545760:E08	2.09023	4.27042	0.234258	0.016182		-1.2384	0.513652	-0.140262
D18	614400	D0554066	D18	D	18	4	D0554066:D18		TR02102623-002			D0545764:P10	2.22208	6.54409	0.582282	0.351882		-1.23875	0.51213	-0.144482
A22	614240	D0554066	A22	A	22	1	D0554066:A22		TR02322003-002			D0545748:B17	2.22208	6.54409	0.582282	0.351882		-1.2389	0.511471	-0.144587
H10	614200	D0554066	H10	H	10	8	D0554066:H10		TR01861694-002			D0545760:G18	2.22208	6.54409	0.582282	0.351882		-1.23894	0.511306	-0.144613
D17	691080	D0554065	D17	D	17	4	D0554065:D17		TR01612006-003			D0545748:G08	2.09023	4.27042	0.234258	0.016182		-1.23895	0.51125	-0.140626
I14	750400	D0554069	I14	I	14	9	D0554069:I14		TR06470973-002			D0545746:P11	1.98258	3.45719	-0.114791	0.00186895		-1.2391	0.51061	-0.120924
D15	430240	D0554064	D15	D	15	4	D0554064:D15		TR01385286-008			D0545762:L08	2.72475	7.08222	0.612983	0.48262		-1.23921	0.510127	-0.159971
K1	786800	D0554063	K01	K	1	11	D0554063:K01		TR00991471-007			D0545752:K20	2.09276	5.33236	0.704201	0.413554		-1.2394	0.509288	-0.119546
D15	613440	D0554066	D15	D	15	4	D0554066:D15		TR02004979-003			D0545760:G22	2.22208	6.54409	0.582282	0.351882		-1.23966	0.508173	-0.145113
J16	718400	D0554067	J16	J	16	10	D0554067:J16		TR06400611-001			D0545752:P21	1.98747	3.74535	0.45101	-0.102387		-1.23976	0.507713	-0.0718829
H1	749720	D0554069	H01	H	1	8	D0554069:H01		TR06445512-001			D0545766:C15	1.98258	3.45719	-0.114791	0.00186895		-1.23981	0.507527	-0.121347
F22	690080	D0554065	F22	F	22	6	D0554065:F22		TR01663732-002			D0545770:H21	2.09023	4.27042	0.234258	0.016182		-1.23993	0.506961	-0.141277
D4	689920	D0554065	D04	D	4	4	D0554065:D04		TR01509991-004			D0545758:J01	2.09023	4.27042	0.234258	0.016182		-1.24009	0.506275	-0.141382
E19	612760	D0554066	E19	E	19	5	D0554066:E19		TR02152609-002			D0545766:L18	2.22208	6.54409	0.582282	0.351882		-1.2403	0.505371	-0.14556
D21	785720	D0554063	D21	D	21	4	D0554063:D21		TR01261651-002			D0545750:K10	2.09276	5.33236	0.704201	0.413554		-1.24033	0.505235	-0.120216
G5	612600	D0554066	G05	G	5	7	D0554066:G05		TR01758486-003			D0545750:C07	2.22208	6.54409	0.582282	0.351882		-1.24045	0.504711	-0.145665
I19	633120	D0554072	I19	I	19	9	D0554072:I19						1.9324	3.0528	0.0264931	-0.386922		-1.2406	0.504047	-0.0758552
K20	632480	D0554072	K20	K	20	11	D0554072:K20						1.9324	3.0528	0.0264931	-0.386922		-1.24144	0.500372	-0.0762141
A6	810880	D0554068	A06	A	6	1	D0554068:A06		TR06417174-002			D0545760:C17	1.82171	4.17007	0.189706	-0.0171941		-1.24168	0.499323	-0.133323
L23	783880	D0554063	L23	L	23	12	D0554063:L23		TR01277711-006			D0545758:G18	2.09276	5.33236	0.704201	0.413554		-1.24191	0.49833	-0.121359
M5	632080	D0554072	M05	M	5	13	D0554072:M05						1.9324	3.0528	0.0264931	-0.386922		-1.24197	0.498075	-0.0764385
L10	783720	D0554063	L10	L	10	12	D0554063:L10		TR01193548-003			D0545758:O20	2.09276	5.33236	0.704201	0.413554		-1.24205	0.49773	-0.121459
E3	747360	D0554069	E03	E	3	5	D0554069:E03		TR06445988-001			D0545772:C19	1.98258	3.45719	-0.114791	0.00186895		-1.24225	0.496826	-0.122818
B12	631800	D0554072	B12	B	12	2	D0554072:B12						1.9324	3.0528	0.0264931	-0.386922		-1.24234	0.496468	-0.0765957
A9	631600	D0554072	A09	A	9	1	D0554072:A09						1.9324	3.0528	0.0264931	-0.386922		-1.2426	0.495319	-0.076708
L11	746760	D0554069	L11	L	11	12	D0554069:L11		TR06468332-001			D0545750:J06	1.98258	3.45719	-0.114791	0.00186895		-1.24288	0.494106	-0.123193
B6	630760	D0554072	B06	B	6	2	D0554072:B06						1.9324	3.0528	0.0264931	-0.386922		-1.2437	0.490496	-0.0771799
L13	745680	D0554069	L13	L	13	12	D0554069:L13		TR06470748-001			D0545750:H08	1.98258	3.45719	-0.114791	0.00186895		-1.244	0.489209	-0.123869
P12	810480	D0554070	P12	P	12	16	D0554070:P12		TR06500919-002			D0545764:N17	1.92148	3.08566	0.447067	-0.354941		-1.24424	0.488166	-0.0757767
M1	678560	D0554071	M01	M	1	13	D0554071:M01		TR06516359-001			D0545770:E21	1.81387	2.66337	-0.295864	-0.590182		-1.24428	0.487988	-0.118667
D23	685240	D0554065	D23	D	23	4	D0554065:D23		TR01678722-003			D0545762:M15	2.09023	4.27042	0.234258	0.016182		-1.24469	0.486203	-0.144443
O17	780600	D0554063	O17	O	17	15	D0554063:O17		TR01235713-003			D0545762:J20	2.09276	5.33236	0.704201	0.413554		-1.24473	0.486021	-0.123406
E23	713480	D0554067	E23	E	23	5	D0554067:E23		TR06411988-002			D0545752:P09	1.98747	3.74535	0.45101	-0.102387		-1.24506	0.484582	-0.0746239
J23	809600	D0554070	J23	J	23	10	D0554070:J23		TR06512236-001			D0545768:A22	1.92148	3.08566	0.447067	-0.354941		-1.24515	0.484176	-0.0762702
B9	779960	D0554063	B09	B	9	2	D0554063:B09		TR01182420-004			D0545758:K09	2.09276	5.33236	0.704201	0.413554		-1.24528	0.483619	-0.123806
P18	684160	D0554065	P18	P	18	16	D0554065:P18		TR01629898-003			D0545750:L16	2.09023	4.27042	0.234258	0.016182		-1.24575	0.481571	-0.145152
H23	809000	D0554070	H23	H	23	8	D0554070:H23		TR06512202-001			D0545752:C20	1.92148	3.08566	0.447067	-0.354941		-1.24577	0.481456	-0.0766069
P19	743800	D0554069	P19	P	19	16	D0554069:P19		TR06475194-002			D0545766:F08	1.98258	3.45719	-0.114791	0.00186895		-1.24595	0.480685	-0.125047
L17	606520	D0554066	L17	L	17	12	D0554066:L17		TR02084830-003			D0545764:K16	2.22208	6.54409	0.582282	0.351882		-1.24618	0.479651	-0.149686
P17	421400	D0554064	P17	P	17	16	D0554064:P17		TR01412962-006			D0545750:G20	2.72475	7.08222	0.612983	0.48262		-1.24621	0.479548	-0.166026
P4	683520	D0554065	P04	P	4	16	D0554065:P04		TR01513116-016			D0545764:F17	2.09023	4.27042	0.234258	0.016182		-1.24637	0.478826	-0.145573
K22	628600	D0554072	K22	K	22	11	D0554072:K22						1.9324	3.0528	0.0264931	-0.386922		-1.24654	0.478094	-0.078396
B12	606120	D0554066	B12	B	12	2	D0554066:B12		TR01910680-002			D0545762:N21	2.22208	6.54409	0.582282	0.351882		-1.24656	0.478002	-0.149951
L4	743200	D0554069	L04	L	4	12	D0554069:L04		TR06449265-001			D0545768:P10	1.98258	3.45719	-0.114791	0.00186895		-1.24657	0.477964	-0.125424
N12	628520	D0554072	N12	N	12	14	D0554072:N12						1.9324	3.0528	0.0264931	-0.386922		-1.24665	0.477635	-0.0784411
A6	743080	D0554069	A06	A	6	1	D0554069:A06		TR06459826-001			D0545766:F04	1.98258	3.45719	-0.114791	0.00186895		-1.2467	0.47742	-0.125499
G23	808080	D0554070	G23	G	23	7	D0554070:G23		TR06512200-001			D0545748:C21	1.92148	3.08566	0.447067	-0.354941		-1.24673	0.477284	-0.0771237
H19	683000	D0554065	H19	H	19	8	D0554065:H19		TR01635931-003			D0545754:O21	2.09023	4.27042	0.234258	0.016182		-1.24688	0.476596	-0.145915
C24	676760	D0554071	C24	C	24	3	D0554071:C24		TR06556490-001			D0545750:O24	1.81387	2.66337	-0.295864	-0.590182		-1.24689	0.476577	-0.119781
J21	777680	D0554063	J21	J	21	10	D0554063:J21		TR01264145-007			D0545758:K01	2.09276	5.33236	0.704201	0.413554		-1.24723	0.475063	-0.125235
P23	627960	D0554072	P23	P	23	16	D0554072:P23						1.9324	3.0528	0.0264931	-0.386922		-1.24738	0.474419	-0.0787569
M13	682480	D0554065	M13	M	13	13	D0554065:M13		TR01583691-004			D0545768:H17	2.09023	4.27042	0.234258	0.016182		-1.24739	0.474366	-0.146258
K3	711200	D0554067	K03	K	3	11	D0554067:K03		TR06120161-005			D0545758:H02	1.98747	3.74535	0.45101	-0.102387		-1.24751	0.473863	-0.0759
E3	676200	D0554071	E03	E	3	5	D0554071:E03		TR06516661-001			D0545750:H10	1.81387	2.66337	-0.295864	-0.590182		-1.2477	0.473027	-0.120129
F14	419000	D0554064	F14	F	14	6	D0554064:F14		TR01378901-003			D0545752:N02	2.72475	7.08222	0.612983	0.48262		-1.24811	0.471246	-0.167685
P5	710440	D0554067	P05	P	5	16	D0554067:P05		TR06187721-014			D0545750:C11	1.98747	3.74535	0.45101	-0.102387		-1.24833	0.470289	-0.0763263
J10	681480	D0554065	J10	J	10	10	D0554065:J10		TR01557381-005			D0545746:I09	2.09023	4.27042	0.234258	0.016182		-1.24838	0.470077	-0.146918
I4	604040	D0554066	I04	I	4	9	D0554066:I04		TR01746768-002			D0545766:I22	2.22208	6.54409	0.582282	0.351882		-1.24852	0.469429	-0.151336
M4	710120	D0554067	M04	M	4	13	D0554067:M04		TR06135966-016			D0545758:J12	1.98747	3.74535	0.45101	-0.102387		-1.24867	0.468785	-0.0765058
D13	806160	D0554070	D13	D	13	4	D0554070:D13		TR06501003-001			D0545750:G18	1.92148	3.08566	0.447067	-0.354941		-1.24872	0.468578	-0.0782043
P11	805640	D0554070	P11	P	11	16	D0554070:P11		TR06500762-002			D0545746:P06	1.92148	3.08566	0.447067	-0.354941		-1.24926	0.466221	-0.0784975
I11	680560	D0554065	I11	I	11	9	D0554065:I11		TR01561303-007			D0545748:J07	2.09023	4.27042	0.234258	0.016182		-1.24928	0.466131	-0.147525
F12	740400	D0554069	F12	F	12	6	D0554069:F12		TR06470374-001			D0545748:B13	1.98258	3.45719	-0.114791	0.00186895		-1.24948	0.465269	-0.127186
J20	680280	D0554065	J20	J	20	10	D0554065:J20		TR01646906-004			D0545748:C22	2.09023	4.27042	0.234258	0.016182		-1.24955	0.46493	-0.14771
N20	709200	D0554067	N20	N	20	14	D0554067:N20		TR06405929-004			D0545752:C05	1.98747	3.74535	0.45101	-0.102387		-1.24966	0.46446	-0.0770226
K23	774560	D0554063	K23	K	23	11	D0554063:K23		TR01277626-003			D0545752:A11	2.09276	5.33236	0.704201	0.413554		-1.24991	0.463354	-0.127199
P6	674480	D0554071	P06	P	6	16	D0554071:P06		TR06525500-002			D0545756:K03	1.81387	2.66337	-0.295864	-0.590182		-1.2502	0.462123	-0.121198
M22	602080	D0554066	M22	M	22	13	D0554066:M22		TR02396453-003			D0545744:O07	2.22208	6.54409	0.582282	0.351882		-1.25037	0.461351	-0.152645
B8	739520	D0554069	B08	B	8	2	D0554069:B08		TR06460746-001			D0545750:D07	1.98258	3.45719	-0.114791	0.00186895		-1.25039	0.461278	-0.127742
D3	803640	D0554068	D03	D	3	4	D0554068:D03		TR06413515-002			D0545766:N09	1.82171	4.17007	0.189706	-0.0171941		-1.25039	0.461271	-0.13798
A12	679000	D0554065	A12	A	12	1	D0554065:A12		TR01565459-006			D0545752:P04	2.09023	4.27042	0.234258	0.016182		-1.25081	0.45944	-0.148558
C3	601560	D0554066	C03	C	3	3	D0554066:C03		TR01725080-002			D0545746:O05	2.22208	6.54409	0.582282	0.351882		-1.25086	0.459207	-0.152993
F18	601560	D0554066	F18	F	18	6	D0554066:F18		TR02116194-002			D0545748:K12	2.22208	6.54409	0.582282	0.351882		-1.25086	0.459207	-0.152993
L2	803960	D0554070	L02	L	2	12	D0554070:L02		TR06486390-001			D0545768:D22	1.92148	3.08566	0.447067	-0.354941		-1.251	0.458603	-0.0794458
P12	673920	D0554071	P12	P	12	16	D0554071:P12		TR06537482-001			D0545768:P24	1.81387	2.66337	-0.295864	-0.590182		-1.25101	0.458573	-0.121546
O2	773000	D0554063	O02	O	2	15	D0554063:O02		TR01074979-008			D0545746:H18	2.09276	5.33236	0.704201	0.413554		-1.25125	0.4575	-0.128184
D12	738680	D0554069	D12	D	12	4	D0554069:D12		TR06470335-002			D0545750:I10	1.98258	3.45719	-0.114791	0.00186895		-1.25126	0.45747	-0.128273
P4	600920	D0554066	P04	P	4	16	D0554066:P04		TR01752613-004			D0545760:I06	2.22208	6.54409	0.582282	0.351882		-1.25147	0.456569	-0.153422
N9	737680	D0554069	N09	N	9	14	D0554069:N09		TR06466617-002			D0545746:B20	1.98258	3.45719	-0.114791	0.00186895		-1.2523	0.452936	-0.128906
O23	802600	D0554070	O23	O	23	15	D0554070:O23		TR06512301-001			D0545770:A19	1.92148	3.08566	0.447067	-0.354941		-1.25241	0.452437	-0.0802151
I23	771520	D0554063	I23	I	23	9	D0554063:I23		TR01277388-004			D0545758:B10	2.09276	5.33236	0.704201	0.413554		-1.25252	0.451945	-0.129121
G23	771200	D0554063	G23	G	23	7	D0554063:G23		TR01276772-004			D0545760:P17	2.09276	5.33236	0.704201	0.413554		-1.2528	0.450745	-0.129324
P1	770560	D0554063	P01	P	1	16	D0554063:P01		TR01057911-006			D0545746:A16	2.09276	5.33236	0.704201	0.413554		-1.25335	0.448343	-0.12973
A9	598640	D0554066	A09	A	9	1	D0554066:A09		TR01820831-003			D0545756:K11	2.22208	6.54409	0.582282	0.351882		-1.25362	0.447172	-0.154952
E22	676120	D0554065	E22	E	22	5	D0554065:E22		TR01663442-004			D0545750:H09	2.09023	4.27042	0.234258	0.016182		-1.25364	0.447088	-0.15047
K3	598440	D0554066	K03	K	3	11	D0554066:K03		TR01733471-005			D0545746:G22	2.22208	6.54409	0.582282	0.351882		-1.25381	0.446348	-0.155087
E22	705280	D0554067	E22	E	22	5	D0554067:E22		TR06408251-001			D0545750:C09	1.98747	3.74535	0.45101	-0.102387		-1.25388	0.44603	-0.0792311
N8	800840	D0554070	N08	N	8	14	D0554070:N08		TR06496582-001			D0545762:E06	1.92148	3.08566	0.447067	-0.354941		-1.25424	0.444457	-0.0812126
G9	735720	D0554069	G09	G	9	7	D0554069:G09		TR06466499-001			D0545762:L15	1.98258	3.45719	-0.114791	0.00186895		-1.25433	0.444049	-0.130149
K21	769400	D0554063	K21	K	21	11	D0554063:K21		TR01264225-009			D0545744:J12	2.09276	5.33236	0.704201	0.413554		-1.25435	0.44399	-0.130466
G22	622360	D0554072	G22	G	22	7	D0554072:G22						1.9324	3.0528	0.0264931	-0.386922		-1.25474	0.442265	-0.0819282
O15	597280	D0554066	O15	O	15	15	D0554066:O15		TR02020573-002			D0545760:M04	2.22208	6.54409	0.582282	0.351882		-1.2549	0.441566	-0.155868
G19	674360	D0554065	G19	G	19	7	D0554065:G19		TR01634958-003			D0545758:I17	2.09023	4.27042	0.234258	0.016182		-1.25536	0.43954	-0.151643
H24	799720	D0554070	H24	H	24	8	D0554070:H24		TR06512691-001			D0545752:D03	1.92148	3.08566	0.447067	-0.354941		-1.2554	0.439378	-0.0818486
F20	409600	D0554064	F20	F	20	6	D0554064:F20		TR01432744-002			D0545758:E21	2.72475	7.08222	0.612983	0.48262		-1.25555	0.43873	-0.174243
B14	734360	D0554069	B14	B	14	2	D0554069:B14		TR06470875-002			D0545746:D08	1.98258	3.45719	-0.114791	0.00186895		-1.25574	0.437882	-0.131013
F5	596280	D0554066	F05	F	5	6	D0554066:F05		TR01756274-003			D0545752:J21	2.22208	6.54409	0.582282	0.351882		-1.25584	0.437445	-0.156542
P22	799200	D0554070	P22	P	22	16	D0554070:P22		TR06511591-002			D0545768:K06	1.92148	3.08566	0.447067	-0.354941		-1.25594	0.437021	-0.0821442
C2	673720	D0554065	C02	C	2	3	D0554065:C02		TR01490431-003			D0545754:A04	2.09023	4.27042	0.234258	0.016182		-1.25599	0.436795	-0.15207
D15	733840	D0554069	D15	D	15	4	D0554069:D15		TR06471093-001			D0545764:O12	1.98258	3.45719	-0.114791	0.00186895		-1.25628	0.435524	-0.131344
A16	733680	D0554069	A16	A	16	1	D0554069:A16		TR06472068-001			D0545750:K05	1.98258	3.45719	-0.114791	0.00186895		-1.25645	0.434799	-0.131446
P10	670160	D0554071	P10	P	10	16	D0554071:P10		TR06536001-001			D0545750:P07	1.81387	2.66337	-0.295864	-0.590182		-1.25646	0.434737	-0.123894
A20	766840	D0554063	A20	A	20	1	D0554063:A20		TR01253202-011			D0545748:C07	2.09276	5.33236	0.704201	0.413554		-1.25654	0.434382	-0.132096
A6	702720	D0554067	A06	A	6	1	D0554067:A06		TR06188003-003			D0545766:L20	1.98747	3.74535	0.45101	-0.102387		-1.25663	0.433995	-0.0806796
J6	672600	D0554065	J06	J	6	10	D0554065:J06		TR01527702-005			D0545746:P07	2.09023	4.27042	0.234258	0.016182		-1.25709	0.431992	-0.152819
O7	669640	D0554071	O07	O	7	15	D0554071:O07		TR06525852-001			D0545760:A08	1.81387	2.66337	-0.295864	-0.590182		-1.25722	0.43144	-0.124219
A17	669120	D0554071	A17	A	17	1	D0554071:A17		TR06546472-001			D0545752:N07	1.81387	2.66337	-0.295864	-0.590182		-1.25797	0.428144	-0.124545
L1	593920	D0554066	L01	L	1	12	D0554066:L01		TR01704789-002			D0552256:K06	2.22208	6.54409	0.582282	0.351882		-1.25807	0.427717	-0.158138
I4	764360	D0554063	I04	I	4	9	D0554063:I04		TR01116938-003			D0545744:D03	2.09276	5.33236	0.704201	0.413554		-1.25867	0.425075	-0.133681
F24	796520	D0554070	F24	F	24	6	D0554070:F24		TR06512609-001			D0545756:O09	1.92148	3.08566	0.447067	-0.354941		-1.25872	0.424869	-0.0836709
H18	405480	D0554064	H18	H	18	8	D0554064:H18		TR01416420-007			D0545760:I19	2.72475	7.08222	0.612983	0.48262		-1.25881	0.424478	-0.177149
D2	668520	D0554071	D02	D	2	4	D0554071:D02		TR06516465-001			D0545768:J11	1.81387	2.66337	-0.295864	-0.590182		-1.25884	0.42434	-0.124921
P6	592880	D0554066	P06	P	6	16	D0554066:P06		TR01786891-002			D0545762:B06	2.22208	6.54409	0.582282	0.351882		-1.25905	0.423431	-0.158843
I18	592840	D0554066	I18	I	18	9	D0554066:I18		TR02126136-002			D0545750:B14	2.22208	6.54409	0.582282	0.351882		-1.25909	0.423266	-0.15887
J8	592840	D0554066	J08	J	8	10	D0554066:J08		TR01812559-004			D0545744:C02	2.22208	6.54409	0.582282	0.351882		-1.25909	0.423266	-0.15887
E7	592720	D0554066	E07	E	7	5	D0554066:E07		TR01792186-003			D0545758:B24	2.22208	6.54409	0.582282	0.351882		-1.2592	0.422771	-0.158952
M16	796280	D0554068	M16	M	16	13	D0554068:M16		TR06424826-002			D0545772:E19	1.82171	4.17007	0.189706	-0.0171941		-1.25924	0.422588	-0.142766
I11	795800	D0554070	I11	I	11	9	D0554070:I11		TR06500666-001			D0545760:E06	1.92148	3.08566	0.447067	-0.354941		-1.25947	0.421604	-0.0840819
D2	796040	D0554068	D02	D	2	4	D0554068:D02		TR06413204-001			D0545770:A01	1.82171	4.17007	0.189706	-0.0171941		-1.25953	0.421327	-0.142923
C7	668000	D0554071	C07	C	7	3	D0554071:C07		TR06525549-002			D0545754:P03	1.81387	2.66337	-0.295864	-0.590182		-1.2596	0.421043	-0.125248
E24	618600	D0554072	E24	E	24	5	D0554072:E24						1.9324	3.0528	0.0264931	-0.386922		-1.25968	0.420676	-0.0840705
H20	763080	D0554063	H20	H	20	8	D0554063:H20		TR01255917-003			D0545750:O23	2.09276	5.33236	0.704201	0.413554		-1.25977	0.420272	-0.134502
L7	618520	D0554072	L07	L	7	12	D0554072:L07						1.9324	3.0528	0.0264931	-0.386922		-1.25979	0.420217	-0.0841162
F4	404120	D0554064	F04	F	4	6	D0554064:F04		TR01300044-005			D0545760:I24	2.72475	7.08222	0.612983	0.48262		-1.25989	0.419774	-0.178113
D22	699520	D0554067	D22	D	22	4	D0554067:D22		TR06408250-001			D0545750:G05	1.98747	3.74535	0.45101	-0.102387		-1.26008	0.41895	-0.0824969
F22	699200	D0554067	F22	F	22	6	D0554067:F22		TR06408281-002			D0545764:K09	1.98747	3.74535	0.45101	-0.102387		-1.26042	0.417446	-0.0826791
I6	402920	D0554064	I06	I	6	9	D0554064:I06		TR01316323-004			D0545752:J13	2.72475	7.08222	0.612983	0.48262		-1.26084	0.415623	-0.178965
F11	668720	D0554065	F11	F	11	6	D0554065:F11		TR01560956-004			D0545760:D17	2.09023	4.27042	0.234258	0.016182		-1.2609	0.415351	-0.155423
B22	760960	D0554063	B22	B	22	2	D0554063:B22		TR01265732-007			D0545760:I20	2.09276	5.33236	0.704201	0.413554		-1.26159	0.412316	-0.135864
N17	728480	D0554069	N17	N	17	14	D0554069:N17		TR06473803-001			D0545752:J11	1.98258	3.45719	-0.114791	0.00186895		-1.26184	0.411221	-0.134771
E5	589680	D0554066	E05	E	5	5	D0554066:E05		TR01755312-003			D0545766:H10	2.22208	6.54409	0.582282	0.351882		-1.26207	0.410241	-0.16102
J19	667480	D0554065	J19	J	19	10	D0554065:J19		TR01636098-004			D0545746:I04	2.09023	4.27042	0.234258	0.016182		-1.26212	0.410032	-0.156259
P6	793840	D0554068	P06	P	6	16	D0554068:P06		TR06419913-001			D0545752:F24	1.82171	4.17007	0.189706	-0.0171941		-1.26218	0.409764	-0.144364
F19	667120	D0554065	F19	F	19	6	D0554065:F19		TR01634414-002			D0552256:N16	2.09023	4.27042	0.234258	0.016182		-1.26247	0.408488	-0.156502
K22	697080	D0554067	K22	K	22	11	D0554067:K22		TR06408579-001			D0545746:O11	1.98747	3.74535	0.45101	-0.102387		-1.2627	0.407479	-0.0838878
M15	727600	D0554069	M15	M	15	13	D0554069:M15		TR06471972-001			D0545752:G10	1.98258	3.45719	-0.114791	0.00186895		-1.26276	0.407231	-0.135337
P22	793160	D0554068	P22	P	22	16	D0554068:P22		TR06444312-001			D0545764:C23	1.82171	4.17007	0.189706	-0.0171941		-1.263	0.40619	-0.14481
A8	758600	D0554063	A08	A	8	1	D0554063:A08		TR01167001-005			D0545750:B21	2.09276	5.33236	0.704201	0.413554		-1.26362	0.403459	-0.137385
A16	664800	D0554071	A16	A	16	1	D0554071:A16		TR06546134-001			D0545762:J06	1.81387	2.66337	-0.295864	-0.590182		-1.26424	0.400757	-0.127262
O4	587320	D0554066	O04	O	4	15	D0554066:O04		TR01750507-002			D0545752:O17	2.22208	6.54409	0.582282	0.351882		-1.26429	0.400514	-0.162632
C22	695560	D0554067	C22	C	22	3	D0554067:C22		TR06408218-004			D0545748:H18	1.98747	3.74535	0.45101	-0.102387		-1.26434	0.400332	-0.0847565
B4	614920	D0554072	B04	B	4	2	D0554072:B04						1.9324	3.0528	0.0264931	-0.386922		-1.26452	0.399547	-0.0861775
G1	587040	D0554066	G01	G	1	7	D0554066:G01		TR01697384-005			D0545750:A06	2.22208	6.54409	0.582282	0.351882		-1.26456	0.39936	-0.162824
P19	695320	D0554067	P19	P	19	16	D0554067:P19		TR06405670-001			D0545770:B21	1.98747	3.74535	0.45101	-0.102387		-1.26459	0.399204	-0.0848938
P18	586920	D0554066	P18	P	18	16	D0554066:P18		TR02142129-008			D0545748:K09	2.22208	6.54409	0.582282	0.351882		-1.26467	0.398865	-0.162906
H13	757280	D0554063	H13	H	13	8	D0554063:H13		TR01210901-006			D0545764:B03	2.09276	5.33236	0.704201	0.413554		-1.26475	0.398505	-0.138239
A20	614720	D0554072	A20	A	20	1	D0554072:A20						1.9324	3.0528	0.0264931	-0.386922		-1.26478	0.398398	-0.0862923
K10	397920	D0554064	K10	K	10	11	D0554064:K10		TR01348303-002			D0545766:D15	2.72475	7.08222	0.612983	0.48262		-1.2648	0.398327	-0.182533
H16	586720	D0554066	H16	H	16	8	D0554066:H16		TR02042295-002			D0545764:D09	2.22208	6.54409	0.582282	0.351882		-1.26486	0.398041	-0.163043
O14	664360	D0554071	O14	O	14	15	D0554071:O14		TR06543930-001			D0545768:P11	1.81387	2.66337	-0.295864	-0.590182		-1.26488	0.397968	-0.12754
B8	756880	D0554063	B08	B	8	2	D0554063:B08		TR01169014-012			D0545746:M16	2.09276	5.33236	0.704201	0.413554		-1.2651	0.397004	-0.138497
B7	664240	D0554065	B07	B	7	2	D0554065:B07		TR01532532-002			D0545758:L09	2.09023	4.27042	0.234258	0.016182		-1.2653	0.396137	-0.15845
D6	586240	D0554066	D06	D	6	4	D0554066:D06		TR01771837-004			D0545748:N15	2.22208	6.54409	0.582282	0.351882		-1.26531	0.396063	-0.163372
J22	664200	D0554065	J22	J	22	10	D0554065:J22		TR01669649-002			D0545750:C24	2.09023	4.27042	0.234258	0.016182		-1.26534	0.395965	-0.158477
D23	756320	D0554063	D23	D	23	4	D0554063:D23		TR01275248-002			D0545750:D11	2.09276	5.33236	0.704201	0.413554		-1.26558	0.394903	-0.13886
E3	585640	D0554066	E03	E	3	5	D0554066:E03		TR01727386-002			D0545750:H24	2.22208	6.54409	0.582282	0.351882		-1.26588	0.393589	-0.163783
L22	755840	D0554063	L22	L	22	12	D0554063:L22		TR01271367-002			D0545744:D22	2.09276	5.33236	0.704201	0.413554		-1.26599	0.393101	-0.139171
P9	613440	D0554072	P09	P	9	16	D0554072:P09						1.9324	3.0528	0.0264931	-0.386922		-1.26646	0.391049	-0.0870278
O22	584800	D0554066	O22	O	22	15	D0554066:O22		TR02409560-004			D0545760:A19	2.22208	6.54409	0.582282	0.351882		-1.26667	0.390127	-0.16436
I19	722760	D0554069	I19	I	19	9	D0554069:I19		TR06475051-002			D0545758:P20	1.98258	3.45719	-0.114791	0.00186895		-1.26778	0.385286	-0.138459
O12	661600	D0554065	O12	O	12	15	D0554065:O12		TR01572721-005			D0545752:B04	2.09023	4.27042	0.234258	0.016182		-1.26789	0.384814	-0.160243
N4	582920	D0554066	N04	N	4	14	D0554066:N04		TR01749200-003			D0545752:M10	2.22208	6.54409	0.582282	0.351882		-1.26844	0.382378	-0.165654
E14	393280	D0554064	E14	E	14	5	D0554064:E14		TR01378565-006			D0545746:C20	2.72475	7.08222	0.612983	0.48262		-1.26847	0.382276	-0.18587
N20	752840	D0554063	N20	N	20	14	D0554063:N20		TR01258882-007			D0545752:L04	2.09276	5.33236	0.704201	0.413554		-1.26857	0.381843	-0.141121
J19	582360	D0554066	J19	J	19	10	D0554066:J19		TR02165983-002			D0545766:K18	2.22208	6.54409	0.582282	0.351882		-1.26897	0.38007	-0.16604
L12	660240	D0554065	L12	L	12	12	D0554065:L12		TR01570793-003			D0545764:O14	2.09023	4.27042	0.234258	0.016182		-1.26922	0.378981	-0.16117
D10	581720	D0554066	D10	D	10	4	D0554066:D10		TR01852577-002			D0545770:H15	2.22208	6.54409	0.582282	0.351882		-1.26958	0.377432	-0.166482
J2	721000	D0554069	J02	J	2	10	D0554069:J02		TR06445811-001			D0545766:O15	1.98258	3.45719	-0.114791	0.00186895		-1.26961	0.377305	-0.1396
M21	690320	D0554067	M21	M	21	13	D0554067:M21		TR06406157-002			D0545752:N12	1.98747	3.74535	0.45101	-0.102387		-1.26997	0.375697	-0.0877645
C13	750840	D0554063	C13	C	13	3	D0554063:C13		TR01208601-007			D0545766:H07	2.09276	5.33236	0.704201	0.413554		-1.27029	0.374337	-0.142426
P18	750640	D0554063	P18	P	18	16	D0554063:P18		TR01243776-003			D0545760:P04	2.09276	5.33236	0.704201	0.413554		-1.27046	0.373587	-0.142556
O14	750440	D0554063	O14	O	14	15	D0554063:O14		TR01222226-005			D0545744:B18	2.09276	5.33236	0.704201	0.413554		-1.27063	0.372836	-0.142687
F7	390480	D0554064	F07	F	7	6	D0554064:F07		TR01321586-005			D0545760:H12	2.72475	7.08222	0.612983	0.48262		-1.27068	0.37259	-0.187897
B8	658680	D0554065	B08	B	8	2	D0554065:B08		TR01537285-003			D0545764:G22	2.09023	4.27042	0.234258	0.016182		-1.27075	0.37229	-0.162235
N5	719760	D0554069	N05	N	5	14	D0554069:N05		TR06459797-001			D0545766:P12	1.98258	3.45719	-0.114791	0.00186895		-1.27089	0.371683	-0.140405
C21	750120	D0554063	C21	C	21	3	D0554063:C21		TR01260582-011			D0545762:J16	2.09276	5.33236	0.704201	0.413554		-1.2709	0.371635	-0.142896
G23	660200	D0554071	G23	G	23	7	D0554071:G23		TR06555265-001			D0545748:B18	1.81387	2.66337	-0.295864	-0.590182		-1.27091	0.371596	-0.130174
K6	750000	D0554063	K06	K	6	11	D0554063:K06		TR01145125-010			D0545748:F19	2.09276	5.33236	0.704201	0.413554		-1.27101	0.371185	-0.142975
C9	658280	D0554065	C09	C	9	3	D0554065:C09		TR01545947-002			D0545750:L13	2.09023	4.27042	0.234258	0.016182		-1.27115	0.370575	-0.162509
B17	389720	D0554064	B17	B	17	2	D0554064:B17		TR01401776-003			D0545764:I22	2.72475	7.08222	0.612983	0.48262		-1.27129	0.369961	-0.188448
E5	786240	D0554068	E05	E	5	5	D0554068:E05		TR06416938-001			D0545766:L16	1.82171	4.17007	0.189706	-0.0171941		-1.27132	0.36982	-0.14938
A12	609720	D0554072	A12	A	12	1	D0554072:A12						1.9324	3.0528	0.0264931	-0.386922		-1.27135	0.369689	-0.0891724
D21	579800	D0554066	D21	D	21	4	D0554066:D21		TR02270191-002			D0545746:D12	2.22208	6.54409	0.582282	0.351882		-1.27139	0.369519	-0.16781
G2	786000	D0554068	G02	G	2	7	D0554068:G02		TR06413251-002			D0545760:O01	1.82171	4.17007	0.189706	-0.0171941		-1.27161	0.368558	-0.14954
H24	659560	D0554071	H24	H	24	8	D0554071:H24		TR06556700-001			D0545750:O18	1.81387	2.66337	-0.295864	-0.590182		-1.27184	0.367539	-0.130581
E15	718840	D0554069	E15	E	15	5	D0554069:E15		TR06471118-001			D0545752:C09	1.98258	3.45719	-0.114791	0.00186895		-1.27185	0.367512	-0.141004
C17	659400	D0554071	C17	C	17	3	D0554071:C17		TR06546504-001			D0545764:G16	1.81387	2.66337	-0.295864	-0.590182		-1.27207	0.366524	-0.130682
O19	748680	D0554063	O19	O	19	15	D0554063:O19		TR01252581-005			D0545750:H03	2.09276	5.33236	0.704201	0.413554		-1.27214	0.366231	-0.143839
C6	608920	D0554072	C06	C	6	3	D0554072:C06						1.9324	3.0528	0.0264931	-0.386922		-1.2724	0.365096	-0.089635
P9	748320	D0554063	P09	P	9	16	D0554063:P09		TR01188611-006			D0545746:F18	2.09276	5.33236	0.704201	0.413554		-1.27245	0.36488	-0.144075
E4	608600	D0554072	E04	E	4	5	D0554072:E04						1.9324	3.0528	0.0264931	-0.386922		-1.27282	0.363259	-0.0898202
A2	656560	D0554065	A02	A	2	1	D0554065:A02		TR01488822-002			D0545764:J19	2.09023	4.27042	0.234258	0.016182		-1.27283	0.363198	-0.163687
M11	578240	D0554066	M11	M	11	13	D0554066:M11		TR01897898-002			D0545746:N01	2.22208	6.54409	0.582282	0.351882		-1.27286	0.363089	-0.168891
B22	717560	D0554069	B22	B	22	2	D0554069:B22		TR06481014-001			D0545768:F08	1.98258	3.45719	-0.114791	0.00186895		-1.27318	0.361708	-0.141838
M6	747280	D0554063	M06	M	6	13	D0554063:M06		TR01145391-004			D0552256:N22	2.09276	5.33236	0.704201	0.413554		-1.27334	0.360977	-0.144758
O20	717080	D0554069	O20	O	20	15	D0554069:O20		TR06480075-001			D0545766:C06	1.98258	3.45719	-0.114791	0.00186895		-1.27367	0.359531	-0.142151
E17	655520	D0554065	E17	E	17	5	D0554065:E17		TR01612090-005			D0545758:H10	2.09023	4.27042	0.234258	0.016182		-1.27386	0.358737	-0.164401
C9	783960	D0554068	C09	C	9	3	D0554068:C09		TR06420415-001			D0545762:M21	1.82171	4.17007	0.189706	-0.0171941		-1.27406	0.357837	-0.150896
P18	716600	D0554069	P18	P	18	16	D0554069:P18		TR06474914-001			D0545766:J01	1.98258	3.45719	-0.114791	0.00186895		-1.27417	0.357355	-0.142465
J11	576800	D0554066	J11	J	11	10	D0554066:J11		TR01895168-003			D0545754:I08	2.22208	6.54409	0.582282	0.351882		-1.27422	0.357153	-0.169893
H7	746200	D0554063	H07	H	7	8	D0554063:H07		TR01156448-003			D0545744:M23	2.09276	5.33236	0.704201	0.413554		-1.27427	0.356924	-0.145468
A1	686240	D0554067	A01	A	1	1	D0554067:A01		TR06095549-030			D0545744:G18	1.98747	3.74535	0.45101	-0.102387		-1.27436	0.356515	-0.0901212
L15	686160	D0554067	L15	L	15	12	D0554067:L15		TR06395310-002			D0545748:H16	1.98747	3.74535	0.45101	-0.102387		-1.27445	0.356139	-0.0901676
E2	783480	D0554068	E02	E	2	5	D0554068:E02		TR06413205-002			D0545764:B12	1.82171	4.17007	0.189706	-0.0171941		-1.27464	0.355314	-0.151216
L18	576320	D0554066	L18	L	18	12	D0554066:L18		TR02129624-004			D0545762:F04	2.22208	6.54409	0.582282	0.351882		-1.27467	0.355175	-0.170227
D24	781080	D0554070	D24	D	24	4	D0554070:D24		TR06512467-001			D0545750:B08	1.92148	3.08566	0.447067	-0.354941		-1.27474	0.354861	-0.0925723
D23	607040	D0554072	D23	D	23	4	D0554072:D23						1.9324	3.0528	0.0264931	-0.386922		-1.27487	0.354301	-0.090724
J3	745280	D0554063	J03	J	3	10	D0554063:J03		TR01104039-005			D0545746:F12	2.09276	5.33236	0.704201	0.413554		-1.27506	0.353472	-0.146073
O2	782760	D0554068	O02	O	2	15	D0554068:O02		TR06413403-001			D0545748:J09	1.82171	4.17007	0.189706	-0.0171941		-1.2755	0.35153	-0.151697
K19	575280	D0554066	K19	K	19	11	D0554066:K19		TR02167099-003			D0545748:B09	2.22208	6.54409	0.582282	0.351882		-1.27565	0.350888	-0.170952
J4	744480	D0554063	J04	J	4	10	D0554063:J04		TR01117165-006			D0545754:I22	2.09276	5.33236	0.704201	0.413554		-1.27575	0.35047	-0.146601
M9	715040	D0554069	M09	M	9	13	D0554069:M09		TR06466577-001			D0545746:E02	1.98258	3.45719	-0.114791	0.00186895		-1.27579	0.350282	-0.143485
G16	574720	D0554066	G16	G	16	7	D0554066:G16		TR02040104-002			D0545754:G02	2.22208	6.54409	0.582282	0.351882		-1.27618	0.34858	-0.171343
J19	606000	D0554072	J19	J	19	10	D0554072:J19						1.9324	3.0528	0.0264931	-0.386922		-1.27624	0.34833	-0.0913276
C17	782080	D0554068	C17	C	17	3	D0554068:C17		TR06427994-001			D0545768:G12	1.82171	4.17007	0.189706	-0.0171941		-1.27632	0.347956	-0.152151
C6	656400	D0554071	C06	C	6	3	D0554071:C06		TR06525096-001			D0545752:A18	1.81387	2.66337	-0.295864	-0.590182		-1.27643	0.347506	-0.132594
C16	574120	D0554066	C16	C	16	3	D0554066:C16		TR02033905-002			D0545764:N20	2.22208	6.54409	0.582282	0.351882		-1.27675	0.346107	-0.171762
G7	574080	D0554066	G07	G	7	7	D0554066:G07		TR01793816-002			D0545768:B04	2.22208	6.54409	0.582282	0.351882		-1.27678	0.345942	-0.17179
D16	714000	D0554069	D16	D	16	4	D0554069:D16		TR06472137-002			D0545748:I04	1.98258	3.45719	-0.114791	0.00186895		-1.27687	0.345566	-0.144167
B10	742840	D0554063	B10	B	10	2	D0554063:B10		TR01188958-004			D0545760:I13	2.09276	5.33236	0.704201	0.413554		-1.27716	0.344315	-0.147684
A1	655680	D0554071	A01	A	1	1	D0554071:A01		TR06512726-001			D0545746:M08	1.81387	2.66337	-0.295864	-0.590182		-1.27747	0.342942	-0.133054
M22	605040	D0554072	M22	M	22	13	D0554072:M22						1.9324	3.0528	0.0264931	-0.386922		-1.2775	0.342818	-0.0918856
M3	573320	D0554066	M03	M	3	13	D0554066:M03		TR01733888-002			D0545768:D21	2.22208	6.54409	0.582282	0.351882		-1.2775	0.34281	-0.172321
C7	381760	D0554064	C07	C	7	3	D0554064:C07		TR01320550-003			D0545764:L08	2.72475	7.08222	0.612983	0.48262		-1.27759	0.342426	-0.194269
I22	683160	D0554067	I22	I	22	9	D0554067:I22		TR06408517-002			D0545758:G02	1.98747	3.74535	0.45101	-0.102387		-1.27768	0.342035	-0.0919088
F16	683120	D0554067	F16	F	16	6	D0554067:F16		TR06400524-002			D0545768:L16	1.98747	3.74535	0.45101	-0.102387		-1.27772	0.341847	-0.0919321
N21	651160	D0554065	N21	N	21	14	D0554065:N21		TR01658780-003			D0545764:F11	2.09023	4.27042	0.234258	0.016182		-1.27813	0.340038	-0.167408
N12	712600	D0554069	N12	N	12	14	D0554069:N12		TR06470520-001			D0545768:D08	1.98258	3.45719	-0.114791	0.00186895		-1.27832	0.339218	-0.145086
A14	780400	D0554068	A14	A	14	1	D0554068:A14		TR06423801-001			D0545772:I15	1.82171	4.17007	0.189706	-0.0171941		-1.27834	0.339126	-0.153275
L10	380360	D0554064	L10	L	10	12	D0554064:L10		TR01348711-009			D0545762:A05	2.72475	7.08222	0.612983	0.48262		-1.2787	0.337584	-0.195301
F24	682000	D0554067	F24	F	24	6	D0554067:F24		TR06412231-001			D0545766:L03	1.98747	3.74535	0.45101	-0.102387		-1.27893	0.336581	-0.092584
H1	650120	D0554065	H01	H	1	8	D0554065:H01		TR01480124-002			D0545750:P06	2.09023	4.27042	0.234258	0.016182		-1.27916	0.335577	-0.168128
G12	571520	D0554066	G12	G	12	7	D0554066:G12		TR01919255-002			D0545766:E17	2.22208	6.54409	0.582282	0.351882		-1.2792	0.335391	-0.173583
J21	681200	D0554067	J21	J	21	10	D0554067:J21		TR06406118-002			D0545764:C24	1.98747	3.74535	0.45101	-0.102387		-1.27979	0.33282	-0.0930502
B20	649360	D0554065	B20	B	20	2	D0554065:B20		TR01641358-003			D0545768:I10	2.09023	4.27042	0.234258	0.016182		-1.2799	0.332318	-0.168655
G4	710640	D0554069	G04	G	4	7	D0554069:G04		TR06446308-002			D0545754:H11	1.98258	3.45719	-0.114791	0.00186895		-1.28036	0.330331	-0.146377
B4	648880	D0554065	B04	B	4	2	D0554065:B04		TR01509232-003			D0545760:L17	2.09023	4.27042	0.234258	0.016182		-1.28037	0.330259	-0.168989
G12	739040	D0554063	G12	G	12	7	D0554063:G12		TR01203196-002			D0545754:K22	2.09276	5.33236	0.704201	0.413554		-1.28042	0.330054	-0.150204
K4	710520	D0554069	K04	K	4	11	D0554069:K04		TR06449222-001			D0545768:O23	1.98258	3.45719	-0.114791	0.00186895		-1.28048	0.329787	-0.146456
B23	680440	D0554067	B23	B	23	2	D0554067:B23		TR06411963-002			D0545758:C08	1.98747	3.74535	0.45101	-0.102387		-1.2806	0.329247	-0.0934936
J5	680360	D0554067	J05	J	5	10	D0554067:J05		TR06168592-006			D0545768:O02	1.98747	3.74535	0.45101	-0.102387		-1.28069	0.328871	-0.0935403
K14	569880	D0554066	K14	K	14	11	D0554066:K14		TR01992459-003			D0545752:H01	2.22208	6.54409	0.582282	0.351882		-1.28074	0.328631	-0.174736
O9	653400	D0554071	O09	O	9	15	D0554071:O09		TR06532496-001			D0545766:F03	1.81387	2.66337	-0.295864	-0.590182		-1.28078	0.328488	-0.134515
F15	648400	D0554065	F15	F	15	6	D0554065:F15		TR01599490-005			D0545752:G07	2.09023	4.27042	0.234258	0.016182		-1.28084	0.328201	-0.169322
O7	569760	D0554066	O07	O	7	15	D0554066:O07		TR01802848-002			D0545750:B16	2.22208	6.54409	0.582282	0.351882		-1.28086	0.328136	-0.17482
O20	778280	D0554068	O20	O	20	15	D0554068:O20		TR06439616-001			D0545752:J15	1.82171	4.17007	0.189706	-0.0171941		-1.28089	0.327984	-0.154697
C6	679960	D0554067	C06	C	6	3	D0554067:C06		TR06201603-031			D0545760:L24	1.98747	3.74535	0.45101	-0.102387		-1.28112	0.32699	-0.0937739
A10	602080	D0554072	A10	A	10	1	D0554072:A10						1.9324	3.0528	0.0264931	-0.386922		-1.28139	0.325822	-0.0936104
F22	652880	D0554071	F22	F	22	6	D0554071:F22		TR06548253-001			D0545766:M19	1.81387	2.66337	-0.295864	-0.590182		-1.28153	0.325191	-0.134848
F21	601880	D0554072	F21	F	21	6	D0554072:F21						1.9324	3.0528	0.0264931	-0.386922		-1.28165	0.324674	-0.0937272
E23	647480	D0554065	E23	E	23	5	D0554065:E23		TR01679639-002			D0545766:P18	2.09023	4.27042	0.234258	0.016182		-1.28175	0.324255	-0.169962
B18	601800	D0554072	B18	B	18	2	D0554072:B18						1.9324	3.0528	0.0264931	-0.386922		-1.28176	0.324215	-0.0937739
H23	601640	D0554072	H23	H	23	8	D0554072:H23						1.9324	3.0528	0.0264931	-0.386922		-1.28197	0.323296	-0.0938673
B24	708840	D0554069	B24	B	24	2	D0554069:B24		TR06482724-001			D0545750:C14	1.98258	3.45719	-0.114791	0.00186895		-1.28222	0.32217	-0.147565
L16	567960	D0554066	L16	L	16	12	D0554066:L16		TR02047226-003			D0545772:E15	2.22208	6.54409	0.582282	0.351882		-1.28256	0.320717	-0.176089
A16	773480	D0554070	A16	A	16	1	D0554070:A16		TR06504953-001			D0545754:I18	1.92148	3.08566	0.447067	-0.354941		-1.28263	0.320401	-0.0970218
O16	773200	D0554070	O16	O	16	15	D0554070:O16		TR06505526-001			D0545760:O04	1.92148	3.08566	0.447067	-0.354941		-1.28292	0.319132	-0.0971866
H23	735920	D0554063	H23	H	23	8	D0554063:H23		TR01277368-002			D0545766:I11	2.09276	5.33236	0.704201	0.413554		-1.2831	0.318345	-0.152284
G22	773000	D0554070	G22	G	22	7	D0554070:G22		TR06511277-001			D0545754:I06	1.92148	3.08566	0.447067	-0.354941		-1.28313	0.318225	-0.0973044
I20	707880	D0554069	I20	I	20	9	D0554069:I20		TR06478760-001			D0545752:C11	1.98258	3.45719	-0.114791	0.00186895		-1.28322	0.317817	-0.1482
K10	707880	D0554069	K10	K	10	11	D0554069:K10		TR06467877-001			D0545768:K07	1.98258	3.45719	-0.114791	0.00186895		-1.28322	0.317817	-0.1482
G17	567120	D0554066	G17	G	17	7	D0554066:G17		TR02072188-002			D0545752:L10	2.22208	6.54409	0.582282	0.351882		-1.28335	0.317255	-0.176682
N20	600400	D0554072	N20	N	20	14	D0554072:N20						1.9324	3.0528	0.0264931	-0.386922		-1.2836	0.316176	-0.0945924
F1	677640	D0554067	F01	F	1	6	D0554067:F01		TR06097492-027			D0545758:N06	1.98747	3.74535	0.45101	-0.102387		-1.28362	0.316083	-0.0951311
C10	772520	D0554070	C10	C	10	3	D0554070:C10		TR06498106-002			D0545750:L05	1.92148	3.08566	0.447067	-0.354941		-1.28362	0.316049	-0.0975871
J12	775840	D0554068	J12	J	12	10	D0554068:J12		TR06422607-001			D0545766:L14	1.82171	4.17007	0.189706	-0.0171941		-1.28383	0.31516	-0.15634
P16	650960	D0554071	P16	P	16	16	D0554071:P16		TR06546441-001			D0545762:A08	1.81387	2.66337	-0.295864	-0.590182		-1.28432	0.313019	-0.136083
D18	599640	D0554072	D18	D	18	4	D0554072:D18						1.9324	3.0528	0.0264931	-0.386922		-1.28459	0.311812	-0.0950373
K18	676720	D0554067	K18	K	18	11	D0554067:K18		TR06404038-001			D0545750:H05	1.98747	3.74535	0.45101	-0.102387		-1.28461	0.311758	-0.0956704
D23	775120	D0554068	D23	D	23	4	D0554068:D23		TR06444405-001			D0545766:J12	1.82171	4.17007	0.189706	-0.0171941		-1.28469	0.311375	-0.156826
O13	676560	D0554067	O13	O	13	15	D0554067:O13		TR06389567-011			D0545758:K15	1.98747	3.74535	0.45101	-0.102387		-1.28478	0.311006	-0.0957643
I13	706360	D0554069	I13	I	13	9	D0554069:I13		TR06470707-002			D0545770:O13	1.98258	3.45719	-0.114791	0.00186895		-1.2848	0.310925	-0.149208
N4	733920	D0554063	N04	N	4	14	D0554063:N04		TR01120490-007			D0545748:H12	2.09276	5.33236	0.704201	0.413554		-1.28482	0.31084	-0.153623
K14	644320	D0554065	K14	K	14	11	D0554065:K14		TR01593817-011			D0545760:G10	2.09023	4.27042	0.234258	0.016182		-1.28485	0.310702	-0.172167
K17	733320	D0554063	K17	K	17	11	D0554063:K17		TR01234278-003			D0545752:F13	2.09276	5.33236	0.704201	0.413554		-1.28533	0.308588	-0.154025
K21	676000	D0554067	K21	K	21	11	D0554067:K21		TR06406119-002			D0545748:M01	1.98747	3.74535	0.45101	-0.102387		-1.28538	0.308373	-0.096093
D19	564320	D0554066	D19	D	19	4	D0554066:D19		TR02150824-003			D0545768:H21	2.22208	6.54409	0.582282	0.351882		-1.28599	0.305714	-0.178666
L12	649800	D0554071	L12	L	12	12	D0554071:L12		TR06537367-001			D0545764:P05	1.81387	2.66337	-0.295864	-0.590182		-1.286	0.305666	-0.13683
F7	643040	D0554065	F07	F	7	6	D0554065:F07		TR01534507-006			D0545746:L13	2.09023	4.27042	0.234258	0.016182		-1.2861	0.305212	-0.173064
M3	598440	D0554072	M03	M	3	13	D0554072:M03		TR06562799-001			D0545754:K18	1.9324	3.0528	0.0264931	-0.386922		-1.28617	0.304922	-0.0957408
N18	649680	D0554071	N18	N	18	14	D0554071:N18		TR06547184-001			D0545768:D03	1.81387	2.66337	-0.295864	-0.590182		-1.28617	0.304905	-0.136908
B5	598400	D0554072	B05	B	5	2	D0554072:B05						1.9324	3.0528	0.0264931	-0.386922		-1.28622	0.304693	-0.0957643
E3	674920	D0554067	E03	E	3	5	D0554067:E03		TR06115777-012			D0545762:A19	1.98747	3.74535	0.45101	-0.102387		-1.28654	0.303295	-0.0967277
E15	642360	D0554065	E15	E	15	5	D0554065:E15		TR01599274-002			D0545766:K04	2.09023	4.27042	0.234258	0.016182		-1.28677	0.302296	-0.173541
H1	731520	D0554063	H01	H	1	8	D0554063:H01		TR00987893-003			D0545748:C04	2.09276	5.33236	0.704201	0.413554		-1.28688	0.301833	-0.155235
B6	674400	D0554067	B06	B	6	2	D0554067:B06		TR06195729-003			D0545768:L23	1.98747	3.74535	0.45101	-0.102387		-1.2871	0.300851	-0.0970336
D5	731240	D0554063	D05	D	5	4	D0554063:D05		TR01125138-006			D0545750:K21	2.09276	5.33236	0.704201	0.413554		-1.28712	0.300782	-0.155423
F8	369520	D0554064	F08	F	8	6	D0554064:F08		TR01328915-002			D0545768:E03	2.72475	7.08222	0.612983	0.48262		-1.28728	0.300086	-0.203374
F16	731000	D0554063	F16	F	16	6	D0554063:F16		TR01228401-003			D0545744:K20	2.09276	5.33236	0.704201	0.413554		-1.28732	0.299882	-0.155585
L23	772800	D0554068	L23	L	23	12	D0554068:L23		TR06444599-001			D0545764:D22	1.82171	4.17007	0.189706	-0.0171941		-1.28748	0.299182	-0.158395
L7	562480	D0554066	L07	L	7	12	D0554066:L07		TR01799462-004			D0545758:N13	2.22208	6.54409	0.582282	0.351882		-1.28772	0.29813	-0.179975
E12	562160	D0554066	E12	E	12	5	D0554066:E12		TR01917469-003			D0545760:G01	2.22208	6.54409	0.582282	0.351882		-1.28803	0.296811	-0.180203
C10	561960	D0554066	C10	C	10	3	D0554066:C10		TR01848984-003			D0545758:D23	2.22208	6.54409	0.582282	0.351882		-1.28822	0.295987	-0.180346
O8	767920	D0554070	O08	O	8	15	D0554070:O08		TR06496583-001			D0545764:K21	1.92148	3.08566	0.447067	-0.354941		-1.2884	0.295191	-0.100306
N16	596680	D0554072	N16	N	16	14	D0554072:N16						1.9324	3.0528	0.0264931	-0.386922		-1.28848	0.294817	-0.0967747
C8	702800	D0554069	C08	C	8	3	D0554069:C08		TR06460780-001			D0552256:H20	1.98258	3.45719	-0.114791	0.00186895		-1.28849	0.294783	-0.151576
A7	702560	D0554069	A07	A	7	1	D0554069:A07		TR06460393-002			D0545762:F09	1.98258	3.45719	-0.114791	0.00186895		-1.28874	0.293695	-0.151737
L23	639720	D0554065	L23	L	23	12	D0554065:L23		TR01682573-002			D0545760:F24	2.09023	4.27042	0.234258	0.016182		-1.28936	0.290973	-0.175398
G11	595800	D0554072	G11	G	11	7	D0554072:G11						1.9324	3.0528	0.0264931	-0.386922		-1.28964	0.289764	-0.0972926
P5	647160	D0554071	P05	P	5	16	D0554071:P05		TR06524973-001			D0545764:C16	1.81387	2.66337	-0.295864	-0.590182		-1.28983	0.28893	-0.138536
K4	639200	D0554065	K04	K	4	11	D0554065:K04		TR01511401-004			D0545768:K09	2.09023	4.27042	0.234258	0.016182		-1.28987	0.288743	-0.175764
D13	638880	D0554065	D13	D	13	4	D0554065:D13		TR01575322-003			D0545764:A01	2.09023	4.27042	0.234258	0.016182		-1.29019	0.28737	-0.17599
B16	671440	D0554067	B16	B	16	2	D0554067:B16		TR06395430-002			D0545750:P22	1.98747	3.74535	0.45101	-0.102387		-1.29029	0.286934	-0.098779
K7	770440	D0554068	K07	K	7	11	D0554068:K07		TR06420026-001			D0545744:H15	1.82171	4.17007	0.189706	-0.0171941		-1.29032	0.286778	-0.159998
P20	595200	D0554072	P20	P	20	16	D0554072:P20						1.9324	3.0528	0.0264931	-0.386922		-1.29043	0.286319	-0.097646
C5	671040	D0554067	C05	C	5	3	D0554067:C05		TR06141345-012			D0545758:D10	1.98747	3.74535	0.45101	-0.102387		-1.29072	0.285054	-0.0990154
M19	727040	D0554063	M19	M	19	13	D0554063:M19		TR01251340-002			D0545748:E22	2.09276	5.33236	0.704201	0.413554		-1.29072	0.285021	-0.15826
P15	726800	D0554063	P15	P	15	16	D0554063:P15		TR01226879-003			D0545764:O13	2.09276	5.33236	0.704201	0.413554		-1.29093	0.28412	-0.158423
H23	638080	D0554065	H23	H	23	8	D0554065:H23		TR01680810-004			D0545748:B05	2.09023	4.27042	0.234258	0.016182		-1.29097	0.283939	-0.176555
P19	638080	D0554065	P19	P	19	16	D0554065:P19		TR01639461-002			D0545766:N07	2.09023	4.27042	0.234258	0.016182		-1.29097	0.283939	-0.176555
P16	726600	D0554063	P16	P	16	16	D0554063:P16		TR01231526-003			D0545752:A12	2.09276	5.33236	0.704201	0.413554		-1.2911	0.283369	-0.158558
A5	769760	D0554068	A05	A	5	1	D0554068:A05		TR06416851-001			D0545750:F16	1.82171	4.17007	0.189706	-0.0171941		-1.29114	0.283204	-0.160461
A9	699960	D0554069	A09	A	9	1	D0554069:A09		TR06466289-002			D0545754:I07	1.98258	3.45719	-0.114791	0.00186895		-1.29144	0.281906	-0.153476
G14	699880	D0554069	G14	G	14	7	D0554069:G14		TR06470949-002			D0545754:A16	1.98258	3.45719	-0.114791	0.00186895		-1.29152	0.281544	-0.153529
K7	725360	D0554063	K07	K	7	11	D0554063:K07		TR01160832-003			D0545764:O09	2.09276	5.33236	0.704201	0.413554		-1.29217	0.278716	-0.1594
M14	725120	D0554063	M14	M	14	13	D0554063:M14		TR01220347-007			D0545760:G17	2.09276	5.33236	0.704201	0.413554		-1.29237	0.277815	-0.159563
N5	669120	D0554067	N05	N	5	14	D0554067:N05		TR06184527-006			D0545770:P21	1.98747	3.74535	0.45101	-0.102387		-1.29278	0.276027	-0.100152
G2	698480	D0554069	G02	G	2	7	D0554069:G02		TR06445760-002			D0545758:F19	1.98258	3.45719	-0.114791	0.00186895		-1.29297	0.275196	-0.154469
D16	724400	D0554063	D16	D	16	4	D0554063:D16		TR01228248-007			D0545758:D18	2.09276	5.33236	0.704201	0.413554		-1.29299	0.275113	-0.160052
L11	556640	D0554066	L11	L	11	12	D0554066:L11		TR01897840-003			D0545764:A12	2.22208	6.54409	0.582282	0.351882		-1.29323	0.274059	-0.184155
L16	763160	D0554070	L16	L	16	12	D0554070:L16		TR06505404-001			D0545750:E02	1.92148	3.08566	0.447067	-0.354941		-1.29334	0.273609	-0.103138
H7	644600	D0554071	H07	H	7	8	D0554071:H07		TR06525664-001			D0552256:H05	1.81387	2.66337	-0.295864	-0.590182		-1.29354	0.272701	-0.140197
F19	556240	D0554066	F19	F	19	6	D0554066:F19		TR02153147-003			D0545750:A23	2.22208	6.54409	0.582282	0.351882		-1.29361	0.272411	-0.184443
P4	644360	D0554071	P04	P	4	16	D0554071:P04		TR06522571-001			D0545766:F15	1.81387	2.66337	-0.295864	-0.590182		-1.29389	0.271179	-0.140353
C15	592560	D0554072	C15	C	15	3	D0554072:C15						1.9324	3.0528	0.0264931	-0.386922		-1.2939	0.271161	-0.0992046
I20	555920	D0554066	I20	I	20	9	D0554066:I20		TR02196445-002			D0552256:N20	2.22208	6.54409	0.582282	0.351882		-1.29391	0.271092	-0.184673
L22	635080	D0554065	L22	L	22	12	D0554065:L22		TR01670307-002			D0545764:I16	2.09023	4.27042	0.234258	0.016182		-1.29392	0.271073	-0.17868
I12	555880	D0554066	I12	I	12	9	D0554066:I12		TR01923201-005			D0545760:C16	2.22208	6.54409	0.582282	0.351882		-1.29395	0.270927	-0.184702
G21	592440	D0554072	G21	G	21	7	D0554072:G21						1.9324	3.0528	0.0264931	-0.386922		-1.29405	0.270472	-0.0992756
B18	360880	D0554064	B18	B	18	2	D0554064:B18		TR01414122-003			D0545744:P05	2.72475	7.08222	0.612983	0.48262		-1.29412	0.270199	-0.209918
F10	697320	D0554069	F10	F	10	6	D0554069:F10		TR06466879-001			D0545750:J18	1.98258	3.45719	-0.114791	0.00186895		-1.29418	0.269936	-0.155248
O16	696880	D0554069	O16	O	16	15	D0554069:O16		TR06472292-001			D0545768:C06	1.98258	3.45719	-0.114791	0.00186895		-1.29463	0.267941	-0.155545
M15	643800	D0554071	M15	M	15	13	D0554071:M15		TR06544415-001			D0545766:J07	1.81387	2.66337	-0.295864	-0.590182		-1.2947	0.267629	-0.140717
M23	722400	D0554063	M23	M	23	13	D0554063:M23		TR01277907-004			D0545756:O11	2.09276	5.33236	0.704201	0.413554		-1.29471	0.267607	-0.161415
L12	591760	D0554072	L12	L	12	12	D0554072:L12						1.9324	3.0528	0.0264931	-0.386922		-1.29495	0.266567	-0.099678
M10	591720	D0554072	M10	M	10	13	D0554072:M10						1.9324	3.0528	0.0264931	-0.386922		-1.295	0.266338	-0.0997017
H8	359760	D0554064	H08	H	8	8	D0554064:H08		TR01329379-005			D0545762:G14	2.72475	7.08222	0.612983	0.48262		-1.295	0.266325	-0.210774
O20	761440	D0554070	O20	O	20	15	D0554070:O20		TR06510361-001			D0545746:B07	1.92148	3.08566	0.447067	-0.354941		-1.29512	0.26581	-0.104165
A17	591480	D0554072	A17	A	17	1	D0554072:A17						1.9324	3.0528	0.0264931	-0.386922		-1.29532	0.26496	-0.0998438
C10	643280	D0554071	C10	C	10	3	D0554071:C10		TR06532542-001			D0545762:K12	1.81387	2.66337	-0.295864	-0.590182		-1.29546	0.264333	-0.141056
D10	721520	D0554063	D10	D	10	4	D0554063:D10		TR01190168-009			D0545764:L06	2.09276	5.33236	0.704201	0.413554		-1.29547	0.264305	-0.162016
M2	643160	D0554071	M02	M	2	13	D0554071:M02		TR06516589-001			D0545750:D21	1.81387	2.66337	-0.295864	-0.590182		-1.29563	0.263572	-0.141134
B5	765800	D0554068	B05	B	5	2	D0554068:B05		TR06416856-001			D0545770:P01	1.82171	4.17007	0.189706	-0.0171941		-1.2959	0.262391	-0.163166
A2	765400	D0554068	A02	A	2	1	D0554068:A02		TR06413161-001			D0545768:J18	1.82171	4.17007	0.189706	-0.0171941		-1.29638	0.260289	-0.16344
O14	553280	D0554066	O14	O	14	15	D0554066:O14		TR01993810-003			D0545750:N11	2.22208	6.54409	0.582282	0.351882		-1.2964	0.26021	-0.186578
F17	632520	D0554065	F17	F	17	6	D0554065:F17		TR01612406-002			D0545754:C06	2.09023	4.27042	0.234258	0.016182		-1.29643	0.260093	-0.180502
I21	665440	D0554067	I21	I	21	9	D0554067:I21		TR06406083-001			D0545750:O07	1.98747	3.74535	0.45101	-0.102387		-1.29674	0.258726	-0.102339
G16	694640	D0554069	G16	G	16	7	D0554069:G16		TR06472201-002			D0545766:H06	1.98258	3.45719	-0.114791	0.00186895		-1.29696	0.257784	-0.157055
F17	719720	D0554063	F17	F	17	6	D0554063:F17		TR01232921-005			D0545764:O03	2.09276	5.33236	0.704201	0.413554		-1.29701	0.25755	-0.163248
N6	719720	D0554063	N06	N	6	14	D0554063:N06		TR01145443-004			D0545752:F06	2.09276	5.33236	0.704201	0.413554		-1.29701	0.25755	-0.163248
F21	356960	D0554064	F21	F	21	6	D0554064:F21		TR01442545-003			D0545758:P04	2.72475	7.08222	0.612983	0.48262		-1.29722	0.256639	-0.21292
M13	694280	D0554069	M13	M	13	13	D0554069:M13		TR06470753-001			D0545752:P05	1.98258	3.45719	-0.114791	0.00186895		-1.29733	0.256152	-0.157299
A7	764520	D0554068	A07	A	7	1	D0554068:A07		TR06419914-001			D0545768:N08	1.82171	4.17007	0.189706	-0.0171941		-1.29744	0.255664	-0.164044
C14	718880	D0554063	C14	C	14	3	D0554063:C14		TR01216726-002			D0545760:F15	2.09276	5.33236	0.704201	0.413554		-1.29773	0.254398	-0.163824
F14	631120	D0554065	F14	F	14	6	D0554065:F14		TR01590402-003			D0545758:L17	2.09023	4.27042	0.234258	0.016182		-1.2978	0.254089	-0.181502
K6	630880	D0554065	K06	K	6	11	D0554065:K06		TR01528117-003			D0545768:L19	2.09023	4.27042	0.234258	0.016182		-1.29804	0.253059	-0.181674
J5	630760	D0554065	J05	J	5	10	D0554065:J05		TR01518519-005			D0545760:O16	2.09023	4.27042	0.234258	0.016182		-1.29816	0.252545	-0.181759
O5	664080	D0554067	O05	O	5	15	D0554067:O05		TR06185179-003			D0545768:L20	1.98747	3.74535	0.45101	-0.102387		-1.29821	0.252332	-0.10315
G20	550480	D0554066	G20	G	20	7	D0554066:G20		TR02193776-002			D0545748:D17	2.22208	6.54409	0.582282	0.351882		-1.29904	0.24867	-0.188608
L23	550480	D0554066	L23	L	23	12	D0554066:L23		TR02478373-002			D0545766:I12	2.22208	6.54409	0.582282	0.351882		-1.29904	0.24867	-0.188608
G18	762760	D0554068	G18	G	18	7	D0554068:G18		TR06428736-001			D0545766:C24	1.82171	4.17007	0.189706	-0.0171941		-1.29956	0.246414	-0.165254
B1	662800	D0554067	B01	B	1	2	D0554067:B01		TR06095554-019			D0545758:A13	1.98747	3.74535	0.45101	-0.102387		-1.29958	0.246314	-0.103914
A17	756760	D0554070	A17	A	17	1	D0554070:A17		TR06505582-002			D0545746:L23	1.92148	3.08566	0.447067	-0.354941		-1.29998	0.24459	-0.106974
M12	756760	D0554070	M12	M	12	13	D0554070:M12		TR06500909-001			D0545750:A18	1.92148	3.08566	0.447067	-0.354941		-1.29998	0.24459	-0.106974
J20	756720	D0554070	J20	J	20	10	D0554070:J20		TR06509958-002			D0545748:P07	1.92148	3.08566	0.447067	-0.354941		-1.30002	0.244409	-0.106998
O13	587840	D0554072	O13	O	13	15	D0554072:O13						1.9324	3.0528	0.0264931	-0.386922		-1.3001	0.24406	-0.102005
C18	762160	D0554068	C18	C	18	3	D0554068:C18		TR06428692-002			D0545760:P20	1.82171	4.17007	0.189706	-0.0171941		-1.30028	0.24326	-0.165668
L8	587600	D0554072	L08	L	8	12	D0554072:L08						1.9324	3.0528	0.0264931	-0.386922		-1.30041	0.242682	-0.102148
D14	639640	D0554071	D14	D	14	4	D0554071:D14		TR06540647-002			D0545752:F04	1.81387	2.66337	-0.295864	-0.590182		-1.30074	0.241257	-0.143433
G3	715320	D0554063	G03	G	3	7	D0554063:G03		TR01102055-004			D0545750:L21	2.09276	5.33236	0.704201	0.413554		-1.30079	0.241038	-0.166275
[truncated: 2,292 more rows]

## Sheet: Hits from 56 plate
	1569480	G11		D0554056:G11	TR06468130-001	Sodium Nitroprusside
[truncated: 20 more rows]

## Sheet: experiement design (96-well (2)
				compound stock 10 mM
[truncated: 67 more rows]
[truncated: 6 more columns]

[truncated: 1 more sheets: Fig 4C Raw Data]
