# Supplementary material for: Identification of small molecule agonists of fetal hemoglobin expression for the treatment of sickle cell disease
Source: PLoS One. 2024 Nov 6;19(11):e0307049. doi: 10.1371/journal.pone.0307049 (PMC11540224; doi:10.1371/journal.pone.0307049)
Supplement: S3 File — Raw data from FACS experiments assaying human primary CD34+ cells for HbF expression in the presence of lead hit drugs. (XLSX) [file pone.0307049.s004.xlsx]

## Sheet: 031023_FACS
Plate	Experiment	Group	Filename	Sample	Workspace	Compensation Source	Plot Title	Gate	X Parameter	Y Parameter	Count	Volume	Concentration	%Total	%Gated	X Mean	Y Mean	X Median	Y Median	X Peak	Y Peak	X SD	Y SD	X %CV	Y %CV	X rSD	Y rSD	X %rCV	Y %rCV
31023	Experiment	Group	G3.fcs	G3	Experiment	None	N/A	All Events	N/A	N/A	34131	50	682.62	100	100	N/A	N/A	N/A	N/A	N/A	N/A	N/A	N/A	N/A	N/A	N/A	N/A	N/A	N/A
31023	Experiment	Group	G4.fcs	G4	Experiment	None	N/A	All Events	N/A	N/A	30628	50	612.56	100	100	N/A	N/A	N/A	N/A	N/A	N/A	N/A	N/A	N/A	N/A	N/A	N/A	N/A	N/A
31023	Experiment	Group	G5.fcs	G5	Experiment	None	N/A	All Events	N/A	N/A	34400	50	688	100	100	N/A	N/A	N/A	N/A	N/A	N/A	N/A	N/A	N/A	N/A	N/A	N/A	N/A	N/A
31023	Experiment	Group	G6.fcs	G6	Experiment	None	N/A	All Events	N/A	N/A	10847	50	216.94	100	100	N/A	N/A	N/A	N/A	N/A	N/A	N/A	N/A	N/A	N/A	N/A	N/A	N/A	N/A
31023	Experiment	Group	G7.fcs	G7	Experiment	None	N/A	All Events	N/A	N/A	40000	50	800	100	100	N/A	N/A	N/A	N/A	N/A	N/A	N/A	N/A	N/A	N/A	N/A	N/A	N/A	N/A
31023	Experiment	Group	G8.fcs	G8	Experiment	None	N/A	All Events	N/A	N/A	27469	50	549.38	100	100	N/A	N/A	N/A	N/A	N/A	N/A	N/A	N/A	N/A	N/A	N/A	N/A	N/A	N/A
31023	Experiment	Group	H3.fcs	H3	Experiment	None	N/A	All Events	N/A	N/A	19929	50	398.58	100	100	N/A	N/A	N/A	N/A	N/A	N/A	N/A	N/A	N/A	N/A	N/A	N/A	N/A	N/A
31023	Experiment	Group	H4.fcs	H4	Experiment	None	N/A	All Events	N/A	N/A	32151	50	643.02	100	100	N/A	N/A	N/A	N/A	N/A	N/A	N/A	N/A	N/A	N/A	N/A	N/A	N/A	N/A
31023	Experiment	Group	H5.fcs	H5	Experiment	None	N/A	All Events	N/A	N/A	30616	50	612.32	100	100	N/A	N/A	N/A	N/A	N/A	N/A	N/A	N/A	N/A	N/A	N/A	N/A	N/A	N/A
31023	Experiment	Group	H6.fcs	H6	Experiment	None	N/A	All Events	N/A	N/A	24066	50	481.32	100	100	N/A	N/A	N/A	N/A	N/A	N/A	N/A	N/A	N/A	N/A	N/A	N/A	N/A	N/A
31023	Experiment	Group	H7.fcs	H7	Experiment	None	N/A	All Events	N/A	N/A	39029	50	780.58	100	100	N/A	N/A	N/A	N/A	N/A	N/A	N/A	N/A	N/A	N/A	N/A	N/A	N/A	N/A
31023	Experiment	Group	H8.fcs	H8	Experiment	None	N/A	All Events	N/A	N/A	30594	50	611.88	100	100	N/A	N/A	N/A	N/A	N/A	N/A	N/A	N/A	N/A	N/A	N/A	N/A	N/A	N/A
31023	Experiment	Group	A3.fcs	A3	Experiment	None	N/A	All Events	N/A	N/A	40000	38	1052.63	100	100	N/A	N/A	N/A	N/A	N/A	N/A	N/A	N/A	N/A	N/A	N/A	N/A	N/A	N/A
31023	Experiment	Group	A4.fcs	A4	Experiment	None	N/A	All Events	N/A	N/A	27559	50	551.18	100	100	N/A	N/A	N/A	N/A	N/A	N/A	N/A	N/A	N/A	N/A	N/A	N/A	N/A	N/A
31023	Experiment	Group	A5.fcs	A5	Experiment	None	N/A	All Events	N/A	N/A	29490	50	589.8	100	100	N/A	N/A	N/A	N/A	N/A	N/A	N/A	N/A	N/A	N/A	N/A	N/A	N/A	N/A
31023	Experiment	Group	A6.fcs	A6	Experiment	None	N/A	All Events	N/A	N/A	7062	50	141.24	100	100	N/A	N/A	N/A	N/A	N/A	N/A	N/A	N/A	N/A	N/A	N/A	N/A	N/A	N/A
31023	Experiment	Group	A7.fcs	A7	Experiment	None	N/A	All Events	N/A	N/A	36066	50	721.32	100	100	N/A	N/A	N/A	N/A	N/A	N/A	N/A	N/A	N/A	N/A	N/A	N/A	N/A	N/A
31023	Experiment	Group	A8.fcs	A8	Experiment	None	N/A	All Events	N/A	N/A	30306	50	606.12	100	100	N/A	N/A	N/A	N/A	N/A	N/A	N/A	N/A	N/A	N/A	N/A	N/A	N/A	N/A
31023	Experiment	Group	B3.fcs	B3	Experiment	None	N/A	All Events	N/A	N/A	23095	50	461.9	100	100	N/A	N/A	N/A	N/A	N/A	N/A	N/A	N/A	N/A	N/A	N/A	N/A	N/A	N/A
31023	Experiment	Group	B4.fcs	B4	Experiment	None	N/A	All Events	N/A	N/A	25922	50	518.44	100	100	N/A	N/A	N/A	N/A	N/A	N/A	N/A	N/A	N/A	N/A	N/A	N/A	N/A	N/A
31023	Experiment	Group	B5.fcs	B5	Experiment	None	N/A	All Events	N/A	N/A	40000	33	1212.12	100	100	N/A	N/A	N/A	N/A	N/A	N/A	N/A	N/A	N/A	N/A	N/A	N/A	N/A	N/A
31023	Experiment	Group	B6.fcs	B6	Experiment	None	N/A	All Events	N/A	N/A	36984	50	739.68	100	100	N/A	N/A	N/A	N/A	N/A	N/A	N/A	N/A	N/A	N/A	N/A	N/A	N/A	N/A
31023	Experiment	Group	B7.fcs	B7	Experiment	None	N/A	All Events	N/A	N/A	40000	50	800	100	100	N/A	N/A	N/A	N/A	N/A	N/A	N/A	N/A	N/A	N/A	N/A	N/A	N/A	N/A
31023	Experiment	Group	B8.fcs	B8	Experiment	None	N/A	All Events	N/A	N/A	25303	50	506.06	100	100	N/A	N/A	N/A	N/A	N/A	N/A	N/A	N/A	N/A	N/A	N/A	N/A	N/A	N/A
31023	Experiment	Group	C3.fcs	C3	Experiment	None	N/A	All Events	N/A	N/A	40000	50	800	100	100	N/A	N/A	N/A	N/A	N/A	N/A	N/A	N/A	N/A	N/A	N/A	N/A	N/A	N/A
31023	Experiment	Group	C4.fcs	C4	Experiment	None	N/A	All Events	N/A	N/A	21643	50	432.86	100	100	N/A	N/A	N/A	N/A	N/A	N/A	N/A	N/A	N/A	N/A	N/A	N/A	N/A	N/A
31023	Experiment	Group	C5.fcs	C5	Experiment	None	N/A	All Events	N/A	N/A	29187	50	583.74	100	100	N/A	N/A	N/A	N/A	N/A	N/A	N/A	N/A	N/A	N/A	N/A	N/A	N/A	N/A
31023	Experiment	Group	C6.fcs	C6	Experiment	None	N/A	All Events	N/A	N/A	8689	50	173.78	100	100	N/A	N/A	N/A	N/A	N/A	N/A	N/A	N/A	N/A	N/A	N/A	N/A	N/A	N/A
31023	Experiment	Group	C7.fcs	C7	Experiment	None	N/A	All Events	N/A	N/A	36616	50	732.32	100	100	N/A	N/A	N/A	N/A	N/A	N/A	N/A	N/A	N/A	N/A	N/A	N/A	N/A	N/A
31023	Experiment	Group	C8.fcs	C8	Experiment	None	N/A	All Events	N/A	N/A	30273	50	605.46	100	100	N/A	N/A	N/A	N/A	N/A	N/A	N/A	N/A	N/A	N/A	N/A	N/A	N/A	N/A
31023	Experiment	Group	D3.fcs	D3	Experiment	None	N/A	All Events	N/A	N/A	25464	50	509.28	100	100	N/A	N/A	N/A	N/A	N/A	N/A	N/A	N/A	N/A	N/A	N/A	N/A	N/A	N/A
31023	Experiment	Group	D4.fcs	D4	Experiment	None	N/A	All Events	N/A	N/A	39170	50	783.4	100	100	N/A	N/A	N/A	N/A	N/A	N/A	N/A	N/A	N/A	N/A	N/A	N/A	N/A	N/A
31023	Experiment	Group	D5.fcs	D5	Experiment	None	N/A	All Events	N/A	N/A	40000	43	930.233	100	100	N/A	N/A	N/A	N/A	N/A	N/A	N/A	N/A	N/A	N/A	N/A	N/A	N/A	N/A
31023	Experiment	Group	D6.fcs	D6	Experiment	None	N/A	All Events	N/A	N/A	35967	50	719.34	100	100	N/A	N/A	N/A	N/A	N/A	N/A	N/A	N/A	N/A	N/A	N/A	N/A	N/A	N/A
31023	Experiment	Group	D7.fcs	D7	Experiment	None	N/A	All Events	N/A	N/A	40000	41	975.61	100	100	N/A	N/A	N/A	N/A	N/A	N/A	N/A	N/A	N/A	N/A	N/A	N/A	N/A	N/A
31023	Experiment	Group	D8.fcs	D8	Experiment	None	N/A	All Events	N/A	N/A	34650	50	693	100	100	N/A	N/A	N/A	N/A	N/A	N/A	N/A	N/A	N/A	N/A	N/A	N/A	N/A	N/A
31023	Experiment	Group	E3.fcs	E3	Experiment	None	N/A	All Events	N/A	N/A	37258	50	745.16	100	100	N/A	N/A	N/A	N/A	N/A	N/A	N/A	N/A	N/A	N/A	N/A	N/A	N/A	N/A
31023	Experiment	Group	E4.fcs	E4	Experiment	None	N/A	All Events	N/A	N/A	26035	50	520.7	100	100	N/A	N/A	N/A	N/A	N/A	N/A	N/A	N/A	N/A	N/A	N/A	N/A	N/A	N/A
31023	Experiment	Group	E5.fcs	E5	Experiment	None	N/A	All Events	N/A	N/A	36654	50	733.08	100	100	N/A	N/A	N/A	N/A	N/A	N/A	N/A	N/A	N/A	N/A	N/A	N/A	N/A	N/A
31023	Experiment	Group	E6.fcs	E6	Experiment	None	N/A	All Events	N/A	N/A	11389	50	227.78	100	100	N/A	N/A	N/A	N/A	N/A	N/A	N/A	N/A	N/A	N/A	N/A	N/A	N/A	N/A
31023	Experiment	Group	E7.fcs	E7	Experiment	None	N/A	All Events	N/A	N/A	40000	50	800	100	100	N/A	N/A	N/A	N/A	N/A	N/A	N/A	N/A	N/A	N/A	N/A	N/A	N/A	N/A
31023	Experiment	Group	E8.fcs	E8	Experiment	None	N/A	All Events	N/A	N/A	35732	50	714.64	100	100	N/A	N/A	N/A	N/A	N/A	N/A	N/A	N/A	N/A	N/A	N/A	N/A	N/A	N/A
31023	Experiment	Group	F3.fcs	F3	Experiment	None	N/A	All Events	N/A	N/A	30601	50	612.02	100	100	N/A	N/A	N/A	N/A	N/A	N/A	N/A	N/A	N/A	N/A	N/A	N/A	N/A	N/A
31023	Experiment	Group	F4.fcs	F4	Experiment	None	N/A	All Events	N/A	N/A	40000	50	800	100	100	N/A	N/A	N/A	N/A	N/A	N/A	N/A	N/A	N/A	N/A	N/A	N/A	N/A	N/A
31023	Experiment	Group	F5.fcs	F5	Experiment	None	N/A	All Events	N/A	N/A	40000	38	1052.63	100	100	N/A	N/A	N/A	N/A	N/A	N/A	N/A	N/A	N/A	N/A	N/A	N/A	N/A	N/A
31023	Experiment	Group	F6.fcs	F6	Experiment	None	N/A	All Events	N/A	N/A	29592	50	591.84	100	100	N/A	N/A	N/A	N/A	N/A	N/A	N/A	N/A	N/A	N/A	N/A	N/A	N/A	N/A
31023	Experiment	Group	F7.fcs	F7	Experiment	None	N/A	All Events	N/A	N/A	40000	50	800	100	100	N/A	N/A	N/A	N/A	N/A	N/A	N/A	N/A	N/A	N/A	N/A	N/A	N/A	N/A
31023	Experiment	Group	F8.fcs	F8	Experiment	None	N/A	All Events	N/A	N/A	20273	50	405.46	100	100	N/A	N/A	N/A	N/A	N/A	N/A	N/A	N/A	N/A	N/A	N/A	N/A	N/A	N/A
31023	Experiment	Group	A9.fcs	A9	Experiment	None	N/A	All Events	N/A	N/A	28114	50	562.28	100	100	N/A	N/A	N/A	N/A	N/A	N/A	N/A	N/A	N/A	N/A	N/A	N/A	N/A	N/A
31023	Experiment	Group	A10.fcs	A10	Experiment	None	N/A	All Events	N/A	N/A	40000	50	800	100	100	N/A	N/A	N/A	N/A	N/A	N/A	N/A	N/A	N/A	N/A	N/A	N/A	N/A	N/A
31023	Experiment	Group	B9.fcs	B9	Experiment	None	N/A	All Events	N/A	N/A	13169	50	263.38	100	100	N/A	N/A	N/A	N/A	N/A	N/A	N/A	N/A	N/A	N/A	N/A	N/A	N/A	N/A
31023	Experiment	Group	B10.fcs	B10	Experiment	None	N/A	All Events	N/A	N/A	26211	50	524.22	100	100	N/A	N/A	N/A	N/A	N/A	N/A	N/A	N/A	N/A	N/A	N/A	N/A	N/A	N/A
31023	Experiment	Group	C9.fcs	C9	Experiment	None	N/A	All Events	N/A	N/A	22732	50	454.64	100	100	N/A	N/A	N/A	N/A	N/A	N/A	N/A	N/A	N/A	N/A	N/A	N/A	N/A	N/A
31023	Experiment	Group	C10.fcs	C10	Experiment	None	N/A	All Events	N/A	N/A	26081	50	521.62	100	100	N/A	N/A	N/A	N/A	N/A	N/A	N/A	N/A	N/A	N/A	N/A	N/A	N/A	N/A
31023	Experiment	Group	D9.fcs	D9	Experiment	None	N/A	All Events	N/A	N/A	40000	50	800	100	100	N/A	N/A	N/A	N/A	N/A	N/A	N/A	N/A	N/A	N/A	N/A	N/A	N/A	N/A
31023	Experiment	Group	D10.fcs	D10	Experiment	None	N/A	All Events	N/A	N/A	29943	50	598.86	100	100	N/A	N/A	N/A	N/A	N/A	N/A	N/A	N/A	N/A	N/A	N/A	N/A	N/A	N/A
31023	Experiment	Group	E9.fcs	E9	Experiment	None	N/A	All Events	N/A	N/A	40000	50	800	100	100	N/A	N/A	N/A	N/A	N/A	N/A	N/A	N/A	N/A	N/A	N/A	N/A	N/A	N/A
31023	Experiment	Group	E10.fcs	E10	Experiment	None	N/A	All Events	N/A	N/A	34241	50	684.82	100	100	N/A	N/A	N/A	N/A	N/A	N/A	N/A	N/A	N/A	N/A	N/A	N/A	N/A	N/A
31023	Experiment	Group	F9.fcs	F9	Experiment	None	N/A	All Events	N/A	N/A	27585	50	551.7	100	100	N/A	N/A	N/A	N/A	N/A	N/A	N/A	N/A	N/A	N/A	N/A	N/A	N/A	N/A
31023	Experiment	Group	F10.fcs	F10	Experiment	None	N/A	All Events	N/A	N/A	15273	50	305.46	100	100	N/A	N/A	N/A	N/A	N/A	N/A	N/A	N/A	N/A	N/A	N/A	N/A	N/A	N/A
31023	Experiment	Group	G9.fcs	G9	Experiment	None	N/A	All Events	N/A	N/A	6189	50	123.78	100	100	N/A	N/A	N/A	N/A	N/A	N/A	N/A	N/A	N/A	N/A	N/A	N/A	N/A	N/A
31023	Experiment	Group	G10.fcs	G10	Experiment	None	N/A	All Events	N/A	N/A	21306	50	426.12	100	100	N/A	N/A	N/A	N/A	N/A	N/A	N/A	N/A	N/A	N/A	N/A	N/A	N/A	N/A
31023	Experiment	Group	H9.fcs	H9	Experiment	None	N/A	All Events	N/A	N/A	19759	50	395.18	100	100	N/A	N/A	N/A	N/A	N/A	N/A	N/A	N/A	N/A	N/A	N/A	N/A	N/A	N/A
31023	Experiment	Group	H10.fcs	H10	Experiment	None	N/A	All Events	N/A	N/A	19608	50	392.16	100	100	N/A	N/A	N/A	N/A	N/A	N/A	N/A	N/A	N/A	N/A	N/A	N/A	N/A	N/A
31023	Experiment	Group	A11.fcs	A11	Experiment	None	N/A	All Events	N/A	N/A	29721	50	594.42	100	100	N/A	N/A	N/A	N/A	N/A	N/A	N/A	N/A	N/A	N/A	N/A	N/A	N/A	N/A
31023	Experiment	Group	B11.fcs	B11	Experiment	None	N/A	All Events	N/A	N/A	22763	50	455.26	100	100	N/A	N/A	N/A	N/A	N/A	N/A	N/A	N/A	N/A	N/A	N/A	N/A	N/A	N/A
31023	Experiment	Group	C11.fcs	C11	Experiment	None	N/A	All Events	N/A	N/A	40000	24	1666.67	100	100	N/A	N/A	N/A	N/A	N/A	N/A	N/A	N/A	N/A	N/A	N/A	N/A	N/A	N/A
31023	Experiment	Group	D11.fcs	D11	Experiment	None	N/A	All Events	N/A	N/A	40000	8	5000	100	100	N/A	N/A	N/A	N/A	N/A	N/A	N/A	N/A	N/A	N/A	N/A	N/A	N/A	N/A
31023	Experiment	Group	G3.fcs	G3	Experiment	None		R1	FSC-A	SSC-A	8981	50	179.62	26.313	26.313	443594	229659	404604	194057	382115	84955	153461	153911	34.59	67.02	114301	127696	28.25	65.8
31023	Experiment	Group	G3.fcs	G3	Experiment	None		R1	VL1-H		8981	50	179.62	26.313	26.313	2457	N/A	306	N/A	232	N/A	4578.75	N/A	186.39	N/A	255.01	N/A	83.34	N/A
31023	Experiment	Group	G4.fcs	G4	Experiment	None		R1	FSC-A	SSC-A	4629	50	92.58	15.114	15.114	464340	258882	422402	225757	396406	224203	140549	149091	30.27	57.59	95455.7	105941	22.6	46.93
31023	Experiment	Group	G4.fcs	G4	Experiment	None		R1	VL1-H		4629	50	92.58	15.114	15.114	2063	N/A	322	N/A	214	N/A	4208.05	N/A	203.95	N/A	235.73	N/A	73.21	N/A
31023	Experiment	Group	G5.fcs	G5	Experiment	None		R1	FSC-A	SSC-A	10730	50	214.6	31.192	31.192	471106	220737	419061	168145	361475	84841	167892	158973	35.64	72.02	114185	109910	27.25	65.37
31023	Experiment	Group	G5.fcs	G5	Experiment	None		R1	VL1-H		10730	50	214.6	31.192	31.192	2307	N/A	300	N/A	232	N/A	4654.89	N/A	201.74	N/A	194.22	N/A	64.74	N/A
31023	Experiment	Group	G6.fcs	G6	Experiment	None		R1	FSC-A	SSC-A	3500	50	70	32.267	32.267	469016	289401	444798	261630	420873	201898	112281	121865	23.94	42.11	76163.4	79648.2	17.12	30.44
31023	Experiment	Group	G6.fcs	G6	Experiment	None		R1	VL1-H		3500	50	70	32.267	32.267	857	N/A	314	N/A	245	N/A	2194.63	N/A	255.94	N/A	160.12	N/A	50.99	N/A
31023	Experiment	Group	G7.fcs	G7	Experiment	None		R1	FSC-A	SSC-A	10461	50	209.22	26.152	26.152	477271	283221	435728	251025	386101	244640	156994	158068	32.89	55.81	114518	130445	26.28	51.96
31023	Experiment	Group	G7.fcs	G7	Experiment	None		R1	VL1-H		10461	50	209.22	26.152	26.152	2168	N/A	319	N/A	232	N/A	4089.54	N/A	188.59	N/A	228.32	N/A	71.57	N/A
31023	Experiment	Group	G8.fcs	G8	Experiment	None		R1	FSC-A	SSC-A	4824	50	96.48	17.562	17.562	482985	322661	446207	287640	398467	275386	154366	156786	31.96	48.59	118816	122372	26.63	42.54
31023	Experiment	Group	G8.fcs	G8	Experiment	None		R1	VL1-H		4824	50	96.48	17.562	17.562	2390	N/A	396	N/A	267	N/A	4115.38	N/A	172.21	N/A	300.97	N/A	76	N/A
31023	Experiment	Group	H3.fcs	H3	Experiment	None		R1	FSC-A	SSC-A	3896	50	77.92	19.549	19.549	458981	246739	419176	214749	379713	158650	144881	142291	31.57	57.67	106822	100205	25.48	46.66
31023	Experiment	Group	H3.fcs	H3	Experiment	None		R1	VL1-H		3896	50	77.92	19.549	19.549	2592	N/A	360	N/A	233	N/A	4751.66	N/A	183.35	N/A	272.8	N/A	75.78	N/A
31023	Experiment	Group	H4.fcs	H4	Experiment	None		R1	FSC-A	SSC-A	11480	50	229.6	35.707	35.707	474671	223208	421418	169160	369680	89110	168011	159421	35.4	71.42	112414	113193	26.68	66.91
31023	Experiment	Group	H4.fcs	H4	Experiment	None		R1	VL1-H		11480	50	229.6	35.707	35.707	2147	N/A	304	N/A	246	N/A	4306.69	N/A	200.6	N/A	192.74	N/A	63.4	N/A
31023	Experiment	Group	H5.fcs	H5	Experiment	None		R1	FSC-A	SSC-A	8685	50	173.7	28.368	28.368	466458	230881	425747	192878	385999	78933	152476	155784	32.69	67.47	106236	129281	24.95	67.03
31023	Experiment	Group	H5.fcs	H5	Experiment	None		R1	VL1-H		8685	50	173.7	28.368	28.368	1828	N/A	279	N/A	232	N/A	4096.48	N/A	224.05	N/A	170.5	N/A	61.11	N/A
31023	Experiment	Group	H6.fcs	H6	Experiment	None		R1	FSC-A	SSC-A	7231	50	144.62	30.047	30.047	469893	210537	420575	160444	381994	80924	156953	154323	33.4	73.3	100308	111161	23.85	69.28
31023	Experiment	Group	H6.fcs	H6	Experiment	None		R1	VL1-H		7231	50	144.62	30.047	30.047	1773	N/A	285	N/A	233	N/A	4105.48	N/A	231.62	N/A	169.02	N/A	59.3	N/A
31023	Experiment	Group	H7.fcs	H7	Experiment	None		R1	FSC-A	SSC-A	10538	50	210.76	27	27	488639	263256	451344	234461	398498	170899	150039	146169	30.71	55.52	107299	111162	23.77	47.41
31023	Experiment	Group	H7.fcs	H7	Experiment	None		R1	VL1-H		10538	50	210.76	27	27	1934	N/A	352	N/A	220	N/A	4085.66	N/A	211.27	N/A	240.18	N/A	68.23	N/A
31023	Experiment	Group	H8.fcs	H8	Experiment	None		R1	FSC-A	SSC-A	3604	50	72.08	11.78	11.78	454230	298141	424864	265443	375831	250721	124313	142148	27.37	47.68	77008.5	99028	18.13	37.31
31023	Experiment	Group	H8.fcs	H8	Experiment	None		R1	VL1-H		3604	50	72.08	11.78	11.78	2418	N/A	342	N/A	256	N/A	4518.64	N/A	186.87	N/A	249.08	N/A	72.83	N/A
31023	Experiment	Group	A3.fcs	A3	Experiment	None		R1	FSC-A	SSC-A	9307	38	244.921	23.267	23.267	457996	281688	408016	245504	375742	260964	160150	162300	34.97	57.62	102915	118119	25.22	48.11
31023	Experiment	Group	A3.fcs	A3	Experiment	None		R1	VL1-H		9307	38	244.921	23.267	23.267	2889	N/A	420	N/A	190	N/A	4802.59	N/A	166.22	N/A	398.82	N/A	94.96	N/A
31023	Experiment	Group	A4.fcs	A4	Experiment	None		R1	FSC-A	SSC-A	5438	50	108.76	19.732	19.732	457220	236782	419538	200015	406502	168938	149435	150144	32.68	63.41	112308	110026	26.77	55.01
31023	Experiment	Group	A4.fcs	A4	Experiment	None		R1	VL1-H		5438	50	108.76	19.732	19.732	2383	N/A	326	N/A	190	N/A	4184.34	N/A	175.63	N/A	259.45	N/A	79.59	N/A
31023	Experiment	Group	A5.fcs	A5	Experiment	None		R1	FSC-A	SSC-A	5463	50	109.26	18.525	18.525	460854	281560	425565	248757	398145	214033	144053	149257	31.26	53.01	99300.1	108062	23.33	43.44
31023	Experiment	Group	A5.fcs	A5	Experiment	None		R1	VL1-H		5463	50	109.26	18.525	18.525	2996	N/A	401	N/A	233	N/A	4802.39	N/A	160.28	N/A	345.45	N/A	86.15	N/A
31023	Experiment	Group	A6.fcs	A6	Experiment	None		R1	FSC-A	SSC-A	2848	50	56.96	40.329	40.329	492168	304425	461797	267034	390205	228458	127979	128374	26	42.17	96572.9	97251.9	20.91	36.42
31023	Experiment	Group	A6.fcs	A6	Experiment	None		R1	VL1-H		2848	50	56.96	40.329	40.329	783	N/A	277	N/A	233	N/A	1923.6	N/A	245.76	N/A	135.66	N/A	48.97	N/A
31023	Experiment	Group	A7.fcs	A7	Experiment	None		R1	FSC-A	SSC-A	9295	50	185.9	25.772	25.772	470942	244885	429440	204517	386262	87244	162205	161360	34.44	65.89	119031	127730	27.72	62.45
31023	Experiment	Group	A7.fcs	A7	Experiment	None		R1	VL1-H		9295	50	185.9	25.772	25.772	2403	N/A	337	N/A	245	N/A	4324.05	N/A	179.92	N/A	275.76	N/A	81.83	N/A
31023	Experiment	Group	A8.fcs	A8	Experiment	None		R1	FSC-A	SSC-A	7307	50	146.14	24.111	24.111	460473	270217	423771	244574	416724	234590	148697	152228	32.29	56.34	107063	124137	25.26	50.76
31023	Experiment	Group	A8.fcs	A8	Experiment	None		R1	VL1-H		7307	50	146.14	24.111	24.111	2431	N/A	349	N/A	233	N/A	4539.42	N/A	186.76	N/A	252.04	N/A	72.22	N/A
31023	Experiment	Group	B3.fcs	B3	Experiment	None		R1	FSC-A	SSC-A	4814	50	96.28	20.844	20.844	427013	266227	395895	237152	378048	226210	118933	127373	27.85	47.84	66092.8	79448.8	16.69	33.5
31023	Experiment	Group	B3.fcs	B3	Experiment	None		R1	VL1-H		4814	50	96.28	20.844	20.844	1651	N/A	249	N/A	168	N/A	3649.63	N/A	221.03	N/A	158.64	N/A	63.71	N/A
31023	Experiment	Group	B4.fcs	B4	Experiment	None		R1	FSC-A	SSC-A	4049	50	80.98	15.62	15.62	431614	295463	400506	266934	383847	234302	122782	134502	28.45	45.52	66712.6	89273.3	16.66	33.44
31023	Experiment	Group	B4.fcs	B4	Experiment	None		R1	VL1-H		4049	50	80.98	15.62	15.62	2013	N/A	299	N/A	187	N/A	3957.43	N/A	196.59	N/A	214.98	N/A	71.9	N/A
31023	Experiment	Group	B5.fcs	B5	Experiment	None		R1	FSC-A	SSC-A	9807	33	297.182	24.517	24.517	487941	298453	441813	260944	412535	242815	168319	162117	34.5	54.32	122601	122931	27.75	47.11
31023	Experiment	Group	B5.fcs	B5	Experiment	None		R1	VL1-H		9807	33	297.182	24.517	24.517	2623	N/A	417	N/A	233	N/A	4389.46	N/A	167.35	N/A	381.03	N/A	91.37	N/A
31023	Experiment	Group	B6.fcs	B6	Experiment	None		R1	FSC-A	SSC-A	9538	50	190.76	25.79	25.79	458228	272518	412859	240603	373742	228317	146451	139884	31.96	51.33	92764.1	89446.7	22.47	37.18
31023	Experiment	Group	B6.fcs	B6	Experiment	None		R1	VL1-H		9538	50	190.76	25.79	25.79	1942	N/A	329	N/A	187	N/A	3951.23	N/A	203.5	N/A	238.7	N/A	72.55	N/A
31023	Experiment	Group	B7.fcs	B7	Experiment	None		R1	FSC-A	SSC-A	6669	50	133.38	16.672	16.672	433735	285233	399399	257840	367483	236503	130363	137058	30.06	48.05	74605.9	91621.7	18.68	35.53
31023	Experiment	Group	B7.fcs	B7	Experiment	None		R1	VL1-H		6669	50	133.38	16.672	16.672	2076	N/A	340	N/A	233	N/A	3902.39	N/A	187.96	N/A	265.39	N/A	78.05	N/A
31023	Experiment	Group	B8.fcs	B8	Experiment	None		R1	FSC-A	SSC-A	5429	50	108.58	21.456	21.456	445616	279265	410916	252869	386024	244550	133317	134532	29.92	48.17	81274.6	90591.3	19.78	35.83
31023	Experiment	Group	B8.fcs	B8	Experiment	None		R1	VL1-H		5429	50	108.58	21.456	21.456	2021	N/A	323	N/A	233	N/A	4038.42	N/A	199.85	N/A	225.36	N/A	69.77	N/A
31023	Experiment	Group	C3.fcs	C3	Experiment	None		R1	FSC-A	SSC-A	8501	50	170.02	21.253	21.253	439045	285333	406336	257593	377894	232479	138440	149242	31.53	52.3	92583.9	108028	22.79	41.94
31023	Experiment	Group	C3.fcs	C3	Experiment	None		R1	VL1-H		8501	50	170.02	21.253	21.253	2848	N/A	427	N/A	233	N/A	4834.7	N/A	169.78	N/A	392.89	N/A	92.01	N/A
31023	Experiment	Group	C4.fcs	C4	Experiment	None		R1	FSC-A	SSC-A	4183	50	83.66	19.327	19.327	450065	275421	414806	240865	396338	216029	131529	134252	29.22	48.74	77855.8	81987.8	18.77	34.04
31023	Experiment	Group	C4.fcs	C4	Experiment	None		R1	VL1-H		4183	50	83.66	19.327	19.327	2216	N/A	307	N/A	187	N/A	4241.96	N/A	191.44	N/A	226.84	N/A	73.89	N/A
31023	Experiment	Group	C5.fcs	C5	Experiment	None		R1	FSC-A	SSC-A	3704	50	74.08	12.691	12.691	440733	288940	413255	258721	382080	250836	137807	150181	31.27	51.98	104212	114062	25.22	44.09
31023	Experiment	Group	C5.fcs	C5	Experiment	None		R1	VL1-H		3704	50	74.08	12.691	12.691	3575	N/A	482	N/A	198	N/A	4973.84	N/A	139.14	N/A	500.38	N/A	103.92	N/A
31023	Experiment	Group	C6.fcs	C6	Experiment	None		R1	FSC-A	SSC-A	2568	50	51.36	29.555	29.555	485265	303871	459397	274800	439136	242652	121877	124963	25.12	41.12	87146.5	93848.6	18.97	34.15
31023	Experiment	Group	C6.fcs	C6	Experiment	None		R1	VL1-H		2568	50	51.36	29.555	29.555	942	N/A	283	N/A	232	N/A	2271.31	N/A	241.16	N/A	141.59	N/A	50.12	N/A
31023	Experiment	Group	C7.fcs	C7	Experiment	None		R1	FSC-A	SSC-A	10521	50	210.42	28.733	28.733	466811	273644	422345	243152	361472	87135	164862	166162	35.32	60.72	119042	149473	28.19	61.47
31023	Experiment	Group	C7.fcs	C7	Experiment	None		R1	VL1-H		10521	50	210.42	28.733	28.733	2559	N/A	318	N/A	233	N/A	4494.01	N/A	175.6	N/A	259.45	N/A	81.59	N/A
31023	Experiment	Group	C8.fcs	C8	Experiment	None		R1	FSC-A	SSC-A	6663	50	133.26	22.01	22.01	457620	291647	426597	269209	394293	306369	149194	158549	32.6	54.36	115717	143783	27.13	53.41
31023	Experiment	Group	C8.fcs	C8	Experiment	None		R1	VL1-H		6663	50	133.26	22.01	22.01	2419	N/A	346	N/A	267	N/A	4192.67	N/A	173.3	N/A	266.87	N/A	77.13	N/A
31023	Experiment	Group	D3.fcs	D3	Experiment	None		R1	FSC-A	SSC-A	4097	50	81.94	16.089	16.089	428544	299898	401104	271487	390200	269227	109737	123026	25.61	41.02	62719.9	84647.6	15.64	31.18
31023	Experiment	Group	D3.fcs	D3	Experiment	None		R1	VL1-H		4097	50	81.94	16.089	16.089	1764	N/A	261	N/A	206	N/A	3933.61	N/A	222.98	N/A	164.57	N/A	63.05	N/A
31023	Experiment	Group	D4.fcs	D4	Experiment	None		R1	FSC-A	SSC-A	5954	50	119.08	15.2	15.2	447666	311498	419145	287744	408474	234385	122831	132235	27.44	42.45	76482.9	94904.2	18.25	32.98
31023	Experiment	Group	D4.fcs	D4	Experiment	None		R1	VL1-H		5954	50	119.08	15.2	15.2	2056	N/A	306	N/A	233	N/A	4047.84	N/A	196.88	N/A	222.39	N/A	72.68	N/A
31023	Experiment	Group	D5.fcs	D5	Experiment	None		R1	FSC-A	SSC-A	8579	43	199.512	21.448	21.448	475914	297832	436829	269676	389989	275542	160174	157580	33.66	52.91	120021	132967	27.48	49.31
31023	Experiment	Group	D5.fcs	D5	Experiment	None		R1	VL1-H		8579	43	199.512	21.448	21.448	2443	N/A	389	N/A	209	N/A	4048.8	N/A	165.76	N/A	336.55	N/A	86.52	N/A
31023	Experiment	Group	D6.fcs	D6	Experiment	None		R1	FSC-A	SSC-A	8953	50	179.06	24.892	24.892	456628	287486	419557	259636	410559	236735	135881	133818	29.76	46.55	84812.1	88103.5	20.21	33.93
31023	Experiment	Group	D6.fcs	D6	Experiment	None		R1	VL1-H		8953	50	179.06	24.892	24.892	1900	N/A	302	N/A	232	N/A	3996.98	N/A	210.37	N/A	213.49	N/A	70.69	N/A
31023	Experiment	Group	D7.fcs	D7	Experiment	None		R1	FSC-A	SSC-A	7458	41	181.902	18.645	18.645	466882	313313	434329	292033	408481	291691	140378	148745	30.07	47.47	98423.1	118624	22.66	40.62
31023	Experiment	Group	D7.fcs	D7	Experiment	None		R1	VL1-H		7458	41	181.902	18.645	18.645	2317	N/A	390	N/A	233	N/A	4394.14	N/A	189.64	N/A	317.28	N/A	81.35	N/A
31023	Experiment	Group	D8.fcs	D8	Experiment	None		R1	FSC-A	SSC-A	6545	50	130.9	18.889	18.889	462877	314896	431220	287756	420940	244747	132794	138567	28.69	44	84447.4	101733	19.58	35.35
31023	Experiment	Group	D8.fcs	D8	Experiment	None		R1	VL1-H		6545	50	130.9	18.889	18.889	2268	N/A	340	N/A	203	N/A	4433.46	N/A	195.48	N/A	246.11	N/A	72.39	N/A
31023	Experiment	Group	E3.fcs	E3	Experiment	None		R1	FSC-A	SSC-A	7192	50	143.84	19.303	19.303	443496	284693	411986	261453	381670	275627	140614	149602	31.71	52.55	96087.3	112623	23.32	43.08
31023	Experiment	Group	E3.fcs	E3	Experiment	None		R1	VL1-H		7192	50	143.84	19.303	19.303	2824	N/A	422	N/A	232	N/A	4853.62	N/A	171.85	N/A	392.15	N/A	92.93	N/A
31023	Experiment	Group	E4.fcs	E4	Experiment	None		R1	FSC-A	SSC-A	5483	50	109.66	21.06	21.06	442804	279774	411045	250556	402421	236521	120224	126565	27.15	45.24	68408.6	79894.4	16.64	31.89
31023	Experiment	Group	E4.fcs	E4	Experiment	None		R1	VL1-H		5483	50	109.66	21.06	21.06	1604	N/A	254	N/A	180	N/A	3684.2	N/A	229.66	N/A	160.12	N/A	63.04	N/A
31023	Experiment	Group	E5.fcs	E5	Experiment	None		R1	FSC-A	SSC-A	4641	50	92.82	12.662	12.662	452896	303641	423103	277165	412754	236580	133125	141400	29.39	46.57	90404.5	103926	21.37	37.5
31023	Experiment	Group	E5.fcs	E5	Experiment	None		R1	VL1-H		4641	50	92.82	12.662	12.662	2605	N/A	381	N/A	209	N/A	4614.5	N/A	177.15	N/A	314.31	N/A	82.5	N/A
31023	Experiment	Group	E6.fcs	E6	Experiment	None		R1	FSC-A	SSC-A	4262	50	85.24	37.422	37.422	479511	311224	454286	284666	420869	255063	107159	116412	22.35	37.4	79240.5	85586.1	17.44	30.07
31023	Experiment	Group	E6.fcs	E6	Experiment	None		R1	VL1-H		4262	50	85.24	37.422	37.422	694	N/A	308	N/A	233	N/A	1609.76	N/A	231.86	N/A	149.74	N/A	48.62	N/A
31023	Experiment	Group	E7.fcs	E7	Experiment	None		R1	FSC-A	SSC-A	9549	50	190.98	23.872	23.872	483805	298194	445273	264161	414608	242693	162472	167789	33.58	56.27	126206	146952	28.34	55.63
31023	Experiment	Group	E7.fcs	E7	Experiment	None		R1	VL1-H		9549	50	190.98	23.872	23.872	2600	N/A	357	N/A	309	N/A	4643.54	N/A	178.62	N/A	290.59	N/A	81.4	N/A
31023	Experiment	Group	E8.fcs	E8	Experiment	None		R1	FSC-A	SSC-A	6890	50	137.8	19.282	19.282	482730	333080	453012	304834	433055	314116	147907	154849	30.64	46.49	117700	124561	25.98	40.86
31023	Experiment	Group	E8.fcs	E8	Experiment	None		R1	VL1-H		6890	50	137.8	19.282	19.282	2460	N/A	398	N/A	232	N/A	4534.69	N/A	184.34	N/A	298	N/A	74.88	N/A
31023	Experiment	Group	F3.fcs	F3	Experiment	None		R1	FSC-A	SSC-A	6593	50	131.86	21.545	21.545	447841	271098	408187	243488	377578	238717	139810	137511	31.22	50.72	85445.2	91165.1	20.93	37.44
31023	Experiment	Group	F3.fcs	F3	Experiment	None		R1	VL1-H		6593	50	131.86	21.545	21.545	2305	N/A	301	N/A	175	N/A	4425.89	N/A	192.05	N/A	222.39	N/A	73.88	N/A
31023	Experiment	Group	F4.fcs	F4	Experiment	None		R1	FSC-A	SSC-A	6338	50	126.76	15.845	15.845	458381	307076	426561	280460	412637	267205	135078	144050	29.47	46.91	90265.9	102750	21.16	36.64
31023	Experiment	Group	F4.fcs	F4	Experiment	None		R1	VL1-H		6338	50	126.76	15.845	15.845	2381	N/A	355	N/A	206	N/A	4430.79	N/A	186.11	N/A	282.44	N/A	79.67	N/A
31023	Experiment	Group	F5.fcs	F5	Experiment	None		R1	FSC-A	SSC-A	8382	38	220.579	20.955	20.955	488206	304234	453007	278112	416684	150615	159248	162581	32.62	53.44	119099	145342	26.29	52.26
31023	Experiment	Group	F5.fcs	F5	Experiment	None		R1	VL1-H		8382	38	220.579	20.955	20.955	2518	N/A	377	N/A	232	N/A	4373.34	N/A	173.67	N/A	321.72	N/A	85.34	N/A
31023	Experiment	Group	F6.fcs	F6	Experiment	None		R1	FSC-A	SSC-A	6367	50	127.34	21.516	21.516	448374	293918	417814	263853	396367	234510	119980	125480	26.76	42.69	70893.5	82216.1	16.97	31.16
31023	Experiment	Group	F6.fcs	F6	Experiment	None		R1	VL1-H		6367	50	127.34	21.516	21.516	1720	N/A	285	N/A	233	N/A	3910.53	N/A	227.31	N/A	183.84	N/A	64.51	N/A
31023	Experiment	Group	F7.fcs	F7	Experiment	None		R1	FSC-A	SSC-A	7920	50	158.4	19.8	19.8	471693	313837	437791	290910	416773	253020	143167	144266	30.35	45.97	97297.1	111287	22.22	38.25
31023	Experiment	Group	F7.fcs	F7	Experiment	None		R1	VL1-H		7920	50	158.4	19.8	19.8	2044	N/A	381	N/A	198	N/A	3945.72	N/A	193.05	N/A	292.07	N/A	76.66	N/A
31023	Experiment	Group	F8.fcs	F8	Experiment	None		R1	FSC-A	SSC-A	3848	50	76.96	18.981	18.981	449118	301628	423369	278973	422832	240871	116422	120855	25.92	40.07	74724.5	87864.8	17.65	31.5
31023	Experiment	Group	F8.fcs	F8	Experiment	None		R1	VL1-H		3848	50	76.96	18.981	18.981	1515	N/A	276	N/A	206	N/A	3380.38	N/A	223.06	N/A	170.5	N/A	61.77	N/A
31023	Experiment	Group	A9.fcs	A9	Experiment	None		R1	FSC-A	SSC-A	5416	50	108.32	19.264	19.264	444195	244556	412697	216282	388209	204107	139475	144255	31.4	58.99	103984	114194	25.2	52.8
31023	Experiment	Group	A9.fcs	A9	Experiment	None		R1	VL1-H		5416	50	108.32	19.264	19.264	2683	N/A	356	N/A	232	N/A	4838.02	N/A	180.31	N/A	262.42	N/A	73.71	N/A
31023	Experiment	Group	A10.fcs	A10	Experiment	None		R1	FSC-A	SSC-A	7870	50	157.4	19.675	19.675	467572	259161	431876	221856	390148	123818	154599	161225	33.06	62.21	120143	129197	27.82	58.23
31023	Experiment	Group	A10.fcs	A10	Experiment	None		R1	VL1-H		7870	50	157.4	19.675	19.675	3272	N/A	428	N/A	263	N/A	5310.96	N/A	162.3	N/A	379.55	N/A	88.68	N/A
31023	Experiment	Group	B9.fcs	B9	Experiment	None		R1	FSC-A	SSC-A	1925	50	38.5	14.618	14.618	421537	251962	390575	222021	373750	197530	119918	127856	28.45	50.74	68137.3	76884.7	17.45	34.63
31023	Experiment	Group	B9.fcs	B9	Experiment	None		R1	VL1-H		1925	50	38.5	14.618	14.618	2085	N/A	277	N/A	156	N/A	4243.34	N/A	203.56	N/A	183.84	N/A	66.37	N/A
31023	Experiment	Group	B10.fcs	B10	Experiment	None		R1	FSC-A	SSC-A	4575	50	91.5	17.455	17.455	449530	278071	419204	253336	396601	226234	128396	133085	28.56	47.86	84899.6	91440.8	20.25	36.09
31023	Experiment	Group	B10.fcs	B10	Experiment	None		R1	VL1-H		4575	50	91.5	17.455	17.455	2085	N/A	380	N/A	232	N/A	3956.87	N/A	189.79	N/A	274.28	N/A	72.18	N/A
31023	Experiment	Group	C9.fcs	C9	Experiment	None		R1	FSC-A	SSC-A	4270	50	85.4	18.784	18.784	440565	248546	411544	220612	384123	156576	142156	144159	32.27	58	107108	115631	26.03	52.41
31023	Experiment	Group	C9.fcs	C9	Experiment	None		R1	VL1-H		4270	50	85.4	18.784	18.784	2535	N/A	335	N/A	245	N/A	4319.39	N/A	170.42	N/A	268.35	N/A	80.1	N/A
31023	Experiment	Group	C10.fcs	C10	Experiment	None		R1	FSC-A	SSC-A	4252	50	85.04	16.303	16.303	445916	262445	417807	237711	414725	248720	140248	145233	31.45	55.34	112417	122022	26.91	51.33
31023	Experiment	Group	C10.fcs	C10	Experiment	None		R1	VL1-H		4252	50	85.04	16.303	16.303	2936	N/A	397	N/A	266	N/A	4882.98	N/A	166.29	N/A	334.33	N/A	84.32	N/A
31023	Experiment	Group	D9.fcs	D9	Experiment	None		R1	FSC-A	SSC-A	5599	50	111.98	13.998	13.998	459350	299679	419220	263631	406599	226265	143537	149940	31.25	50.03	90739.6	104700	21.64	39.71
31023	Experiment	Group	D9.fcs	D9	Experiment	None		R1	VL1-H		5599	50	111.98	13.998	13.998	2714	N/A	372	N/A	198	N/A	4783.17	N/A	176.26	N/A	315.79	N/A	84.89	N/A
31023	Experiment	Group	D10.fcs	D10	Experiment	None		R1	FSC-A	SSC-A	5386	50	107.72	17.988	17.988	444947	296394	417184	272610	414636	283538	121677	128824	27.35	43.46	79221.2	88600.2	18.99	32.5
31023	Experiment	Group	D10.fcs	D10	Experiment	None		R1	VL1-H		5386	50	107.72	17.988	17.988	2102	N/A	329	N/A	232	N/A	4212.22	N/A	200.4	N/A	229.8	N/A	69.85	N/A
31023	Experiment	Group	E9.fcs	E9	Experiment	None		R1	FSC-A	SSC-A	6893	50	137.86	17.233	17.233	458932	269758	427847	232070	396300	162944	145546	153972	31.71	57.08	107282	122141	25.07	52.63
31023	Experiment	Group	E9.fcs	E9	Experiment	None		R1	VL1-H		6893	50	137.86	17.233	17.233	2736	N/A	360	N/A	223	N/A	4568.27	N/A	166.99	N/A	308.38	N/A	85.66	N/A
31023	Experiment	Group	E10.fcs	E10	Experiment	None		R1	FSC-A	SSC-A	5343	50	106.86	15.604	15.604	456950	268239	429104	240278	412565	158755	145124	151907	31.76	56.63	114480	127100	26.68	52.9
31023	Experiment	Group	E10.fcs	E10	Experiment	None		R1	VL1-H		5343	50	106.86	15.604	15.604	2521	N/A	368	N/A	263	N/A	4274.63	N/A	169.58	N/A	295.04	N/A	80.17	N/A
31023	Experiment	Group	F9.fcs	F9	Experiment	None		R1	FSC-A	SSC-A	3189	50	63.78	11.561	11.561	451358	282724	415310	251475	392347	246610	138661	142812	30.72	50.51	94238.5	96859.7	22.69	38.52
31023	Experiment	Group	F9.fcs	F9	Experiment	None		R1	VL1-H		3189	50	63.78	11.561	11.561	2698	N/A	412	N/A	232	N/A	4647.48	N/A	172.28	N/A	355.82	N/A	86.37	N/A
31023	Experiment	Group	F10.fcs	F10	Experiment	None		R1	FSC-A	SSC-A	3590	50	71.8	23.506	23.506	445337	292071	420874	273362	406469	275536	117925	119291	26.48	40.84	75393.9	86485.2	17.91	31.64
31023	Experiment	Group	F10.fcs	F10	Experiment	None		R1	VL1-H		3590	50	71.8	23.506	23.506	1542	N/A	285	N/A	198	N/A	3533.5	N/A	229.11	N/A	174.95	N/A	61.38	N/A
31023	Experiment	Group	G9.fcs	G9	Experiment	None		R1	FSC-A	SSC-A	939	50	18.78	15.172	15.172	452382	255772	428837	228228	414634	191712	118209	118649	26.13	46.39	78720.1	82712.8	18.36	36.24
31023	Experiment	Group	G9.fcs	G9	Experiment	None		R1	VL1-H		939	50	18.78	15.172	15.172	1011	N/A	270	N/A	256	N/A	2523.97	N/A	249.54	N/A	124.54	N/A	46.13	N/A
31023	Experiment	Group	G10.fcs	G10	Experiment	None		R1	FSC-A	SSC-A	3870	50	77.4	18.164	18.164	463305	259880	428192	234055	404483	203871	142489	143854	30.75	55.35	99592.2	114454	23.26	48.9
31023	Experiment	Group	G10.fcs	G10	Experiment	None		R1	VL1-H		3870	50	77.4	18.164	18.164	2426	N/A	389	N/A	277	N/A	4412.57	N/A	181.87	N/A	298	N/A	76.61	N/A
31023	Experiment	Group	H9.fcs	H9	Experiment	None		R1	FSC-A	SSC-A	7967	50	159.34	40.321	40.321	447507	173036	387390	114622	363594	64745	164670	149245	36.8	86.25	83617.2	67968.3	21.58	59.3
31023	Experiment	Group	H9.fcs	H9	Experiment	None		R1	VL1-H		7967	50	159.34	40.321	40.321	1976	N/A	268	N/A	233	N/A	4474.56	N/A	226.4	N/A	155.67	N/A	58.09	N/A
31023	Experiment	Group	H10.fcs	H10	Experiment	None		R1	FSC-A	SSC-A	2650	50	53	13.515	13.515	446904	277132	416061	251822	404375	246628	125494	134873	28.08	48.67	80276.1	92409	19.29	36.7
31023	Experiment	Group	H10.fcs	H10	Experiment	None		R1	VL1-H		2650	50	53	13.515	13.515	2141	N/A	329	N/A	214	N/A	4200.48	N/A	196.17	N/A	225.36	N/A	68.5	N/A
31023	Experiment	Group	A11.fcs	A11	Experiment	None		R1	FSC-A	SSC-A	6025	50	120.5	20.272	20.272	449310	260906	417833	221362	398160	113612	152149	163284	33.86	62.58	124057	138123	29.69	62.4
31023	Experiment	Group	A11.fcs	A11	Experiment	None		R1	VL1-H		6025	50	120.5	20.272	20.272	3385	N/A	425	N/A	267	N/A	5311.03	N/A	156.89	N/A	378.06	N/A	88.96	N/A
31023	Experiment	Group	B11.fcs	B11	Experiment	None		R1	FSC-A	SSC-A	4463	50	89.26	19.606	19.606	439393	234996	411062	197013	394131	95166	143804	151009	32.73	64.26	114959	124891	27.97	63.39
31023	Experiment	Group	B11.fcs	B11	Experiment	None		R1	VL1-H		4463	50	89.26	19.606	19.606	2813	N/A	349	N/A	274	N/A	4606.92	N/A	163.78	N/A	284.66	N/A	81.56	N/A
31023	Experiment	Group	C11.fcs	C11	Experiment	None		R1	FSC-A	SSC-A	6320	24	263.333	15.8	15.8	523792	317818	501464	264191	424895	165041	178932	183432	34.16	57.72	174237	167956	34.75	63.57
31023	Experiment	Group	C11.fcs	C11	Experiment	None		R1	VL1-H		6320	24	263.333	15.8	15.8	220	N/A	169	N/A	168	N/A	210.4	N/A	95.54	N/A	105.26	N/A	62.29	N/A
31023	Experiment	Group	D11.fcs	D11	Experiment	None		R1	FSC-A	SSC-A	7143	8	892.875	17.858	17.858	565363	359275	566296	326995	615386	244899	174468	176710	30.86	49.19	197079	189564	34.8	57.97
31023	Experiment	Group	D11.fcs	D11	Experiment	None		R1	VL1-H		7143	8	892.875	17.858	17.858	222	N/A	187	N/A	157	N/A	155.85	N/A	70.18	N/A	99.33	N/A	53.12	N/A
31023	Experiment	Group	G3.fcs	G3	Experiment	None		R2	FSC-A	FSC-H	6963	50	139.26	20.401	20.401	419547	366195	398623	359163	382121	359323	116345	70159.4	27.73	19.16	89639.5	62927.5	22.49	17.52
31023	Experiment	Group	G3.fcs	G3	Experiment	None		R2	VL1-H		6963	50	139.26	20.401	77.53	406	N/A	242	N/A	232	N/A	458.75	N/A	112.98	N/A	136.4	N/A	56.36	N/A
31023	Experiment	Group	G4.fcs	G4	Experiment	None		R2	FSC-A	FSC-H	3831	50	76.62	12.508	12.508	439964	381742	412191	370336	384245	349350	108377	65339.4	24.63	17.12	75163.4	56479.7	18.24	15.25
31023	Experiment	Group	G4.fcs	G4	Experiment	None		R2	VL1-H		3831	50	76.62	12.508	82.761	422	N/A	267	N/A	214	N/A	437.81	N/A	103.63	N/A	149.74	N/A	56.08	N/A
31023	Experiment	Group	G5.fcs	G5	Experiment	None		R2	FSC-A	FSC-H	8674	50	173.48	25.215	25.215	435038	377112	399952	363221	361475	355231	126542	67729.5	29.09	17.96	87365.2	63467.9	21.84	17.47
31023	Experiment	Group	G5.fcs	G5	Experiment	None		R2	VL1-H		8674	50	173.48	25.215	80.839	401	N/A	256	N/A	232	N/A	451.93	N/A	112.67	N/A	123.8	N/A	48.45	N/A
31023	Experiment	Group	G6.fcs	G6	Experiment	None		R2	FSC-A	FSC-H	3338	50	66.76	30.773	30.773	463402	397040	442050	390482	420845	388054	101326	56784.6	21.87	14.3	71746.7	52346.9	16.23	13.41
31023	Experiment	Group	G6.fcs	G6	Experiment	None		R2	VL1-H		3338	50	66.76	30.773	95.371	478	N/A	306	N/A	245	N/A	386.28	N/A	80.78	N/A	145.29	N/A	47.48	N/A
31023	Experiment	Group	G7.fcs	G7	Experiment	None		R2	FSC-A	FSC-H	8344	50	166.88	20.86	20.86	458925	386513	429518	375590	416623	357334	129176	73562.5	28.15	19.03	94700.3	67746.7	22.05	18.04
31023	Experiment	Group	G7.fcs	G7	Experiment	None		R2	VL1-H		8344	50	166.88	20.86	79.763	414	N/A	263	N/A	232	N/A	425.14	N/A	102.7	N/A	133.43	N/A	50.74	N/A
31023	Experiment	Group	G8.fcs	G8	Experiment	None		R2	FSC-A	FSC-H	3751	50	75.02	13.655	13.655	472951	390752	444230	380600	398467	357371	132575	76820.7	28.03	19.66	99571.4	68868.2	22.41	18.09
31023	Experiment	Group	G8.fcs	G8	Experiment	None		R2	VL1-H		3751	50	75.02	13.655	77.757	499	N/A	314	N/A	267	N/A	477.17	N/A	95.61	N/A	155.67	N/A	49.58	N/A
31023	Experiment	Group	H3.fcs	H3	Experiment	None		R2	FSC-A	FSC-H	3019	50	60.38	15.149	15.149	434571	380057	409404	370210	379753	363651	107783	66823.9	24.8	17.58	85667.6	66752.6	20.92	18.03
31023	Experiment	Group	H3.fcs	H3	Experiment	None		R2	VL1-H		3019	50	60.38	15.149	77.49	425	N/A	282	N/A	233	N/A	424.05	N/A	99.77	N/A	152.71	N/A	54.15	N/A
31023	Experiment	Group	H4.fcs	H4	Experiment	None		R2	FSC-A	FSC-H	9332	50	186.64	29.026	29.026	438903	379391	402460	365197	375740	355221	128111	66577.1	29.19	17.55	85680.9	60607.9	21.29	16.6
31023	Experiment	Group	H4.fcs	H4	Experiment	None		R2	VL1-H		9332	50	186.64	29.026	81.289	407	N/A	262	N/A	246	N/A	444.56	N/A	109.32	N/A	124.54	N/A	47.53	N/A
31023	Experiment	Group	H5.fcs	H5	Experiment	None		R2	FSC-A	FSC-H	7408	50	148.16	24.196	24.196	440665	383237	414774	374269	385979	347220	119801	68299.1	27.19	17.82	89457.9	66755.6	21.57	17.84
31023	Experiment	Group	H5.fcs	H5	Experiment	None		R2	VL1-H		7408	50	148.16	24.196	85.296	369	N/A	246	N/A	232	N/A	398	N/A	107.85	N/A	121.57	N/A	49.42	N/A
31023	Experiment	Group	H6.fcs	H6	Experiment	None		R2	FSC-A	FSC-H	6232	50	124.64	25.895	25.895	441940	384334	408359	371648	386039	359542	124927	67776.5	28.27	17.63	81261.3	57679.8	19.9	15.52
31023	Experiment	Group	H6.fcs	H6	Experiment	None		R2	VL1-H		6232	50	124.64	25.895	86.184	386	N/A	256	N/A	233	N/A	407.01	N/A	105.57	N/A	123.06	N/A	48.07	N/A
31023	Experiment	Group	H7.fcs	H7	Experiment	None		R2	FSC-A	FSC-H	8882	50	177.64	22.757	22.757	468238	398984	443720	391331	398499	375796	118301	66683.7	25.27	16.71	90850.8	67970.5	20.47	17.37
31023	Experiment	Group	H7.fcs	H7	Experiment	None		R2	VL1-H		8882	50	177.64	22.757	84.285	437	N/A	300	N/A	220	N/A	412.03	N/A	94.18	N/A	164.57	N/A	54.86	N/A
31023	Experiment	Group	H8.fcs	H8	Experiment	None		R2	FSC-A	FSC-H	2853	50	57.06	9.325	9.325	433065	377159	418496	372839	390164	353227	88469.3	56730.8	20.43	15.04	60432.3	46601.1	14.44	12.5
31023	Experiment	Group	H8.fcs	H8	Experiment	None		R2	VL1-H		2853	50	57.06	9.325	79.162	455	N/A	275	N/A	256	N/A	470.6	N/A	103.51	N/A	140.85	N/A	51.22	N/A
31023	Experiment	Group	A3.fcs	A3	Experiment	None		R2	FSC-A	FSC-H	6855	38	180.395	17.137	17.137	428703	368360	398364	358525	375742	355279	124493	67051	29.04	18.2	76063.3	54967.4	19.09	15.33
31023	Experiment	Group	A3.fcs	A3	Experiment	None		R2	VL1-H		6855	38	180.395	17.137	73.654	463	N/A	277	N/A	190	N/A	490.77	N/A	105.92	N/A	180.88	N/A	65.3	N/A
31023	Experiment	Group	A4.fcs	A4	Experiment	None		R2	FSC-A	FSC-H	4172	50	83.44	15.138	15.138	440818	383297	417683	376853	406502	377977	115888	70938.3	26.29	18.51	91822.6	69380.5	21.98	18.41
31023	Experiment	Group	A4.fcs	A4	Experiment	None		R2	VL1-H		4172	50	83.44	15.138	76.719	422	N/A	254	N/A	190	N/A	481.54	N/A	114.14	N/A	142.33	N/A	56.04	N/A
31023	Experiment	Group	A5.fcs	A5	Experiment	None		R2	FSC-A	FSC-H	3976	50	79.52	13.483	13.483	450813	388378	427324	380717	398258	379817	115612	69496	25.65	17.89	77124.1	58825.9	18.05	15.45
31023	Experiment	Group	A5.fcs	A5	Experiment	None		R2	VL1-H		3976	50	79.52	13.483	72.781	434	N/A	274	N/A	233	N/A	437.9	N/A	100.84	N/A	155.67	N/A	56.81	N/A
31023	Experiment	Group	A6.fcs	A6	Experiment	None		R2	FSC-A	FSC-H	2704	50	54.08	38.289	38.289	489848	409384	460655	400598	390205	383870	121325	65089.3	24.77	15.9	92062.1	59388.5	19.99	14.82
31023	Experiment	Group	A6.fcs	A6	Experiment	None		R2	VL1-H		2704	50	54.08	38.289	94.944	421	N/A	268	N/A	233	N/A	388.1	N/A	92.27	N/A	120.09	N/A	44.81	N/A
31023	Experiment	Group	A7.fcs	A7	Experiment	None		R2	FSC-A	FSC-H	7180	50	143.6	19.908	19.908	441567	381261	416999	374008	386262	363547	122311	72855	27.7	19.11	94070.2	69224.8	22.56	18.51
31023	Experiment	Group	A7.fcs	A7	Experiment	None		R2	VL1-H		7180	50	143.6	19.908	77.246	434	N/A	266	N/A	245	N/A	474.76	N/A	109.52	N/A	148.26	N/A	55.74	N/A
31023	Experiment	Group	A8.fcs	A8	Experiment	None		R2	FSC-A	FSC-H	5743	50	114.86	18.95	18.95	442210	380837	419685	373872	416730	363347	115524	70457.1	26.12	18.5	87126.5	64863.8	20.76	17.35
31023	Experiment	Group	A8.fcs	A8	Experiment	None		R2	VL1-H		5743	50	114.86	18.95	78.596	425	N/A	285	N/A	233	N/A	414.29	N/A	97.49	N/A	143.81	N/A	50.46	N/A
31023	Experiment	Group	B3.fcs	B3	Experiment	None		R2	FSC-A	FSC-H	4112	50	82.24	17.805	17.805	413585	362648	393508	354480	369730	349048	95269.2	57433.3	23.03	15.84	56858.4	44253.4	14.45	12.48
31023	Experiment	Group	B3.fcs	B3	Experiment	None		R2	VL1-H		4112	50	82.24	17.805	85.418	341	N/A	219	N/A	168	N/A	367.57	N/A	107.76	N/A	111.94	N/A	51.23	N/A
31023	Experiment	Group	B4.fcs	B4	Experiment	None		R2	FSC-A	FSC-H	3296	50	65.92	12.715	12.715	416120	363332	397761	356683	383862	345285	93616.7	54860.4	22.5	15.1	55325.4	43312.7	13.91	12.14
31023	Experiment	Group	B4.fcs	B4	Experiment	None		R2	VL1-H		3296	50	65.92	12.715	81.403	399	N/A	243	N/A	187	N/A	416.25	N/A	104.36	N/A	127.5	N/A	52.47	N/A
31023	Experiment	Group	B5.fcs	B5	Experiment	None		R2	FSC-A	FSC-H	7339	33	222.394	18.348	18.348	459359	388417	429160	379291	412517	345192	133208	71060.3	29	18.29	94449	68742.2	22.01	18.12
31023	Experiment	Group	B5.fcs	B5	Experiment	None		R2	VL1-H		7339	33	222.394	18.348	74.834	459	N/A	297	N/A	233	N/A	474.41	N/A	103.25	N/A	197.19	N/A	66.39	N/A
31023	Experiment	Group	B6.fcs	B6	Experiment	None		R2	FSC-A	FSC-H	7917	50	158.34	21.407	21.407	437047	375151	406163	363266	380041	349138	116303	65406.1	26.61	17.43	75314.6	56464.8	18.54	15.54
31023	Experiment	Group	B6.fcs	B6	Experiment	None		R2	VL1-H		7917	50	158.34	21.407	83.005	411	N/A	269	N/A	187	N/A	418.51	N/A	101.93	N/A	154.19	N/A	57.32	N/A
31023	Experiment	Group	B7.fcs	B7	Experiment	None		R2	FSC-A	FSC-H	5352	50	107.04	13.38	13.38	414857	361543	395313	355460	367634	351317	98731.8	56483.3	23.8	15.62	59391.5	44340.1	15.02	12.47
31023	Experiment	Group	B7.fcs	B7	Experiment	None		R2	VL1-H		5352	50	107.04	13.38	80.252	440	N/A	269	N/A	233	N/A	448.24	N/A	101.81	N/A	151.23	N/A	56.22	N/A
31023	Experiment	Group	B8.fcs	B8	Experiment	None		R2	FSC-A	FSC-H	4445	50	88.9	17.567	17.567	427306	372125	407012	363827	386024	369703	101252	61967.9	23.7	16.65	65897.1	50562.6	16.19	13.9
31023	Experiment	Group	B8.fcs	B8	Experiment	None		R2	VL1-H		4445	50	88.9	17.567	81.875	415	N/A	266	N/A	233	N/A	411.45	N/A	99.21	N/A	137.88	N/A	51.84	N/A
31023	Experiment	Group	C3.fcs	C3	Experiment	None		R2	FSC-A	FSC-H	6357	50	127.14	15.893	15.893	421792	363993	403648	358255	377899	355388	107813	62088.4	25.56	17.06	73184.1	52276.5	18.13	14.59
31023	Experiment	Group	C3.fcs	C3	Experiment	None		R2	VL1-H		6357	50	127.14	15.893	74.779	473	N/A	285	N/A	233	N/A	469.33	N/A	99.31	N/A	173.46	N/A	60.86	N/A
31023	Experiment	Group	C4.fcs	C4	Experiment	None		R2	FSC-A	FSC-H	3374	50	67.48	15.589	15.589	440104	378404	414268	369546	396338	353399	107327	63444.7	24.39	16.77	66261.1	51444	15.99	13.92
31023	Experiment	Group	C4.fcs	C4	Experiment	None		R2	VL1-H		3374	50	67.48	15.589	80.66	404	N/A	241	N/A	187	N/A	427.89	N/A	105.88	N/A	128.99	N/A	53.52	N/A
31023	Experiment	Group	C5.fcs	C5	Experiment	None		R2	FSC-A	FSC-H	2422	50	48.44	8.298	8.298	429214	372986	417178	371458	420527	371737	103844	66410.6	24.19	17.81	75205.6	57857.7	18.03	15.58
31023	Experiment	Group	C5.fcs	C5	Experiment	None		R2	VL1-H		2422	50	48.44	8.298	65.389	460	N/A	264	N/A	198	N/A	503.41	N/A	109.55	N/A	139.36	N/A	52.79	N/A
31023	Experiment	Group	C6.fcs	C6	Experiment	None		R2	FSC-A	FSC-H	2392	50	47.84	27.529	27.529	482748	405958	459127	400106	439136	379775	110804	62945.8	22.95	15.51	81924.8	54321.7	17.84	13.58
31023	Experiment	Group	C6.fcs	C6	Experiment	None		R2	VL1-H		2392	50	47.84	27.529	93.146	417	N/A	270	N/A	232	N/A	381.74	N/A	91.58	N/A	120.09	N/A	44.48	N/A
31023	Experiment	Group	C7.fcs	C7	Experiment	None		R2	FSC-A	FSC-H	7944	50	158.88	21.695	21.695	438500	372904	411796	364467	375736	336786	127644	72442.8	29.11	19.43	95673.7	66946.1	23.23	18.37
31023	Experiment	Group	C7.fcs	C7	Experiment	None		R2	VL1-H		7944	50	158.88	21.695	75.506	398	N/A	250	N/A	233	N/A	436.91	N/A	109.67	N/A	134.92	N/A	53.97	N/A
31023	Experiment	Group	C8.fcs	C8	Experiment	None		R2	FSC-A	FSC-H	5109	50	102.18	16.876	16.876	444001	376778	424904	369263	371714	328598	121519	73011.6	27.37	19.38	97767.1	67557.6	23.01	18.3
31023	Experiment	Group	C8.fcs	C8	Experiment	None		R2	VL1-H		5109	50	102.18	16.876	76.677	427	N/A	273	N/A	267	N/A	439.48	N/A	102.85	N/A	140.85	N/A	51.59	N/A
31023	Experiment	Group	D3.fcs	D3	Experiment	None		R2	FSC-A	FSC-H	3496	50	69.92	13.729	13.729	414982	361919	397912	355979	390128	343217	85882.5	52270.9	20.7	14.44	54427	42446.8	13.68	11.92
31023	Experiment	Group	D3.fcs	D3	Experiment	None		R2	VL1-H		3496	50	69.92	13.729	85.331	373	N/A	231	N/A	206	N/A	389.14	N/A	104.41	N/A	111.94	N/A	48.46	N/A
31023	Experiment	Group	D4.fcs	D4	Experiment	None		R2	FSC-A	FSC-H	4870	50	97.4	12.433	12.433	433445	374864	415072	368567	408474	365550	97400.6	58597.8	22.47	15.63	62562	48114.1	15.07	13.05
31023	Experiment	Group	D4.fcs	D4	Experiment	None		R2	VL1-H		4870	50	97.4	12.433	81.794	416	N/A	251	N/A	233	N/A	435.19	N/A	104.5	N/A	133.43	N/A	53.16	N/A
31023	Experiment	Group	D5.fcs	D5	Experiment	None		R2	FSC-A	FSC-H	6446	43	149.907	16.115	16.115	451637	384431	428000	377068	389989	377852	125300	72066.8	27.74	18.75	95323	68985.4	22.27	18.3
31023	Experiment	Group	D5.fcs	D5	Experiment	None		R2	VL1-H		6446	43	149.907	16.115	75.137	451	N/A	282	N/A	209	N/A	473.21	N/A	104.88	N/A	166.05	N/A	58.88	N/A
31023	Experiment	Group	D6.fcs	D6	Experiment	None		R2	FSC-A	FSC-H	7535	50	150.7	20.95	20.95	440290	379294	415578	370352	371734	361499	107420	63326.2	24.4	16.7	72432.4	55087.5	17.43	14.87
31023	Experiment	Group	D6.fcs	D6	Experiment	None		R2	VL1-H		7535	50	150.7	20.95	84.162	403	N/A	252	N/A	232	N/A	410.48	N/A	101.84	N/A	139.36	N/A	55.3	N/A
31023	Experiment	Group	D7.fcs	D7	Experiment	None		R2	FSC-A	FSC-H	5938	41	144.829	14.845	14.845	450705	383387	429221	377191	408480	367708	114339	65979.1	25.37	17.21	79777.2	58084.6	18.59	15.4
31023	Experiment	Group	D7.fcs	D7	Experiment	None		R2	VL1-H		5938	41	144.829	14.845	79.619	473	N/A	299	N/A	233	N/A	457.94	N/A	96.82	N/A	178.65	N/A	59.75	N/A
31023	Experiment	Group	D8.fcs	D8	Experiment	None		R2	FSC-A	FSC-H	5314	50	106.28	15.336	15.336	446975	381046	427379	375963	420920	363512	106503	62192.4	23.83	16.32	70166.3	52495.9	16.42	13.96
31023	Experiment	Group	D8.fcs	D8	Experiment	None		R2	VL1-H		5314	50	106.28	15.336	81.192	442	N/A	273	N/A	203	N/A	437.88	N/A	98.98	N/A	143.81	N/A	52.68	N/A
31023	Experiment	Group	E3.fcs	E3	Experiment	None		R2	FSC-A	FSC-H	5408	50	108.16	14.515	14.515	426491	370111	409981	364885	381728	361659	108584	63364.9	25.46	17.12	74961	53154.2	18.28	14.57
31023	Experiment	Group	E3.fcs	E3	Experiment	None		R2	VL1-H		5408	50	108.16	14.515	75.195	472	N/A	282	N/A	232	N/A	467.44	N/A	99.04	N/A	173.46	N/A	61.51	N/A
31023	Experiment	Group	E4.fcs	E4	Experiment	None		R2	FSC-A	FSC-H	4757	50	95.14	18.272	18.272	429628	373435	407366	365530	402582	365687	98486.1	56831.1	22.92	15.22	59124.6	45761.9	14.51	12.52
31023	Experiment	Group	E4.fcs	E4	Experiment	None		R2	VL1-H		4757	50	95.14	18.272	86.759	361	N/A	227	N/A	180	N/A	369.59	N/A	102.28	N/A	114.16	N/A	50.29	N/A
31023	Experiment	Group	E5.fcs	E5	Experiment	None		R2	FSC-A	FSC-H	3571	50	71.42	9.742	9.742	434823	373816	417371	368097	412754	367672	103394	64360.8	23.78	17.22	70748.2	54473.7	16.95	14.8
31023	Experiment	Group	E5.fcs	E5	Experiment	None		R2	VL1-H		3571	50	71.42	9.742	76.945	461	N/A	280	N/A	209	N/A	460.18	N/A	99.87	N/A	158.64	N/A	56.66	N/A
31023	Experiment	Group	E6.fcs	E6	Experiment	None		R2	FSC-A	FSC-H	4112	50	82.24	36.105	36.105	476191	404441	452448	396673	420869	369707	100572	58067.4	21.12	14.36	75408	53133.4	16.67	13.39
31023	Experiment	Group	E6.fcs	E6	Experiment	None		R2	VL1-H		4112	50	82.24	36.105	96.481	445	N/A	301	N/A	233	N/A	347.59	N/A	78.07	N/A	137.88	N/A	45.81	N/A
31023	Experiment	Group	E7.fcs	E7	Experiment	None		R2	FSC-A	FSC-H	7302	50	146.04	18.255	18.255	462423	387299	435542	378092	414571	371746	131613	75509	28.46	19.5	102156	70252.3	23.45	18.58
31023	Experiment	Group	E7.fcs	E7	Experiment	None		R2	VL1-H		7302	50	146.04	18.255	76.469	440	N/A	278	N/A	309	N/A	456.52	N/A	103.86	N/A	154.19	N/A	55.46	N/A
31023	Experiment	Group	E8.fcs	E8	Experiment	None		R2	FSC-A	FSC-H	5433	50	108.66	15.205	15.205	475508	394411	453094	386651	433055	367528	128185	75434.1	26.96	19.13	99670.8	67975.7	22	17.58
31023	Experiment	Group	E8.fcs	E8	Experiment	None		R2	VL1-H		5433	50	108.66	15.205	78.853	483	N/A	320	N/A	232	N/A	442.32	N/A	91.67	N/A	169.02	N/A	52.82	N/A
31023	Experiment	Group	F3.fcs	F3	Experiment	None		R2	FSC-A	FSC-H	5264	50	105.28	17.202	17.202	430961	373959	404626	362861	398337	349164	108712	64769.7	25.23	17.32	67700.7	51812.4	16.73	14.28
31023	Experiment	Group	F3.fcs	F3	Experiment	None		R2	VL1-H		5264	50	105.28	17.202	79.842	396	N/A	243	N/A	175	N/A	417.46	N/A	105.49	N/A	128.99	N/A	53.08	N/A
31023	Experiment	Group	F4.fcs	F4	Experiment	None		R2	FSC-A	FSC-H	4990	50	99.8	12.475	12.475	439245	379187	421132	372192	412638	369698	103650	63174.1	23.6	16.66	71106.2	53564.1	16.88	14.39
31023	Experiment	Group	F4.fcs	F4	Experiment	None		R2	VL1-H		4990	50	99.8	12.475	78.731	433	N/A	271	N/A	206	N/A	433.5	N/A	100.05	N/A	154.19	N/A	56.9	N/A
31023	Experiment	Group	F5.fcs	F5	Experiment	None		R2	FSC-A	FSC-H	6416	38	168.842	16.04	16.04	464313	394823	444283	390303	416684	379808	123592	70677.7	26.62	17.9	95827.9	70747.4	21.57	18.13
31023	Experiment	Group	F5.fcs	F5	Experiment	None		R2	VL1-H		6416	38	168.842	16.04	76.545	452	N/A	285	N/A	232	N/A	475.3	N/A	105.16	N/A	171.98	N/A	60.34	N/A
31023	Experiment	Group	F6.fcs	F6	Experiment	None		R2	FSC-A	FSC-H	5506	50	110.12	18.606	18.606	434872	377233	414661	370290	412745	369560	96932.2	56486.2	22.29	14.97	61988.2	47250.5	14.95	12.76
31023	Experiment	Group	F6.fcs	F6	Experiment	None		R2	VL1-H		5506	50	110.12	18.606	86.477	397	N/A	248	N/A	233	N/A	382.36	N/A	96.38	N/A	126.02	N/A	50.81	N/A
31023	Experiment	Group	F7.fcs	F7	Experiment	None		R2	FSC-A	FSC-H	6483	50	129.66	16.207	16.207	456528	386802	432882	379395	416773	388134	116846	67387.9	25.59	17.42	79406.6	58550.8	18.34	15.43
31023	Experiment	Group	F7.fcs	F7	Experiment	None		R2	VL1-H		6483	50	129.66	16.207	81.856	476	N/A	300	N/A	198	N/A	451.23	N/A	94.85	N/A	171.98	N/A	57.33	N/A
31023	Experiment	Group	F8.fcs	F8	Experiment	None		R2	FSC-A	FSC-H	3360	50	67.2	16.574	16.574	440986	380535	422576	374612	422858	371873	97640.1	59813.1	22.14	15.72	66548	50685.7	15.75	13.53
31023	Experiment	Group	F8.fcs	F8	Experiment	None		R2	VL1-H		3360	50	67.2	16.574	87.318	398	N/A	244	N/A	206	N/A	394.46	N/A	99.08	N/A	118.61	N/A	48.61	N/A
31023	Experiment	Group	A9.fcs	A9	Experiment	None		R2	FSC-A	FSC-H	4169	50	83.38	14.829	14.829	429405	375538	411210	370444	388204	345190	108217	68959.1	25.2	18.36	82720.2	63863	20.12	17.24
31023	Experiment	Group	A9.fcs	A9	Experiment	None		R2	VL1-H		4169	50	83.38	14.829	76.976	429	N/A	284	N/A	232	N/A	424.65	N/A	98.94	N/A	142.33	N/A	50.12	N/A
31023	Experiment	Group	A10.fcs	A10	Experiment	None		R2	FSC-A	FSC-H	5668	50	113.36	14.17	14.17	444935	385868	425200	381260	390160	365784	117357	70780.5	26.38	18.34	92797.4	68673.3	21.82	18.01
31023	Experiment	Group	A10.fcs	A10	Experiment	None		R2	VL1-H		5668	50	113.36	14.17	72.02	477	N/A	303	N/A	263	N/A	473.53	N/A	99.34	N/A	166.05	N/A	54.8	N/A
31023	Experiment	Group	B9.fcs	B9	Experiment	None		R2	FSC-A	FSC-H	1574	50	31.48	11.952	11.952	411077	362347	390280	352358	373750	351426	92737.7	60355.1	22.56	16.66	57631.6	45784.9	14.77	12.99
31023	Experiment	Group	B9.fcs	B9	Experiment	None		R2	VL1-H		1574	50	31.48	11.952	81.766	375	N/A	233	N/A	156	N/A	410.5	N/A	109.56	N/A	112.68	N/A	48.46	N/A
31023	Experiment	Group	B10.fcs	B10	Experiment	None		R2	FSC-A	FSC-H	3732	50	74.64	14.238	14.238	438389	379708	418113	371828	396601	371698	100712	62916.7	22.97	16.57	69194.4	53344.7	16.55	14.35
31023	Experiment	Group	B10.fcs	B10	Experiment	None		R2	VL1-H		3732	50	74.64	14.238	81.574	479	N/A	311	N/A	232	N/A	442.36	N/A	92.41	N/A	166.05	N/A	53.39	N/A
31023	Experiment	Group	C9.fcs	C9	Experiment	None		R2	FSC-A	FSC-H	3218	50	64.36	14.156	14.156	428958	372531	413437	368023	384037	367991	112460	70714.1	26.22	18.98	87042.7	64823	21.05	17.61
31023	Experiment	Group	C9.fcs	C9	Experiment	None		R2	VL1-H		3218	50	64.36	14.156	75.363	414	N/A	259	N/A	245	N/A	433.54	N/A	104.71	N/A	131.95	N/A	50.95	N/A
31023	Experiment	Group	C10.fcs	C10	Experiment	None		R2	FSC-A	FSC-H	3142	50	62.84	12.047	12.047	434779	377995	419749	373422	414817	355386	111075	71655.1	25.55	18.96	92905.6	69834.9	22.13	18.7
31023	Experiment	Group	C10.fcs	C10	Experiment	None		R2	VL1-H		3142	50	62.84	12.047	73.895	462	N/A	296	N/A	266	N/A	449.96	N/A	97.34	N/A	154.93	N/A	52.43	N/A
31023	Experiment	Group	D9.fcs	D9	Experiment	None		R2	FSC-A	FSC-H	4258	50	85.16	10.645	10.645	433877	374554	411613	366873	406599	357512	107892	62714.9	24.87	16.74	67147.7	50373.6	16.31	13.73
31023	Experiment	Group	D9.fcs	D9	Experiment	None		R2	VL1-H		4258	50	85.16	10.645	76.049	445	N/A	272	N/A	198	N/A	461.57	N/A	103.84	N/A	158.64	N/A	58.32	N/A
31023	Experiment	Group	D10.fcs	D10	Experiment	None		R2	FSC-A	FSC-H	4451	50	89.02	14.865	14.865	434024	375166	415582	368806	414612	367728	97427	60657.8	22.45	16.17	67387.1	51419.5	16.22	13.94
31023	Experiment	Group	D10.fcs	D10	Experiment	None		R2	VL1-H		4451	50	89.02	14.865	82.64	435	N/A	272	N/A	232	N/A	411.11	N/A	94.52	N/A	142.33	N/A	52.33	N/A
31023	Experiment	Group	E9.fcs	E9	Experiment	None		R2	FSC-A	FSC-H	5129	50	102.58	12.822	12.822	442815	382626	424803	379440	396300	369855	115040	67870.1	25.98	17.74	83286.5	60238	19.61	15.88
31023	Experiment	Group	E9.fcs	E9	Experiment	None		R2	VL1-H		5129	50	102.58	12.822	74.409	435	N/A	265	N/A	223	N/A	467.19	N/A	107.45	N/A	146.78	N/A	55.39	N/A
31023	Experiment	Group	E10.fcs	E10	Experiment	None		R2	FSC-A	FSC-H	4053	50	81.06	11.837	11.837	443549	381713	428687	380250	412497	384060	115470	70882.7	26.03	18.57	92597.3	66202.5	21.6	17.41
31023	Experiment	Group	E10.fcs	E10	Experiment	None		R2	VL1-H		4053	50	81.06	11.837	75.856	458	N/A	285	N/A	263	N/A	464.54	N/A	101.5	N/A	151.23	N/A	53.06	N/A
31023	Experiment	Group	F9.fcs	F9	Experiment	None		R2	FSC-A	FSC-H	2404	50	48.08	8.715	8.715	433412	376752	411228	368958	396211	357442	106564	66093.4	24.59	17.54	73983.2	55455.2	17.99	15.03
31023	Experiment	Group	F9.fcs	F9	Experiment	None		R2	VL1-H		2404	50	48.08	8.715	75.384	464	N/A	292	N/A	232	N/A	450.33	N/A	97.04	N/A	171.24	N/A	58.74	N/A
31023	Experiment	Group	F10.fcs	F10	Experiment	None		R2	FSC-A	FSC-H	3164	50	63.28	20.716	20.716	440188	378294	421139	372614	406526	371655	103373	61337.5	23.48	16.21	67032.1	52115.6	15.92	13.99
31023	Experiment	Group	F10.fcs	F10	Experiment	None		R2	VL1-H		3164	50	63.28	20.716	88.134	394	N/A	259	N/A	198	N/A	362.93	N/A	92.07	N/A	130.47	N/A	50.37	N/A
31023	Experiment	Group	G9.fcs	G9	Experiment	None		R2	FSC-A	FSC-H	867	50	17.34	14.009	14.009	447480	385000	428096	381954	414634	367870	106595	63881.7	23.82	16.59	70978	51931	16.58	13.6
31023	Experiment	Group	G9.fcs	G9	Experiment	None		R2	VL1-H		867	50	17.34	14.009	92.332	392	N/A	258	N/A	256	N/A	365.38	N/A	93.12	N/A	102.3	N/A	39.65	N/A
31023	Experiment	Group	G10.fcs	G10	Experiment	None		R2	FSC-A	FSC-H	3051	50	61.02	14.32	14.32	448876	389321	427053	381892	404589	379985	111450	69271.3	24.83	17.79	80674.2	59833.3	18.89	15.67
31023	Experiment	Group	G10.fcs	G10	Experiment	None		R2	VL1-H		3051	50	61.02	14.32	78.837	482	N/A	311	N/A	277	N/A	456.59	N/A	94.73	N/A	166.05	N/A	53.39	N/A
31023	Experiment	Group	H9.fcs	H9	Experiment	None		R2	FSC-A	FSC-H	6733	50	134.66	34.076	34.076	415463	364861	378107	350836	363594	334986	126272	68847.1	30.39	18.87	60918.6	44449.8	16.11	12.67
31023	Experiment	Group	H9.fcs	H9	Experiment	None		R2	VL1-H		6733	50	134.66	34.076	84.511	350	N/A	241	N/A	233	N/A	378.71	N/A	108.23	N/A	111.19	N/A	46.14	N/A
31023	Experiment	Group	H10.fcs	H10	Experiment	None		R2	FSC-A	FSC-H	2165	50	43.3	11.041	11.041	431013	376983	413164	370567	404392	377993	94066.1	61038.3	21.82	16.19	64714	50088.2	15.66	13.52
31023	Experiment	Group	H10.fcs	H10	Experiment	None		R2	VL1-H		2165	50	43.3	11.041	81.698	426	N/A	269	N/A	214	N/A	420.99	N/A	98.83	N/A	136.4	N/A	50.71	N/A
31023	Experiment	Group	A11.fcs	A11	Experiment	None		R2	FSC-A	FSC-H	4210	50	84.2	14.165	14.165	429822	374876	416401	373206	398160	369780	113236	71304.5	26.34	19.02	99111.1	71627.4	23.8	19.19
31023	Experiment	Group	A11.fcs	A11	Experiment	None		R2	VL1-H		4210	50	84.2	14.165	69.876	478	N/A	300	N/A	267	N/A	494.38	N/A	103.46	N/A	150.48	N/A	50.25	N/A
31023	Experiment	Group	B11.fcs	B11	Experiment	None		R2	FSC-A	FSC-H	3276	50	65.52	14.392	14.392	424226	371576	410830	368688	394131	367478	109153	70472.5	25.73	18.97	93510.6	69572.5	22.76	18.87
31023	Experiment	Group	B11.fcs	B11	Experiment	None		R2	VL1-H		3276	50	65.52	14.392	73.404	442	N/A	273	N/A	274	N/A	475.88	N/A	107.76	N/A	133.43	N/A	48.88	N/A
31023	Experiment	Group	C11.fcs	C11	Experiment	None		R2	FSC-A	FSC-H	6319	24	263.292	15.797	15.797	523823	398084	501470	398995	424895	388220	178929	91382.6	34.16	22.96	174223	101745	34.74	25.5
31023	Experiment	Group	C11.fcs	C11	Experiment	None		R2	VL1-H		6319	24	263.292	15.797	99.984	219	N/A	169	N/A	168	N/A	178.01	N/A	81.35	N/A	105.26	N/A	62.29	N/A
31023	Experiment	Group	D11.fcs	D11	Experiment	None		R2	FSC-A	FSC-H	7142	8	892.75	17.855	17.855	565375	429284	566307	444330	615386	498731	174477	94059.5	30.86	21.91	197102	101218	34.8	22.78
31023	Experiment	Group	D11.fcs	D11	Experiment	None		R2	VL1-H		7142	8	892.75	17.855	99.986	222	N/A	187	N/A	157	N/A	152.4	N/A	68.75	N/A	99.33	N/A	53.12	N/A
31023	Experiment	Group	G3.fcs	G3	Experiment	None		R3	FSC-A	FSC-H	6813	50	136.26	19.961	97.846	410140	364861	396183	358530	382121	359323	96400.1	69433.5	23.5	19.03	86168.7	62043.8	21.75	17.31
31023	Experiment	Group	G3.fcs	G3	Experiment	None		R3	RL1-H		6813	50	136.26	19.961	19.961	449	N/A	95	N/A	86	N/A	1583.1	N/A	352.54	N/A	43	N/A	45.26	N/A
31023	Experiment	Group	G3.fcs	G3	Experiment	None		R3	RL1-H	SSC-A	6813	50	136.26	19.961	19.961	449	177793	95	155538	86	84955	1583.1	96098.1	352.54	54.05	43	99328.3	45.26	63.86
31023	Experiment	Group	G4.fcs	G4	Experiment	None		R3	FSC-A	FSC-H	3762	50	75.24	12.283	98.199	432488	380769	410757	369401	384245	349386	92660.3	64783.9	21.42	17.01	72852	55631.6	17.74	15.06
31023	Experiment	Group	G4.fcs	G4	Experiment	None		R3	RL1-H		3762	50	75.24	12.283	12.283	213	N/A	91	N/A	86	N/A	812.32	N/A	381.27	N/A	35.58	N/A	39.1	N/A
31023	Experiment	Group	G4.fcs	G4	Experiment	None		R3	RL1-H	SSC-A	3762	50	75.24	12.283	12.283	213	212986	91	207871	86	216083	812.32	90794.8	381.27	42.63	35.58	86053.8	39.1	41.4
31023	Experiment	Group	G5.fcs	G5	Experiment	None		R3	FSC-A	FSC-H	8372	50	167.44	24.337	96.518	419297	374879	396157	361214	361475	355231	93867.7	66710.9	22.39	17.8	81273.2	60717.7	20.52	16.81
31023	Experiment	Group	G5.fcs	G5	Experiment	None		R3	RL1-H		8372	50	167.44	24.337	24.337	515	N/A	90	N/A	86	N/A	1673.39	N/A	324.85	N/A	37.06	N/A	41.18	N/A
31023	Experiment	Group	G5.fcs	G5	Experiment	None		R3	RL1-H	SSC-A	8372	50	167.44	24.337	24.337	515	162563	90	140735	86	84841	1673.39	85920	324.85	52.85	37.06	76128.5	41.18	54.09
31023	Experiment	Group	G6.fcs	G6	Experiment	None		R3	FSC-A	FSC-H	3286	50	65.72	30.294	98.442	456647	396112	440298	389540	420845	375726	85110.1	56175.2	18.64	14.18	69959.4	51397.3	15.89	13.19
31023	Experiment	Group	G6.fcs	G6	Experiment	None		R3	RL1-H		3286	50	65.72	30.294	30.294	575	N/A	124	N/A	100	N/A	2003.15	N/A	348.59	N/A	60.79	N/A	49.02	N/A
31023	Experiment	Group	G6.fcs	G6	Experiment	None		R3	RL1-H	SSC-A	3286	50	65.72	30.294	30.294	575	276662	124	257580	100	201898	2003.15	105015	348.59	37.96	60.79	73860.2	49.02	28.67
31023	Experiment	Group	G7.fcs	G7	Experiment	None		R3	FSC-A	FSC-H	8143	50	162.86	20.358	97.591	448139	384510	425950	374105	416623	357334	109002	72236.4	24.32	18.79	90681.7	65975.7	21.29	17.64
31023	Experiment	Group	G7.fcs	G7	Experiment	None		R3	RL1-H		8143	50	162.86	20.358	20.358	1877	N/A	153	N/A	113	N/A	3534.61	N/A	188.32	N/A	108.23	N/A	70.74	N/A
31023	Experiment	Group	G7.fcs	G7	Experiment	None		R3	RL1-H	SSC-A	8143	50	162.86	20.358	20.358	1877	241235	153	228935	113	230318	3534.61	120992	188.32	50.16	108.23	110829	70.74	48.41
31023	Experiment	Group	G8.fcs	G8	Experiment	None		R3	FSC-A	FSC-H	3649	50	72.98	13.284	97.281	462479	388803	441196	378984	398467	357371	115556	75030.5	24.99	19.3	95384.6	68279.7	21.62	18.02
31023	Experiment	Group	G8.fcs	G8	Experiment	None		R3	RL1-H		3649	50	72.98	13.284	13.284	1448	N/A	127	N/A	101	N/A	3389.12	N/A	234.09	N/A	72.65	N/A	57.2	N/A
31023	Experiment	Group	G8.fcs	G8	Experiment	None		R3	RL1-H	SSC-A	3649	50	72.98	13.284	13.284	1448	286210	127	272503	101	228356	3389.12	125065	234.09	43.7	72.65	99807.1	57.2	36.63
31023	Experiment	Group	H3.fcs	H3	Experiment	None		R3	FSC-A	FSC-H	2966	50	59.32	14.883	98.244	427019	379035	408098	369727	379753	363533	90316.1	65788.2	21.15	17.36	83649.8	66103.2	20.5	17.88
31023	Experiment	Group	H3.fcs	H3	Experiment	None		R3	RL1-H		2966	50	59.32	14.883	14.883	399	N/A	99	N/A	92	N/A	1559.78	N/A	391.03	N/A	42.25	N/A	42.9	N/A
31023	Experiment	Group	H3.fcs	H3	Experiment	None		R3	RL1-H	SSC-A	2966	50	59.32	14.883	14.883	399	197763	99	191217	92	158650	1559.78	82081.6	391.03	41.5	42.25	80361.4	42.9	42.03
31023	Experiment	Group	H4.fcs	H4	Experiment	None		R3	FSC-A	FSC-H	8975	50	179.5	27.915	96.174	421458	376810	398150	363108	375740	343030	91580.7	65133.9	21.73	17.29	79290.9	57864.4	19.91	15.94
31023	Experiment	Group	H4.fcs	H4	Experiment	None		R3	RL1-H		8975	50	179.5	27.915	27.915	474	N/A	95	N/A	87	N/A	1448.29	N/A	305.52	N/A	40.03	N/A	42.14	N/A
31023	Experiment	Group	H4.fcs	H4	Experiment	None		R3	RL1-H	SSC-A	8975	50	179.5	27.915	27.915	474	165407	95	141330	87	89110	1448.29	89558	305.52	54.14	40.03	76829.8	42.14	54.36
31023	Experiment	Group	H5.fcs	H5	Experiment	None		R3	FSC-A	FSC-H	7208	50	144.16	23.543	97.3	428681	381651	411977	372854	385979	349214	94458.3	67508.5	22.03	17.69	85712.8	65793.3	20.81	17.65
31023	Experiment	Group	H5.fcs	H5	Experiment	None		R3	RL1-H		7208	50	144.16	23.543	23.543	256	N/A	89	N/A	87	N/A	983.3	N/A	383.35	N/A	35.58	N/A	39.98	N/A
31023	Experiment	Group	H5.fcs	H5	Experiment	None		R3	RL1-H	SSC-A	7208	50	144.16	23.543	23.543	256	185520	89	160162	87	78933	983.3	100027	383.35	53.92	35.58	102742	39.98	64.15
31023	Experiment	Group	H6.fcs	H6	Experiment	None		R3	FSC-A	FSC-H	6018	50	120.36	25.006	96.566	426582	382259	404695	369835	386039	359542	93046.1	66763.5	21.81	17.47	75561.4	55984.5	18.67	15.14
31023	Experiment	Group	H6.fcs	H6	Experiment	None		R3	RL1-H		6018	50	120.36	25.006	25.006	371	N/A	95	N/A	87	N/A	1138.76	N/A	306.79	N/A	40.03	N/A	42.14	N/A
31023	Experiment	Group	H6.fcs	H6	Experiment	None		R3	RL1-H	SSC-A	6018	50	120.36	25.006	25.006	371	164101	95	138343	87	80924	1138.76	92217.8	306.79	56.2	40.03	85255.4	42.14	61.63
31023	Experiment	Group	H7.fcs	H7	Experiment	None		R3	FSC-A	FSC-H	8645	50	172.9	22.15	97.332	456189	397317	440479	389684	398499	375796	92231.6	65638.9	20.22	16.52	87101.3	67074.3	19.77	17.21
31023	Experiment	Group	H7.fcs	H7	Experiment	None		R3	RL1-H		8645	50	172.9	22.15	22.15	220	N/A	94	N/A	86	N/A	880.44	N/A	400	N/A	37.06	N/A	39.43	N/A
31023	Experiment	Group	H7.fcs	H7	Experiment	None		R3	RL1-H	SSC-A	8645	50	172.9	22.15	22.15	220	221417	94	213769	86	170907	880.44	93416.1	400	42.19	37.06	94114	39.43	44.03
31023	Experiment	Group	H8.fcs	H8	Experiment	None		R3	FSC-A	FSC-H	2825	50	56.5	9.234	99.019	429510	376807	418105	372734	390164	353225	79923.8	56345.4	18.61	14.95	59232.8	46365.3	14.17	12.44
31023	Experiment	Group	H8.fcs	H8	Experiment	None		R3	RL1-H		2825	50	56.5	9.234	9.234	154	N/A	90	N/A	97	N/A	544.83	N/A	352.81	N/A	35.58	N/A	39.54	N/A
31023	Experiment	Group	H8.fcs	H8	Experiment	None		R3	RL1-H	SSC-A	2825	50	56.5	9.234	9.234	154	255150	90	249025	97	244709	544.83	90435.6	352.81	35.44	35.58	78717.2	39.54	31.61
31023	Experiment	Group	A3.fcs	A3	Experiment	None		R3	FSC-A	FSC-H	6621	38	174.237	16.552	96.586	413881	366286	395225	357156	375742	355279	94446.7	65690	22.82	17.93	71640.7	53692.4	18.13	15.03
31023	Experiment	Group	A3.fcs	A3	Experiment	None		R3	RL1-H		6621	38	174.237	16.552	16.552	383	N/A	96	N/A	87	N/A	1415.23	N/A	369.66	N/A	41.51	N/A	43.24	N/A
31023	Experiment	Group	A3.fcs	A3	Experiment	None		R3	RL1-H	SSC-A	6621	38	174.237	16.552	16.552	383	219284	96	218404	87	256964	1415.23	96183.4	369.66	43.86	41.51	94047.2	43.24	43.06
31023	Experiment	Group	A4.fcs	A4	Experiment	None		R3	FSC-A	FSC-H	4091	50	81.82	14.845	98.058	432478	382291	416308	376107	406502	355526	98451	70588.9	22.76	18.46	88400	68648.8	21.23	18.25
31023	Experiment	Group	A4.fcs	A4	Experiment	None		R3	RL1-H		4091	50	81.82	14.845	14.845	562	N/A	91	N/A	86	N/A	1963.91	N/A	349.27	N/A	38.55	N/A	42.36	N/A
31023	Experiment	Group	A4.fcs	A4	Experiment	None		R3	RL1-H	SSC-A	4091	50	81.82	14.845	14.845	562	183262	91	170089	86	86961	1963.91	87069.5	349.27	47.51	38.55	86601.6	42.36	50.92
31023	Experiment	Group	A5.fcs	A5	Experiment	None		R3	FSC-A	FSC-H	3903	50	78.06	13.235	98.164	443124	387438	426158	380049	398258	379801	100014	68944.2	22.57	17.79	74502.1	58200.9	17.48	15.31
31023	Experiment	Group	A5.fcs	A5	Experiment	None		R3	RL1-H		3903	50	78.06	13.235	13.235	275	N/A	88	N/A	87	N/A	1110.83	N/A	403.89	N/A	34.1	N/A	38.75	N/A
31023	Experiment	Group	A5.fcs	A5	Experiment	None		R3	RL1-H	SSC-A	3903	50	78.06	13.235	13.235	275	230334	88	223679	87	212066	1110.83	93718.5	403.89	40.69	34.1	86537.9	38.75	38.69
31023	Experiment	Group	A6.fcs	A6	Experiment	None		R3	FSC-A	FSC-H	2647	50	52.94	37.482	97.892	481994	408481	458180	399642	390205	383870	107075	63517	22.22	15.55	89624.6	58030.4	19.56	14.52
31023	Experiment	Group	A6.fcs	A6	Experiment	None		R3	RL1-H		2647	50	52.94	37.482	37.482	1178	N/A	138	N/A	92	N/A	2746.49	N/A	233.15	N/A	90.44	N/A	65.54	N/A
31023	Experiment	Group	A6.fcs	A6	Experiment	None		R3	RL1-H	SSC-A	2647	50	52.94	37.482	37.482	1178	292343	138	262248	92	228458	2746.49	113902	233.15	38.96	90.44	90251.8	65.54	34.41
31023	Experiment	Group	A7.fcs	A7	Experiment	None		R3	FSC-A	FSC-H	7021	50	140.42	19.467	97.786	431554	379778	414486	372633	386262	363547	101787	72060.3	23.59	18.97	90492	67966.8	21.83	18.24
31023	Experiment	Group	A7.fcs	A7	Experiment	None		R3	RL1-H		7021	50	140.42	19.467	19.467	1175	N/A	113	N/A	93	N/A	2947.32	N/A	250.82	N/A	62.27	N/A	55.11	N/A
31023	Experiment	Group	A7.fcs	A7	Experiment	None		R3	RL1-H	SSC-A	7021	50	140.42	19.467	19.467	1175	187825	113	168294	93	87244	2947.32	98331.6	250.82	52.35	62.27	98133.3	55.11	58.31
31023	Experiment	Group	A8.fcs	A8	Experiment	None		R3	FSC-A	FSC-H	5637	50	112.74	18.6	98.154	434509	379805	417679	373196	416730	363347	99642.4	69716.2	22.93	18.36	85259.9	64515.3	20.41	17.29
31023	Experiment	Group	A8.fcs	A8	Experiment	None		R3	RL1-H		5637	50	112.74	18.6	18.6	794	N/A	108	N/A	86	N/A	2313.66	N/A	291.43	N/A	54.86	N/A	50.79	N/A
31023	Experiment	Group	A8.fcs	A8	Experiment	None		R3	RL1-H	SSC-A	5637	50	112.74	18.6	18.6	794	228834	108	223304	86	234590	2313.66	109967	291.43	48.06	54.86	111035	50.79	49.72
31023	Experiment	Group	B3.fcs	B3	Experiment	None		R3	FSC-A	FSC-H	4052	50	81.04	17.545	98.541	407460	361696	392518	353894	369730	349046	79982.8	56442.5	19.63	15.6	55439.6	43809.3	14.12	12.38
31023	Experiment	Group	B3.fcs	B3	Experiment	None		R3	RL1-H		4052	50	81.04	17.545	17.545	115	N/A	83	N/A	87	N/A	412.56	N/A	358.3	N/A	31.13	N/A	37.51	N/A
31023	Experiment	Group	B3.fcs	B3	Experiment	None		R3	RL1-H	SSC-A	4052	50	81.04	17.545	17.545	115	233814	83	225304	87	226210	412.56	79647.8	358.3	34.06	31.13	65839.3	37.51	29.22
31023	Experiment	Group	B4.fcs	B4	Experiment	None		R3	FSC-A	FSC-H	3245	50	64.9	12.518	98.453	409620	362467	396548	356274	383862	345308	77558.4	53877.2	18.93	14.86	53837.7	43158.5	13.58	12.11
31023	Experiment	Group	B4.fcs	B4	Experiment	None		R3	RL1-H		3245	50	64.9	12.518	12.518	117	N/A	82	N/A	87	N/A	449.15	N/A	383.18	N/A	29.65	N/A	36.16	N/A
31023	Experiment	Group	B4.fcs	B4	Experiment	None		R3	RL1-H	SSC-A	3245	50	64.9	12.518	12.518	117	261132	82	255294	87	234302	449.15	85280.1	383.18	32.66	29.65	73602.2	36.16	28.83
31023	Experiment	Group	B5.fcs	B5	Experiment	None		R3	FSC-A	FSC-H	7083	33	214.636	17.707	96.512	443407	386311	425206	377186	412517	345192	102448	70255.6	23.1	18.19	88867	67313	20.9	17.85
31023	Experiment	Group	B5.fcs	B5	Experiment	None		R3	RL1-H		7083	33	214.636	17.707	17.707	353	N/A	96	N/A	87	N/A	1428.65	N/A	404.16	N/A	41.51	N/A	43.24	N/A
31023	Experiment	Group	B5.fcs	B5	Experiment	None		R3	RL1-H	SSC-A	7083	33	214.636	17.707	17.707	353	238435	96	232216	87	242808	1428.65	96961.5	404.16	40.67	41.51	94695.1	43.24	40.78
31023	Experiment	Group	B6.fcs	B6	Experiment	None		R3	FSC-A	FSC-H	7721	50	154.42	20.877	97.524	426357	373871	403954	362275	380041	349138	93964.1	64642.7	22.04	17.29	71545.8	55379.6	17.71	15.29
31023	Experiment	Group	B6.fcs	B6	Experiment	None		R3	RL1-H		7721	50	154.42	20.877	20.877	209	N/A	94	N/A	86	N/A	937.17	N/A	447.35	N/A	37.06	N/A	39.43	N/A
31023	Experiment	Group	B6.fcs	B6	Experiment	None		R3	RL1-H	SSC-A	7721	50	154.42	20.877	20.877	209	231579	94	226730	86	228315	937.17	84258.2	447.35	36.38	37.06	73923.9	39.43	32.6
31023	Experiment	Group	B7.fcs	B7	Experiment	None		R3	FSC-A	FSC-H	5258	50	105.16	13.145	98.244	407200	360564	394331	354746	367634	351317	79008.7	55484.7	19.4	15.39	57768.8	44077.7	14.65	12.43
31023	Experiment	Group	B7.fcs	B7	Experiment	None		R3	RL1-H		5258	50	105.16	13.145	13.145	222	N/A	92	N/A	92	N/A	986.14	N/A	444.87	N/A	37.06	N/A	40.29	N/A
31023	Experiment	Group	B7.fcs	B7	Experiment	None		R3	RL1-H	SSC-A	5258	50	105.16	13.145	13.145	222	246769	92	244449	92	236646	986.14	85871.8	444.87	34.8	37.06	75378.4	40.29	30.84
31023	Experiment	Group	B8.fcs	B8	Experiment	None		R3	FSC-A	FSC-H	4379	50	87.58	17.306	98.515	421140	371366	405780	363365	386024	353273	86849.3	61560.1	20.62	16.58	63753.3	50260.1	15.71	13.83
31023	Experiment	Group	B8.fcs	B8	Experiment	None		R3	RL1-H		4379	50	87.58	17.306	17.306	195	N/A	90	N/A	87	N/A	830.19	N/A	426.12	N/A	34.1	N/A	37.89	N/A
31023	Experiment	Group	B8.fcs	B8	Experiment	None		R3	RL1-H	SSC-A	4379	50	87.58	17.306	17.306	195	244325	90	240713	87	244550	830.19	86680.4	426.12	35.48	34.1	76468.1	37.89	31.77
31023	Experiment	Group	C3.fcs	C3	Experiment	None		R3	FSC-A	FSC-H	6221	50	124.42	15.553	97.861	412692	362989	401743	357698	377899	355388	87106.5	61459.3	21.11	16.93	70168.5	51853.9	17.47	14.5
31023	Experiment	Group	C3.fcs	C3	Experiment	None		R3	RL1-H		6221	50	124.42	15.553	15.553	296	N/A	98	N/A	93	N/A	1150.08	N/A	388.15	N/A	43	N/A	43.87	N/A
31023	Experiment	Group	C3.fcs	C3	Experiment	None		R3	RL1-H	SSC-A	6221	50	124.42	15.553	15.553	296	238578	98	236195	93	232508	1150.08	98092.6	388.15	41.12	43	90948.6	43.87	38.51
31023	Experiment	Group	C4.fcs	C4	Experiment	None		R3	FSC-A	FSC-H	3313	50	66.26	15.307	98.192	432333	376940	412854	368634	396338	353399	89939.2	62359.8	20.8	16.54	63459.7	50279.4	15.37	13.64
31023	Experiment	Group	C4.fcs	C4	Experiment	None		R3	RL1-H		3313	50	66.26	15.307	15.307	156	N/A	87	N/A	87	N/A	694.93	N/A	444.6	N/A	31.13	N/A	35.79	N/A
31023	Experiment	Group	C4.fcs	C4	Experiment	None		R3	RL1-H	SSC-A	3313	50	66.26	15.307	15.307	156	237539	87	228336	87	216024	694.93	82013.3	444.6	34.53	31.13	66072.1	35.79	28.94
31023	Experiment	Group	C5.fcs	C5	Experiment	None		R3	FSC-A	FSC-H	2387	50	47.74	8.178	98.555	423533	372397	415759	371006	420527	371737	91658.4	65998.3	21.64	17.72	73707.5	57218	17.73	15.42
31023	Experiment	Group	C5.fcs	C5	Experiment	None		R3	RL1-H		2387	50	47.74	8.178	8.178	302	N/A	88	N/A	86	N/A	1096.36	N/A	362.96	N/A	35.58	N/A	40.43	N/A
31023	Experiment	Group	C5.fcs	C5	Experiment	None		R3	RL1-H	SSC-A	2387	50	47.74	8.178	8.178	302	234449	88	232657	86	251093	1096.36	98425.5	362.96	41.98	35.58	96195.5	40.43	41.35
31023	Experiment	Group	C6.fcs	C6	Experiment	None		R3	FSC-A	FSC-H	2357	50	47.14	27.126	98.537	477303	405528	457909	399837	439136	379833	99830	62239.5	20.92	15.35	80058.9	53686.4	17.48	13.43
31023	Experiment	Group	C6.fcs	C6	Experiment	None		R3	RL1-H		2357	50	47.14	27.126	27.126	747	N/A	120	N/A	97	N/A	1865.66	N/A	249.62	N/A	71.16	N/A	59.3	N/A
31023	Experiment	Group	C6.fcs	C6	Experiment	None		R3	RL1-H	SSC-A	2357	50	47.14	27.126	27.126	747	290109	120	270368	97	228176	1865.66	104881	249.62	36.15	71.16	87304.4	59.3	32.29
31023	Experiment	Group	C7.fcs	C7	Experiment	None		R3	FSC-A	FSC-H	7743	50	154.86	21.146	97.47	427313	371360	408832	363041	375736	336786	105787	71784.8	24.76	19.33	92048.7	66009.8	22.52	18.18
31023	Experiment	Group	C7.fcs	C7	Experiment	None		R3	RL1-H		7743	50	154.86	21.146	21.146	1404	N/A	124	N/A	92	N/A	3052.89	N/A	217.43	N/A	78.58	N/A	63.37	N/A
31023	Experiment	Group	C7.fcs	C7	Experiment	None		R3	RL1-H	SSC-A	7743	50	154.86	21.146	21.146	1404	218326	124	206569	92	87135	3052.89	115844	217.43	53.06	78.58	121939	63.37	59.03
31023	Experiment	Group	C8.fcs	C8	Experiment	None		R3	FSC-A	FSC-H	5023	50	100.46	16.592	98.317	437042	375807	422996	368433	371714	328598	108571	72608.3	24.84	19.32	95387.5	67077.3	22.55	18.21
31023	Experiment	Group	C8.fcs	C8	Experiment	None		R3	RL1-H		5023	50	100.46	16.592	16.592	1138	N/A	115	N/A	93	N/A	2742.35	N/A	241.06	N/A	68.2	N/A	59.3	N/A
31023	Experiment	Group	C8.fcs	C8	Experiment	None		R3	RL1-H	SSC-A	5023	50	100.46	16.592	16.592	1138	252826	115	248325	93	306418	2742.35	126259	241.06	49.94	68.2	134270	59.3	54.07
31023	Experiment	Group	D3.fcs	D3	Experiment	None		R3	FSC-A	FSC-H	3447	50	68.94	13.537	98.598	410101	361617	396792	355753	390128	343224	74806.5	52055.8	18.24	14.4	52951.1	42363.8	13.34	11.91
31023	Experiment	Group	D3.fcs	D3	Experiment	None		R3	RL1-H		3447	50	68.94	13.537	13.537	104	N/A	85	N/A	87	N/A	212.56	N/A	203.63	N/A	31.13	N/A	36.63	N/A
31023	Experiment	Group	D3.fcs	D3	Experiment	None		R3	RL1-H	SSC-A	3447	50	68.94	13.537	13.537	104	271514	85	261785	87	269227	212.56	82555.2	203.63	30.41	31.13	71581.4	36.63	27.34
31023	Experiment	Group	D4.fcs	D4	Experiment	None		R3	FSC-A	FSC-H	4791	50	95.82	12.231	98.378	427068	374108	413970	367673	408474	365550	82850.5	58223.7	19.4	15.56	61195.8	48337.2	14.78	13.15
31023	Experiment	Group	D4.fcs	D4	Experiment	None		R3	RL1-H		4791	50	95.82	12.231	12.231	144	N/A	87	N/A	92	N/A	607.37	N/A	422.43	N/A	34.1	N/A	39.2	N/A
31023	Experiment	Group	D4.fcs	D4	Experiment	None		R3	RL1-H	SSC-A	4791	50	95.82	12.231	12.231	144	278685	87	273783	92	234303	607.37	90544.9	422.43	32.49	34.1	79387.3	39.2	29
31023	Experiment	Group	D5.fcs	D5	Experiment	None		R3	FSC-A	FSC-H	6260	43	145.581	15.65	97.114	439646	382851	424750	375846	389989	377839	102761	71270.2	23.37	18.62	91407.5	68112.9	21.52	18.12
31023	Experiment	Group	D5.fcs	D5	Experiment	None		R3	RL1-H		6260	43	145.581	15.65	15.65	298	N/A	91	N/A	87	N/A	1048.72	N/A	351.8	N/A	38.55	N/A	42.36	N/A
31023	Experiment	Group	D5.fcs	D5	Experiment	None		R3	RL1-H	SSC-A	6260	43	145.581	15.65	15.65	298	247516	91	243322	87	275654	1048.72	105324	351.8	42.55	38.55	112226	42.36	46.12
31023	Experiment	Group	D6.fcs	D6	Experiment	None		R3	FSC-A	FSC-H	7387	50	147.74	20.538	98.036	432121	378432	413907	369452	371734	361556	89799	62845.5	20.78	16.61	70109.2	54426.2	16.94	14.73
31023	Experiment	Group	D6.fcs	D6	Experiment	None		R3	RL1-H		7387	50	147.74	20.538	20.538	141	N/A	89	N/A	86	N/A	529.1	N/A	375.97	N/A	35.58	N/A	39.98	N/A
31023	Experiment	Group	D6.fcs	D6	Experiment	None		R3	RL1-H	SSC-A	7387	50	147.74	20.538	20.538	141	252560	89	247508	86	236820	529.1	86481.1	375.97	34.24	35.58	75077.4	39.98	30.33
31023	Experiment	Group	D7.fcs	D7	Experiment	None		R3	FSC-A	FSC-H	5807	41	141.634	14.518	97.794	441377	382316	426919	376178	408480	367708	94970.6	65425.6	21.52	17.11	77285	57404.8	18.1	15.26
31023	Experiment	Group	D7.fcs	D7	Experiment	None		R3	RL1-H		5807	41	141.634	14.518	14.518	232	N/A	92	N/A	92	N/A	865.66	N/A	372.84	N/A	40.03	N/A	43.51	N/A
31023	Experiment	Group	D7.fcs	D7	Experiment	None		R3	RL1-H	SSC-A	5807	41	141.634	14.518	14.518	232	275117	92	273946	92	291726	865.66	109280	372.84	39.72	40.03	102159	43.51	37.29
31023	Experiment	Group	D8.fcs	D8	Experiment	None		R3	FSC-A	FSC-H	5210	50	104.2	15.036	98.043	438790	380198	425660	375498	420920	363512	87634.2	61302.6	19.97	16.12	67967.6	52087.4	15.97	13.87
31023	Experiment	Group	D8.fcs	D8	Experiment	None		R3	RL1-H		5210	50	104.2	15.036	15.036	133	N/A	90	N/A	86	N/A	432.63	N/A	325.42	N/A	35.58	N/A	39.54	N/A
31023	Experiment	Group	D8.fcs	D8	Experiment	None		R3	RL1-H	SSC-A	5210	50	104.2	15.036	15.036	133	278266	90	272726	86	244687	432.63	94297.3	325.42	33.89	35.58	85731.3	39.54	31.43
31023	Experiment	Group	E3.fcs	E3	Experiment	None		R3	FSC-A	FSC-H	5301	50	106.02	14.228	98.021	417962	369068	408555	364167	381728	347100	89164	62679.7	21.33	16.98	72193.7	52745	17.67	14.48
31023	Experiment	Group	E3.fcs	E3	Experiment	None		R3	RL1-H		5301	50	106.02	14.228	14.228	265	N/A	99	N/A	97	N/A	921.92	N/A	347.49	N/A	45.96	N/A	46.42	N/A
31023	Experiment	Group	E3.fcs	E3	Experiment	None		R3	RL1-H	SSC-A	5301	50	106.02	14.228	14.228	265	239453	99	243318	97	250795	921.92	98942.7	347.49	41.32	45.96	95258.5	46.42	39.15
31023	Experiment	Group	E4.fcs	E4	Experiment	None		R3	FSC-A	FSC-H	4669	50	93.38	17.934	98.15	421908	372431	406169	364897	402582	365687	79891.9	56072.6	18.94	15.06	57051.9	45269.7	14.05	12.41
31023	Experiment	Group	E4.fcs	E4	Experiment	None		R3	RL1-H		4669	50	93.38	17.934	17.934	113	N/A	86	N/A	86	N/A	273.88	N/A	241.52	N/A	32.62	N/A	37.93	N/A
31023	Experiment	Group	E4.fcs	E4	Experiment	None		R3	RL1-H	SSC-A	4669	50	93.38	17.934	17.934	113	248731	86	239512	86	218114	273.88	80415	241.52	32.33	32.62	67028.3	37.93	27.99
31023	Experiment	Group	E5.fcs	E5	Experiment	None		R3	FSC-A	FSC-H	3513	50	70.26	9.584	98.376	428458	373183	415903	367644	412754	367672	89735.9	63812.8	20.94	17.1	69240.4	53966.6	16.65	14.68
31023	Experiment	Group	E5.fcs	E5	Experiment	None		R3	RL1-H		3513	50	70.26	9.584	9.584	179	N/A	90	N/A	86	N/A	655.38	N/A	366.46	N/A	35.58	N/A	39.54	N/A
31023	Experiment	Group	E5.fcs	E5	Experiment	None		R3	RL1-H	SSC-A	3513	50	70.26	9.584	9.584	179	262963	90	259868	86	236741	655.38	95644.1	366.46	36.37	35.58	88521.6	39.54	34.06
31023	Experiment	Group	E6.fcs	E6	Experiment	None		R3	FSC-A	FSC-H	4058	50	81.16	35.631	98.687	471218	403899	451097	396144	420869	369707	89476.2	57275.2	18.99	14.18	73376.8	52796.9	16.27	13.33
31023	Experiment	Group	E6.fcs	E6	Experiment	None		R3	RL1-H		4058	50	81.16	35.631	35.631	583	N/A	127	N/A	97	N/A	1634.47	N/A	280.18	N/A	68.2	N/A	53.7	N/A
31023	Experiment	Group	E6.fcs	E6	Experiment	None		R3	RL1-H	SSC-A	4058	50	81.16	35.631	35.631	583	301681	127	280017	97	255063	1634.47	102994	280.18	34.14	68.2	80287.2	53.7	28.67
31023	Experiment	Group	E7.fcs	E7	Experiment	None		R3	FSC-A	FSC-H	7108	50	142.16	17.77	97.343	451893	386085	432501	376683	414571	371746	113883	74806.1	25.2	19.38	97887.2	69218.9	22.63	18.38
31023	Experiment	Group	E7.fcs	E7	Experiment	None		R3	RL1-H		7108	50	142.16	17.77	17.77	1504	N/A	127	N/A	86	N/A	3280.65	N/A	218.09	N/A	80.06	N/A	63.04	N/A
31023	Experiment	Group	E7.fcs	E7	Experiment	None		R3	RL1-H	SSC-A	7108	50	142.16	17.77	17.77	1504	249347	127	237458	86	256933	3280.65	127005	218.09	50.94	80.06	124224	63.04	52.31
31023	Experiment	Group	E8.fcs	E8	Experiment	None		R3	FSC-A	FSC-H	5328	50	106.56	14.911	98.067	467637	393100	451052	385822	433055	367528	114628	74606.6	24.51	18.98	96630.7	67346.4	21.42	17.46
31023	Experiment	Group	E8.fcs	E8	Experiment	None		R3	RL1-H		5328	50	106.56	14.911	14.911	987	N/A	121	N/A	86	N/A	2620.58	N/A	265.38	N/A	68.2	N/A	56.36	N/A
31023	Experiment	Group	E8.fcs	E8	Experiment	None		R3	RL1-H	SSC-A	5328	50	106.56	14.911	14.911	987	302222	121	290651	86	314135	2620.58	129185	265.38	42.75	68.2	106698	56.36	36.71
31023	Experiment	Group	F3.fcs	F3	Experiment	None		R3	FSC-A	FSC-H	5155	50	103.1	16.846	97.929	422410	372945	403080	362350	398337	349164	90138.6	64099.6	21.34	17.19	65015	51400.3	16.13	14.19
31023	Experiment	Group	F3.fcs	F3	Experiment	None		R3	RL1-H		5155	50	103.1	16.846	16.846	159	N/A	86	N/A	87	N/A	669.01	N/A	420.47	N/A	31.13	N/A	36.2	N/A
31023	Experiment	Group	F3.fcs	F3	Experiment	None		R3	RL1-H	SSC-A	5155	50	103.1	16.846	16.846	159	230432	86	228762	87	238717	669.01	83222.9	420.47	36.12	31.13	76702.3	36.2	33.53
31023	Experiment	Group	F4.fcs	F4	Experiment	None		R3	FSC-A	FSC-H	4897	50	97.94	12.242	98.136	432460	378584	419186	371859	412638	369698	89654.5	62484.6	20.73	16.5	68958.7	53247.6	16.45	14.32
31023	Experiment	Group	F4.fcs	F4	Experiment	None		R3	RL1-H		4897	50	97.94	12.242	12.242	187	N/A	91	N/A	87	N/A	688.92	N/A	368.7	N/A	37.06	N/A	40.73	N/A
31023	Experiment	Group	F4.fcs	F4	Experiment	None		R3	RL1-H	SSC-A	4897	50	97.94	12.242	12.242	187	266207	91	265690	87	267254	688.92	95587.3	368.7	35.91	37.06	85775.8	40.73	32.28
31023	Experiment	Group	F5.fcs	F5	Experiment	None		R3	FSC-A	FSC-H	6237	38	164.132	15.592	97.21	452250	393232	441222	388732	416684	379808	100042	70057.8	22.12	17.82	91506.1	70118.1	20.74	18.04
31023	Experiment	Group	F5.fcs	F5	Experiment	None		R3	RL1-H		6237	38	164.132	15.592	15.592	205	N/A	88	N/A	86	N/A	745.48	N/A	364.47	N/A	35.58	N/A	40.43	N/A
31023	Experiment	Group	F5.fcs	F5	Experiment	None		R3	RL1-H	SSC-A	6237	38	164.132	15.592	15.592	205	253451	88	249707	86	150631	745.48	112575	364.47	44.42	35.58	125794	40.43	50.38
31023	Experiment	Group	F6.fcs	F6	Experiment	None		R3	FSC-A	FSC-H	5423	50	108.46	18.326	98.493	428609	376490	413365	369897	412745	369560	81308.8	55753.4	18.97	14.81	60550.9	46959.9	14.65	12.7
31023	Experiment	Group	F6.fcs	F6	Experiment	None		R3	RL1-H		5423	50	108.46	18.326	18.326	112	N/A	86	N/A	92	N/A	399.41	N/A	357.92	N/A	32.62	N/A	37.93	N/A
31023	Experiment	Group	F6.fcs	F6	Experiment	None		R3	RL1-H	SSC-A	5423	50	108.46	18.326	18.326	112	264201	86	253357	92	234476	399.41	82997	357.92	31.41	32.62	68677	37.93	27.11
31023	Experiment	Group	F7.fcs	F7	Experiment	None		R3	FSC-A	FSC-H	6320	50	126.4	15.8	97.486	446183	385551	430268	378191	416773	363785	96204.8	66663.2	21.56	17.29	76527.4	58006.7	17.79	15.34
31023	Experiment	Group	F7.fcs	F7	Experiment	None		R3	RL1-H		6320	50	126.4	15.8	15.8	208	N/A	97	N/A	97	N/A	761.54	N/A	366.87	N/A	42.25	N/A	43.56	N/A
31023	Experiment	Group	F7.fcs	F7	Experiment	None		R3	RL1-H	SSC-A	6320	50	126.4	15.8	15.8	208	279323	97	276746	97	252985	761.54	103494	366.87	37.05	42.25	95443.9	43.56	34.49
31023	Experiment	Group	F8.fcs	F8	Experiment	None		R3	FSC-A	FSC-H	3305	50	66.1	16.302	98.363	435126	380099	421565	374329	422858	357655	85247.9	59427.6	19.59	15.63	64765.9	50439.5	15.36	13.47
31023	Experiment	Group	F8.fcs	F8	Experiment	None		R3	RL1-H		3305	50	66.1	16.302	16.302	122	N/A	88	N/A	87	N/A	405.6	N/A	333.74	N/A	32.62	N/A	37.06	N/A
31023	Experiment	Group	F8.fcs	F8	Experiment	None		R3	RL1-H	SSC-A	3305	50	66.1	16.302	16.302	122	279014	88	270828	87	240873	405.6	87993.6	333.74	31.54	32.62	77237.5	37.06	28.52
31023	Experiment	Group	A9.fcs	A9	Experiment	None		R3	FSC-A	FSC-H	4114	50	82.28	14.633	98.681	423718	374793	409962	369666	388204	345190	95486.3	68620.9	22.54	18.31	81286.5	62776.2	19.83	16.98
31023	Experiment	Group	A9.fcs	A9	Experiment	None		R3	RL1-H		4114	50	82.28	14.633	14.633	577	N/A	100	N/A	93	N/A	1890.27	N/A	327.53	N/A	45.96	N/A	45.96	N/A
31023	Experiment	Group	A9.fcs	A9	Experiment	None		R3	RL1-H	SSC-A	4114	50	82.28	14.633	14.633	577	201252	100	193401	93	121750	1890.27	94762.7	327.53	47.09	45.96	97679.6	45.96	50.51
31023	Experiment	Group	A10.fcs	A10	Experiment	None		R3	FSC-A	FSC-H	5544	50	110.88	13.86	97.812	435643	384553	422859	380231	390160	365784	99009.6	70390.5	22.73	18.3	89444.5	67873.4	21.15	17.85
31023	Experiment	Group	A10.fcs	A10	Experiment	None		R3	RL1-H		5544	50	110.88	13.86	13.86	614	N/A	103	N/A	86	N/A	1792.97	N/A	292.11	N/A	48.93	N/A	47.5	N/A
31023	Experiment	Group	A10.fcs	A10	Experiment	None		R3	RL1-H	SSC-A	5544	50	110.88	13.86	13.86	614	196914	103	179343	86	123743	1792.97	96777	292.11	49.15	48.93	98896.1	47.5	55.14
31023	Experiment	Group	B9.fcs	B9	Experiment	None		R3	FSC-A	FSC-H	1555	50	31.1	11.808	98.793	406607	361809	389716	351772	373750	351426	81743.7	59227.3	20.1	16.37	55886.6	45111.1	14.34	12.82
31023	Experiment	Group	B9.fcs	B9	Experiment	None		R3	RL1-H		1555	50	31.1	11.808	11.808	146	N/A	81	N/A	93	N/A	621.52	N/A	425.05	N/A	29.65	N/A	36.61	N/A
31023	Experiment	Group	B9.fcs	B9	Experiment	None		R3	RL1-H	SSC-A	1555	50	31.1	11.808	11.808	146	219124	81	209823	93	197641	621.52	80950.3	425.05	36.94	29.65	66602.8	36.61	31.74
31023	Experiment	Group	B10.fcs	B10	Experiment	None		R3	FSC-A	FSC-H	3686	50	73.72	14.063	98.767	433372	379191	416923	371520	396601	371698	88482.9	62138.8	20.42	16.39	67797.1	52872.5	16.26	14.23
31023	Experiment	Group	B10.fcs	B10	Experiment	None		R3	RL1-H		3686	50	73.72	14.063	14.063	252	N/A	101	N/A	92	N/A	932.27	N/A	369.72	N/A	44.48	N/A	44.04	N/A
31023	Experiment	Group	B10.fcs	B10	Experiment	None		R3	RL1-H	SSC-A	3686	50	73.72	14.063	14.063	252	246639	101	241488	92	226234	932.27	91907.6	369.72	37.26	44.48	79205.7	44.04	32.8
31023	Experiment	Group	C9.fcs	C9	Experiment	None		R3	FSC-A	FSC-H	3161	50	63.22	13.906	98.229	421802	371689	411803	367471	384037	367991	98037	70369.5	23.24	18.93	84300.6	63907.5	20.47	17.39
31023	Experiment	Group	C9.fcs	C9	Experiment	None		R3	RL1-H		3161	50	63.22	13.906	13.906	685	N/A	98	N/A	87	N/A	2067.18	N/A	301.71	N/A	47.44	N/A	48.41	N/A
31023	Experiment	Group	C9.fcs	C9	Experiment	None		R3	RL1-H	SSC-A	3161	50	63.22	13.906	13.906	685	205038	98	192156	87	156603	2067.18	98324.6	301.71	47.95	47.44	100689	48.41	52.4
31023	Experiment	Group	C10.fcs	C10	Experiment	None		R3	FSC-A	FSC-H	3108	50	62.16	11.917	98.918	429965	377395	418757	373173	414817	355386	100385	71506.9	23.35	18.95	91348.2	69214.4	21.81	18.55
31023	Experiment	Group	C10.fcs	C10	Experiment	None		R3	RL1-H		3108	50	62.16	11.917	11.917	458	N/A	104	N/A	104	N/A	1396.71	N/A	304.85	N/A	49.67	N/A	47.99	N/A
31023	Experiment	Group	C10.fcs	C10	Experiment	None		R3	RL1-H	SSC-A	3108	50	62.16	11.917	11.917	458	218512	104	208220	104	140332	1396.71	102305	304.85	46.82	49.67	106493	47.99	51.14
31023	Experiment	Group	D9.fcs	D9	Experiment	None		R3	FSC-A	FSC-H	4175	50	83.5	10.438	98.051	425470	373341	409640	366230	406599	357512	88766.8	62003.4	20.86	16.61	64540.5	49888	15.76	13.62
31023	Experiment	Group	D9.fcs	D9	Experiment	None		R3	RL1-H		4175	50	83.5	10.438	10.438	186	N/A	89	N/A	87	N/A	793.05	N/A	426.64	N/A	35.58	N/A	39.98	N/A
31023	Experiment	Group	D9.fcs	D9	Experiment	None		R3	RL1-H	SSC-A	4175	50	83.5	10.438	10.438	186	248281	89	240782	87	226156	793.05	89518.6	426.64	36.06	35.58	80072.3	39.98	33.26
31023	Experiment	Group	D10.fcs	D10	Experiment	None		R3	FSC-A	FSC-H	4383	50	87.66	14.638	98.472	428221	374512	414599	368228	414612	365713	84526.4	60222.5	19.74	16.08	65633.2	50850.2	15.83	13.81
31023	Experiment	Group	D10.fcs	D10	Experiment	None		R3	RL1-H		4383	50	87.66	14.638	14.638	145	N/A	95	N/A	96	N/A	533	N/A	367.51	N/A	38.55	N/A	40.58	N/A
31023	Experiment	Group	D10.fcs	D10	Experiment	None		R3	RL1-H	SSC-A	4383	50	87.66	14.638	14.638	145	265135	95	260806	96	283454	533	85141.2	367.51	32.11	38.55	75148.5	40.58	28.81
31023	Experiment	Group	E9.fcs	E9	Experiment	None		R3	FSC-A	FSC-H	5010	50	100.2	12.525	97.68	433685	381641	422510	378406	396300	369855	97071.3	67443.2	22.38	17.67	80357.7	59676.9	19.02	15.77
31023	Experiment	Group	E9.fcs	E9	Experiment	None		R3	RL1-H		5010	50	100.2	12.525	12.525	1613	N/A	162	N/A	96	N/A	3009.6	N/A	186.54	N/A	140.85	N/A	86.94	N/A
31023	Experiment	Group	E9.fcs	E9	Experiment	None		R3	RL1-H	SSC-A	5010	50	100.2	12.525	12.525	1613	216693	162	202937	96	162944	3009.6	100842	186.54	46.54	140.85	96469.8	86.94	47.54
31023	Experiment	Group	E10.fcs	E10	Experiment	None		R3	FSC-A	FSC-H	3977	50	79.54	11.615	98.125	435738	380828	426767	379116	412497	384060	99968.7	70557.9	22.94	18.53	90394.1	65911.9	21.18	17.39
31023	Experiment	Group	E10.fcs	E10	Experiment	None		R3	RL1-H		3977	50	79.54	11.615	11.615	427	N/A	99	N/A	87	N/A	1299.34	N/A	303.97	N/A	44.48	N/A	44.93	N/A
31023	Experiment	Group	E10.fcs	E10	Experiment	None		R3	RL1-H	SSC-A	3977	50	79.54	11.615	11.615	427	222768	99	208228	87	148453	1299.34	104690	303.97	46.99	44.48	110344	44.93	52.99
31023	Experiment	Group	F9.fcs	F9	Experiment	None		R3	FSC-A	FSC-H	2374	50	47.48	8.606	98.752	428028	375995	410372	368129	396211	357442	94575.1	65639	22.1	17.46	72514	55062.3	17.67	14.96
31023	Experiment	Group	F9.fcs	F9	Experiment	None		R3	RL1-H		2374	50	47.48	8.606	8.606	220	N/A	93	N/A	86	N/A	918.95	N/A	417.76	N/A	40.03	N/A	43.04	N/A
31023	Experiment	Group	F9.fcs	F9	Experiment	None		R3	RL1-H	SSC-A	2374	50	47.48	8.606	8.606	220	238500	93	234116	86	224224	918.95	88351.1	417.76	37.04	40.03	81631.2	43.04	34.87
31023	Experiment	Group	F10.fcs	F10	Experiment	None		R3	FSC-A	FSC-H	3111	50	62.22	20.369	98.325	433185	377476	420220	372092	406530	371589	87396.5	60672.8	20.18	16.07	65514.6	51622.7	15.59	13.87
31023	Experiment	Group	F10.fcs	F10	Experiment	None		R3	RL1-H		3111	50	62.22	20.369	20.369	115	N/A	91	N/A	92	N/A	182.84	N/A	159.59	N/A	34.1	N/A	37.47	N/A
31023	Experiment	Group	F10.fcs	F10	Experiment	None		R3	RL1-H	SSC-A	3111	50	62.22	20.369	20.369	115	270264	91	265482	92	250886	182.84	86712.8	159.59	32.08	34.1	77256.8	37.47	29.1
31023	Experiment	Group	G9.fcs	G9	Experiment	None		R3	FSC-A	FSC-H	850	50	17	13.734	98.039	439484	383963	426160	381444	414634	367870	89254.5	62797.3	20.31	16.36	67460.5	50724.9	15.83	13.3
31023	Experiment	Group	G9.fcs	G9	Experiment	None		R3	RL1-H		850	50	17	13.734	13.734	483	N/A	101	N/A	93	N/A	2575.42	N/A	532.74	N/A	40.03	N/A	39.63	N/A
31023	Experiment	Group	G9.fcs	G9	Experiment	None		R3	RL1-H	SSC-A	850	50	17	13.734	13.734	483	237513	101	221991	93	203435	2575.42	93438.8	532.74	39.34	40.03	73906.9	39.63	33.29
31023	Experiment	Group	G10.fcs	G10	Experiment	None		R3	FSC-A	FSC-H	3007	50	60.14	14.113	98.558	442828	388393	425867	381571	404589	379985	98058.4	68388.9	22.14	17.61	78533.3	58759.9	18.44	15.4
31023	Experiment	Group	G10.fcs	G10	Experiment	None		R3	RL1-H		3007	50	60.14	14.113	14.113	595	N/A	110	N/A	97	N/A	1899.95	N/A	319.5	N/A	54.86	N/A	49.87	N/A
31023	Experiment	Group	G10.fcs	G10	Experiment	None		R3	RL1-H	SSC-A	3007	50	60.14	14.113	14.113	595	218791	110	210517	97	201858	1899.95	96977.7	319.5	44.32	54.86	101220	49.87	48.08
31023	Experiment	Group	H9.fcs	H9	Experiment	None		R3	FSC-A	FSC-H	6494	50	129.88	32.866	96.45	399977	362232	376004	349446	363594	335015	95271.9	67182.5	23.82	18.55	56286.9	42637.3	14.97	12.2
31023	Experiment	Group	H9.fcs	H9	Experiment	None		R3	RL1-H		6494	50	129.88	32.866	32.866	606	N/A	99	N/A	86	N/A	1698.48	N/A	280.27	N/A	45.96	N/A	46.42	N/A
31023	Experiment	Group	H9.fcs	H9	Experiment	None		R3	RL1-H	SSC-A	6494	50	129.88	32.866	32.866	606	121155	99	96954	86	64745	1698.48	71573.4	280.27	59.08	45.96	44492.1	46.42	45.89
31023	Experiment	Group	H10.fcs	H10	Experiment	None		R3	FSC-A	FSC-H	2142	50	42.84	10.924	98.938	426899	376462	412805	370168	404392	377993	84698.5	60728.1	19.84	16.13	63472.3	49684.2	15.38	13.42
31023	Experiment	Group	H10.fcs	H10	Experiment	None		R3	RL1-H		2142	50	42.84	10.924	10.924	197	N/A	94	N/A	87	N/A	794.01	N/A	402.96	N/A	37.06	N/A	39.43	N/A
31023	Experiment	Group	H10.fcs	H10	Experiment	None		R3	RL1-H	SSC-A	2142	50	42.84	10.924	10.924	197	241190	94	236872	87	246548	794.01	88201.7	402.96	36.57	37.06	78979.6	39.43	33.34
31023	Experiment	Group	A11.fcs	A11	Experiment	None		R3	FSC-A	FSC-H	4137	50	82.74	13.919	98.266	422743	373906	414503	372669	398160	369780	98314.7	70617.8	23.26	18.89	96742.6	70877.2	23.34	19.02
31023	Experiment	Group	A11.fcs	A11	Experiment	None		R3	RL1-H		4137	50	82.74	13.919	13.919	799	N/A	110	N/A	101	N/A	1987.57	N/A	248.71	N/A	59.3	N/A	53.91	N/A
31023	Experiment	Group	A11.fcs	A11	Experiment	None		R3	RL1-H	SSC-A	4137	50	82.74	13.919	13.919	799	202291	110	175672	101	105575	1987.57	107984	248.71	53.38	59.3	104747	53.91	59.63
31023	Experiment	Group	B11.fcs	B11	Experiment	None		R3	FSC-A	FSC-H	3226	50	64.52	14.172	98.474	418115	370851	409604	368070	394131	367478	96304.1	69988.7	23.03	18.87	92558.7	68849	22.6	18.71
31023	Experiment	Group	B11.fcs	B11	Experiment	None		R3	RL1-H		3226	50	64.52	14.172	14.172	950	N/A	107	N/A	92	N/A	2365.95	N/A	249.17	N/A	56.34	N/A	52.65	N/A
31023	Experiment	Group	B11.fcs	B11	Experiment	None		R3	RL1-H	SSC-A	3226	50	64.52	14.172	14.172	950	184348	107	155915	92	95227	2365.95	100076	249.17	54.29	56.34	91875.2	52.65	58.93
31023	Experiment	Group	C11.fcs	C11	Experiment	None		R3	FSC-A	FSC-H	5392	24	224.667	13.48	85.33	480662	399136	468604	399367	424895	404366	139083	88415.1	28.94	22.15	151236	99395.7	32.27	24.89
31023	Experiment	Group	C11.fcs	C11	Experiment	None		R3	RL1-H		5392	24	224.667	13.48	13.48	65	N/A	64	N/A	65	N/A	23.32	N/A	35.85	N/A	23.72	N/A	37.06	N/A
31023	Experiment	Group	C11.fcs	C11	Experiment	None		R3	RL1-H	SSC-A	5392	24	224.667	13.48	13.48	65	270788	64	230444	65	165041	23.32	145693	35.85	53.8	23.72	128584	37.06	55.8
31023	Experiment	Group	D11.fcs	D11	Experiment	None		R3	FSC-A	FSC-H	6580	8	822.5	16.45	92.131	543110	427002	547740	441127	639924	498713	156174	91430.2	28.76	21.41	185300	99882	33.83	22.64
31023	Experiment	Group	D11.fcs	D11	Experiment	None		R3	RL1-H		6580	8	822.5	16.45	16.45	54	N/A	53	N/A	45	N/A	19.01	N/A	35.44	N/A	19.27	N/A	36.37	N/A
31023	Experiment	Group	D11.fcs	D11	Experiment	None		R3	RL1-H	SSC-A	6580	8	822.5	16.45	16.45	54	340170	53	307731	45	244899	19.01	166096	35.44	48.83	19.27	170902	36.37	55.54
31023	Experiment	Group	G3.fcs	G3	Experiment	None		R4	RL1-H		640	50	12.8	1.875	9.394	3780	N/A	2607	N/A	373	N/A	3797.39	N/A	100.45	N/A	2751.71	N/A	105.57	N/A
31023	Experiment	Group	G4.fcs	G4	Experiment	None		R4	RL1-H		125	50	2.5	0.408	3.323	3451	N/A	2937	N/A	3008	N/A	3001.17	N/A	86.96	N/A	2845.11	N/A	96.87	N/A
31023	Experiment	Group	G5.fcs	G5	Experiment	None		R4	RL1-H		924	50	18.48	2.686	11.037	3909	N/A	2919	N/A	4648	N/A	3524.04	N/A	90.16	N/A	2641.99	N/A	90.53	N/A
31023	Experiment	Group	G6.fcs	G6	Experiment	None		R4	RL1-H		279	50	5.58	2.572	8.491	5305	N/A	4277	N/A	371	N/A	4777.74	N/A	90.06	N/A	4352.91	N/A	101.77	N/A
31023	Experiment	Group	G7.fcs	G7	Experiment	None		R4	RL1-H		2410	50	48.2	6.025	29.596	6028	N/A	5684	N/A	10453	N/A	4210.81	N/A	69.85	N/A	4977.09	N/A	87.57	N/A
31023	Experiment	Group	G8.fcs	G8	Experiment	None		R4	RL1-H		768	50	15.36	2.796	21.047	6414	N/A	5417	N/A	6863	N/A	4830.96	N/A	75.32	N/A	5111.26	N/A	94.36	N/A
31023	Experiment	Group	H3.fcs	H3	Experiment	None		R4	RL1-H		192	50	3.84	0.963	6.473	4595	N/A	3473	N/A	374	N/A	4335.6	N/A	94.36	N/A	3662.02	N/A	105.46	N/A
31023	Experiment	Group	H4.fcs	H4	Experiment	None		R4	RL1-H		1010	50	20.2	3.141	11.253	3424	N/A	2679	N/A	2517	N/A	2970.34	N/A	86.76	N/A	2235.76	N/A	83.47	N/A
31023	Experiment	Group	H5.fcs	H5	Experiment	None		R4	RL1-H		344	50	6.88	1.124	4.772	3445	N/A	2610	N/A	3626	N/A	3091.88	N/A	89.74	N/A	2287.65	N/A	87.65	N/A
31023	Experiment	Group	H6.fcs	H6	Experiment	None		R4	RL1-H		549	50	10.98	2.281	9.123	3058	N/A	2407	N/A	3684	N/A	2500.77	N/A	81.78	N/A	2075.64	N/A	86.23	N/A
31023	Experiment	Group	H7.fcs	H7	Experiment	None		R4	RL1-H		267	50	5.34	0.684	3.088	3779	N/A	2856	N/A	374	N/A	3459.03	N/A	91.54	N/A	3344.75	N/A	117.11	N/A
31023	Experiment	Group	H8.fcs	H8	Experiment	None		R4	RL1-H		43	50	0.86	0.141	1.522	3544	N/A	3206	N/A	390	N/A	2800.71	N/A	79.02	N/A	2301	N/A	71.77	N/A
31023	Experiment	Group	A3.fcs	A3	Experiment	None		R4	RL1-H		485	38	12.763	1.212	7.325	3924	N/A	2757	N/A	2704	N/A	3715.95	N/A	94.7	N/A	2693.88	N/A	97.71	N/A
31023	Experiment	Group	A4.fcs	A4	Experiment	None		R4	RL1-H		386	50	7.72	1.401	9.435	5043	N/A	3802	N/A	10012	N/A	4327.35	N/A	85.8	N/A	3892.57	N/A	102.38	N/A
31023	Experiment	Group	A5.fcs	A5	Experiment	None		R4	RL1-H		172	50	3.44	0.583	4.407	4216	N/A	3378	N/A	6940	N/A	3431.97	N/A	81.41	N/A	3570.84	N/A	105.72	N/A
31023	Experiment	Group	A6.fcs	A6	Experiment	None		R4	RL1-H		597	50	11.94	8.454	22.554	4766	N/A	4213	N/A	3976	N/A	4101.58	N/A	86.06	N/A	3761.36	N/A	89.28	N/A
31023	Experiment	Group	A7.fcs	A7	Experiment	None		R4	RL1-H		1435	50	28.7	3.979	20.439	5316	N/A	4183	N/A	6342	N/A	4576.49	N/A	86.09	N/A	4250.61	N/A	101.62	N/A
31023	Experiment	Group	A8.fcs	A8	Experiment	None		R4	RL1-H		801	50	16.02	2.643	14.21	4910	N/A	3929	N/A	7245	N/A	4233.09	N/A	86.21	N/A	4100.87	N/A	104.37	N/A
31023	Experiment	Group	B3.fcs	B3	Experiment	None		R4	RL1-H		30	50	0.6	0.13	0.74	3618	N/A	2401	N/A	572	N/A	3283.74	N/A	90.75	N/A	2375.87	N/A	98.95	N/A
31023	Experiment	Group	B4.fcs	B4	Experiment	None		R4	RL1-H		25	50	0.5	0.096	0.77	3700	N/A	2507	N/A	397	N/A	3686.98	N/A	99.65	N/A	1909.59	N/A	76.17	N/A
31023	Experiment	Group	B5.fcs	B5	Experiment	None		R4	RL1-H		387	33	11.727	0.968	5.464	4666	N/A	3672	N/A	5316	N/A	4204.34	N/A	90.1	N/A	3442.6	N/A	93.75	N/A
31023	Experiment	Group	B6.fcs	B6	Experiment	None		R4	RL1-H		200	50	4	0.541	2.59	4252	N/A	2809	N/A	686	N/A	4139.35	N/A	97.36	N/A	3144.59	N/A	111.97	N/A
31023	Experiment	Group	B7.fcs	B7	Experiment	None		R4	RL1-H		144	50	2.88	0.36	2.739	4520	N/A	3295	N/A	745	N/A	4067.79	N/A	89.99	N/A	3339.56	N/A	101.37	N/A
31023	Experiment	Group	B8.fcs	B8	Experiment	None		R4	RL1-H		111	50	2.22	0.439	2.535	3904	N/A	2737	N/A	7987	N/A	3621.17	N/A	92.77	N/A	2892.55	N/A	105.68	N/A
31023	Experiment	Group	C3.fcs	C3	Experiment	None		R4	RL1-H		326	50	6.52	0.815	5.24	3691	N/A	2584	N/A	867	N/A	3614.27	N/A	97.91	N/A	2544.14	N/A	98.46	N/A
31023	Experiment	Group	C4.fcs	C4	Experiment	None		R4	RL1-H		48	50	0.96	0.222	1.449	4328	N/A	3201	N/A	598	N/A	3983.79	N/A	92.04	N/A	3117.91	N/A	97.42	N/A
31023	Experiment	Group	C5.fcs	C5	Experiment	None		R4	RL1-H		150	50	3	0.514	6.284	3397	N/A	2261	N/A	385	N/A	2987.57	N/A	87.93	N/A	2042.28	N/A	90.33	N/A
31023	Experiment	Group	C6.fcs	C6	Experiment	None		R4	RL1-H		424	50	8.48	4.88	17.989	3578	N/A	3106	N/A	3166	N/A	3094.23	N/A	86.49	N/A	2809.53	N/A	90.45	N/A
31023	Experiment	Group	C7.fcs	C7	Experiment	None		R4	RL1-H		1967	50	39.34	5.372	25.404	5189	N/A	4195	N/A	8290	N/A	4180.55	N/A	80.56	N/A	4265.44	N/A	101.68	N/A
31023	Experiment	Group	C8.fcs	C8	Experiment	None		R4	RL1-H		1084	50	21.68	3.581	21.581	4860	N/A	3712	N/A	2389	N/A	4144.4	N/A	85.28	N/A	3745.05	N/A	100.9	N/A
31023	Experiment	Group	D3.fcs	D3	Experiment	None		R4	RL1-H		18	50	0.36	0.071	0.522	2371	N/A	2284	N/A	400	N/A	1831.94	N/A	77.26	N/A	2087.5	N/A	91.4	N/A
31023	Experiment	Group	D4.fcs	D4	Experiment	None		R4	RL1-H		58	50	1.16	0.148	1.211	3969	N/A	2540	N/A	1610	N/A	3968.87	N/A	100	N/A	2667.2	N/A	105.03	N/A
31023	Experiment	Group	D5.fcs	D5	Experiment	None		R4	RL1-H		355	43	8.256	0.887	5.671	3595	N/A	3013	N/A	2551	N/A	2801.61	N/A	77.93	N/A	2757.64	N/A	91.52	N/A
31023	Experiment	Group	D6.fcs	D6	Experiment	None		R4	RL1-H		68	50	1.36	0.189	0.921	4512	N/A	4207	N/A	4894	N/A	3319.76	N/A	73.57	N/A	3726.52	N/A	88.59	N/A
31023	Experiment	Group	D7.fcs	D7	Experiment	None		R4	RL1-H		219	41	5.341	0.547	3.771	3498	N/A	2556	N/A	378	N/A	2957.95	N/A	84.57	N/A	2521.9	N/A	98.67	N/A
31023	Experiment	Group	D8.fcs	D8	Experiment	None		R4	RL1-H		45	50	0.9	0.13	0.864	3530	N/A	2725	N/A	652	N/A	3149.17	N/A	89.2	N/A	3089.74	N/A	113.38	N/A
31023	Experiment	Group	E3.fcs	E3	Experiment	None		R4	RL1-H		268	50	5.36	0.719	5.056	3114	N/A	2072	N/A	373	N/A	2866.57	N/A	92.04	N/A	2085.28	N/A	100.67	N/A
31023	Experiment	Group	E4.fcs	E4	Experiment	None		R4	RL1-H		31	50	0.62	0.119	0.664	2648	N/A	1980	N/A	405	N/A	2156.89	N/A	81.44	N/A	2281.72	N/A	115.24	N/A
31023	Experiment	Group	E5.fcs	E5	Experiment	None		R4	RL1-H		102	50	2.04	0.278	2.904	2839	N/A	1695	N/A	867	N/A	2737.79	N/A	96.44	N/A	1759.85	N/A	103.83	N/A
31023	Experiment	Group	E6.fcs	E6	Experiment	None		R4	RL1-H		453	50	9.06	3.978	11.163	4140	N/A	3818	N/A	4572	N/A	3109.98	N/A	75.12	N/A	3280.99	N/A	85.93	N/A
31023	Experiment	Group	E7.fcs	E7	Experiment	None		R4	RL1-H		1751	50	35.02	4.378	24.634	5744	N/A	4948	N/A	7965	N/A	4453.83	N/A	77.54	N/A	4815.48	N/A	97.32	N/A
31023	Experiment	Group	E8.fcs	E8	Experiment	None		R4	RL1-H		897	50	17.94	2.51	16.836	5249	N/A	4257	N/A	5356	N/A	4352.6	N/A	82.92	N/A	3911.1	N/A	91.87	N/A
31023	Experiment	Group	F3.fcs	F3	Experiment	None		R4	RL1-H		83	50	1.66	0.271	1.61	4191	N/A	3411	N/A	3411	N/A	3360.23	N/A	80.17	N/A	3549.34	N/A	104.06	N/A
31023	Experiment	Group	F4.fcs	F4	Experiment	None		R4	RL1-H		115	50	2.3	0.287	2.348	3694	N/A	2784	N/A	380	N/A	2751.66	N/A	74.5	N/A	2533.76	N/A	91.01	N/A
31023	Experiment	Group	F5.fcs	F5	Experiment	None		R4	RL1-H		215	38	5.658	0.537	3.447	3180	N/A	2513	N/A	2964	N/A	2628.09	N/A	82.63	N/A	2220.93	N/A	88.38	N/A
31023	Experiment	Group	F6.fcs	F6	Experiment	None		R4	RL1-H		25	50	0.5	0.084	0.461	3353	N/A	1586	N/A	386	N/A	4955.1	N/A	147.77	N/A	1647.17	N/A	103.86	N/A
31023	Experiment	Group	F7.fcs	F7	Experiment	None		R4	RL1-H		203	50	4.06	0.507	3.212	3073	N/A	2035	N/A	4347	N/A	3083.38	N/A	100.34	N/A	2169.04	N/A	106.59	N/A
31023	Experiment	Group	F8.fcs	F8	Experiment	None		R4	RL1-H		24	50	0.48	0.118	0.726	3185	N/A	1819	N/A	970	N/A	3660.68	N/A	114.94	N/A	1488.53	N/A	81.83	N/A
31023	Experiment	Group	A9.fcs	A9	Experiment	None		R4	RL1-H		428	50	8.56	1.522	10.404	4629	N/A	3689	N/A	3831	N/A	4003.42	N/A	86.49	N/A	3341.04	N/A	90.57	N/A
31023	Experiment	Group	A10.fcs	A10	Experiment	None		R4	RL1-H		699	50	13.98	1.748	12.608	4109	N/A	3364	N/A	3843	N/A	3391.98	N/A	82.54	N/A	3407.01	N/A	101.28	N/A
31023	Experiment	Group	B9.fcs	B9	Experiment	None		R4	RL1-H		21	50	0.42	0.159	1.35	4420	N/A	3755	N/A	385	N/A	3233.75	N/A	73.16	N/A	3577.51	N/A	95.27	N/A
31023	Experiment	Group	B10.fcs	B10	Experiment	None		R4	RL1-H		144	50	2.88	0.549	3.907	3620	N/A	2546	N/A	376	N/A	3228.35	N/A	89.17	N/A	2912.57	N/A	114.4	N/A
31023	Experiment	Group	C9.fcs	C9	Experiment	None		R4	RL1-H		412	50	8.24	1.812	13.034	4550	N/A	3288	N/A	5040	N/A	3952.13	N/A	86.87	N/A	3389.96	N/A	103.12	N/A
31023	Experiment	Group	C10.fcs	C10	Experiment	None		R4	RL1-H		319	50	6.38	1.223	10.264	3481	N/A	2771	N/A	1823	N/A	2968.75	N/A	85.28	N/A	2741.33	N/A	98.93	N/A
31023	Experiment	Group	D9.fcs	D9	Experiment	None		R4	RL1-H		90	50	1.8	0.225	2.156	4051	N/A	2747	N/A	408	N/A	3733.13	N/A	92.15	N/A	3288.41	N/A	119.71	N/A
31023	Experiment	Group	D10.fcs	D10	Experiment	None		R4	RL1-H		54	50	1.08	0.18	1.232	3054	N/A	847	N/A	388	N/A	3807.47	N/A	124.66	N/A	703.49	N/A	83.11	N/A
31023	Experiment	Group	E9.fcs	E9	Experiment	None		R4	RL1-H		1783	50	35.66	4.457	35.589	4305	N/A	3264	N/A	5613	N/A	3767.68	N/A	87.51	N/A	2803.6	N/A	85.89	N/A
31023	Experiment	Group	E10.fcs	E10	Experiment	None		R4	RL1-H		404	50	8.08	1.18	10.158	3236	N/A	2475	N/A	1133	N/A	2797.19	N/A	86.44	N/A	2482.61	N/A	100.31	N/A
31023	Experiment	Group	F9.fcs	F9	Experiment	None		R4	RL1-H		64	50	1.28	0.232	2.696	4280	N/A	3275	N/A	520	N/A	3804.59	N/A	88.89	N/A	3481.89	N/A	106.32	N/A
31023	Experiment	Group	F10.fcs	F10	Experiment	None		R4	RL1-H		18	50	0.36	0.118	0.579	1866	N/A	1334	N/A	381	N/A	1522.85	N/A	81.63	N/A	1218.7	N/A	91.39	N/A
31023	Experiment	Group	G9.fcs	G9	Experiment	None		R4	RL1-H		39	50	0.78	0.63	4.588	8190	N/A	7061	N/A	8719	N/A	9178.42	N/A	112.07	N/A	8699.9	N/A	123.21	N/A
31023	Experiment	Group	G10.fcs	G10	Experiment	None		R4	RL1-H		340	50	6.8	1.596	11.307	4307	N/A	3247	N/A	410	N/A	4048.95	N/A	94.02	N/A	3283.96	N/A	101.14	N/A
31023	Experiment	Group	H9.fcs	H9	Experiment	None		R4	RL1-H		945	50	18.9	4.783	14.552	3566	N/A	2679	N/A	3222	N/A	3092.16	N/A	86.71	N/A	2385.5	N/A	89.04	N/A
31023	Experiment	Group	H10.fcs	H10	Experiment	None		R4	RL1-H		59	50	1.18	0.301	2.754	3440	N/A	2563	N/A	380	N/A	3488.29	N/A	101.4	N/A	2828.8	N/A	110.37	N/A
31023	Experiment	Group	A11.fcs	A11	Experiment	None		R4	RL1-H		748	50	14.96	2.517	18.081	3915	N/A	3151	N/A	6425	N/A	3160.31	N/A	80.72	N/A	2847.33	N/A	90.38	N/A
31023	Experiment	Group	B11.fcs	B11	Experiment	None		R4	RL1-H		632	50	12.64	2.776	19.591	4407	N/A	3481	N/A	3396	N/A	3702.12	N/A	84	N/A	3275.06	N/A	94.1	N/A
31023	Experiment	Group	C11.fcs	C11	Experiment	None		R4	RL1-H		0	24	0	0	0	N/A	N/A	N/A	N/A	N/A	N/A	N/A	N/A	N/A	N/A	N/A	N/A	N/A	N/A
31023	Experiment	Group	D11.fcs	D11	Experiment	None		R4	RL1-H		0	8	0	0	0	N/A	N/A	N/A	N/A	N/A	N/A	N/A	N/A	N/A	N/A	N/A	N/A	N/A	N/A
31023	Experiment	Group	G3.fcs	G3	Experiment	None		R5	RL1-H	SSC-A	688	50	13.76	2.016	10.098	3535	130709	2362	113764	5782	89049	3770.28	67085.4	106.65	51.32	2634.58	49346.1	111.56	43.38
31023	Experiment	Group	G4.fcs	G4	Experiment	None		R5	RL1-H	SSC-A	131	50	2.62	0.428	3.482	3306	130455	2716	117897	3008	113812	3005.2	59910.6	90.89	45.92	2757.64	49041.4	101.53	41.6
31023	Experiment	Group	G5.fcs	G5	Experiment	None		R5	RL1-H	SSC-A	977	50	19.54	2.84	11.67	3712	128395	2728	115594	4648	80971	3523.9	65790.4	94.92	51.24	2653.85	49979.9	97.28	43.24
31023	Experiment	Group	G6.fcs	G6	Experiment	None		R5	RL1-H	SSC-A	272	50	5.44	2.508	8.278	5431	411197	4353	422641	6222	412489	4772.84	166271	87.88	40.44	4206.14	190098	96.64	44.98
31023	Experiment	Group	G7.fcs	G7	Experiment	None		R5	RL1-H	SSC-A	2447	50	48.94	6.117	30.05	5941	153266	5540	134130	10453	89279	4237.84	81439.8	71.34	53.14	5057.15	59175	91.28	44.12
31023	Experiment	Group	G8.fcs	G8	Experiment	None		R5	RL1-H	SSC-A	769	50	15.38	2.8	21.074	6406	186970	5405	160226	6863	95232	4833.44	103525	75.46	55.37	5122.38	81904.8	94.77	51.12
31023	Experiment	Group	H3.fcs	H3	Experiment	None		R5	RL1-H	SSC-A	192	50	3.84	0.963	6.473	4594	149541	3473	134626	5622	159198	4336.55	74646.7	94.4	49.92	3662.02	49811.7	105.46	37
31023	Experiment	Group	H4.fcs	H4	Experiment	None		R5	RL1-H	SSC-A	1043	50	20.86	3.244	11.621	3323	126742	2537	110333	2517	76591	2975.37	63142.3	89.54	49.82	2235.76	47631.5	88.13	43.17
31023	Experiment	Group	H5.fcs	H5	Experiment	None		R5	RL1-H	SSC-A	366	50	7.32	1.195	5.078	3251	119734	2446	104718	3626	73109	3093.96	64112.8	95.16	53.55	2487.8	42730.8	101.71	40.81
31023	Experiment	Group	H6.fcs	H6	Experiment	None		R5	RL1-H	SSC-A	577	50	11.54	2.398	9.588	2923	115529	2252	100274	3684	80862	2511.29	55707.5	85.91	48.22	2066.74	39030.9	91.77	38.92
31023	Experiment	Group	H7.fcs	H7	Experiment	None		R5	RL1-H	SSC-A	249	50	4.98	0.638	2.88	4021	169963	3274	150290	9505	101141	3458.02	89449.7	85.99	52.63	3420.36	61261	104.47	40.76
31023	Experiment	Group	H8.fcs	H8	Experiment	None		R5	RL1-H	SSC-A	41	50	0.82	0.134	1.451	3698	151446	3408	153147	707	156694	2777.42	62089.7	75.1	41	1942.21	74416.1	56.99	48.59
31023	Experiment	Group	A3.fcs	A3	Experiment	None		R5	RL1-H	SSC-A	500	38	13.158	1.25	7.552	3814	139328	2707	120101	2704	86652	3712.48	76911.2	97.33	55.2	2707.97	52661.2	100.04	43.85
31023	Experiment	Group	A4.fcs	A4	Experiment	None		R5	RL1-H	SSC-A	404	50	8.08	1.466	9.875	4832	132932	3549	117909	10012	86902	4341.67	65074.4	89.85	48.95	3786.56	47194.9	106.71	40.03
31023	Experiment	Group	A5.fcs	A5	Experiment	None		R5	RL1-H	SSC-A	174	50	3.48	0.59	4.458	4171	175577	3369	147694	6940	140306	3437.83	103500	82.43	58.95	3583.44	64975.7	106.37	43.99
31023	Experiment	Group	A6.fcs	A6	Experiment	None		R5	RL1-H	SSC-A	591	50	11.82	8.369	22.327	4810	388272	4229	382631	3976	411951	4098.51	136374	85.2	35.12	3660.54	134564	86.56	35.17
31023	Experiment	Group	A7.fcs	A7	Experiment	None		R5	RL1-H	SSC-A	1504	50	30.08	4.17	21.421	5085	132862	3962	117317	6342	78768	4592.87	66690.4	90.32	50.2	4309.18	51409.2	108.78	43.82
31023	Experiment	Group	A8.fcs	A8	Experiment	None		R5	RL1-H	SSC-A	825	50	16.5	2.722	14.635	4775	149389	3704	130117	7245	117712	4243.36	78723.2	88.86	52.7	4103.84	57025.2	110.79	43.83
31023	Experiment	Group	B3.fcs	B3	Experiment	None		R5	RL1-H	SSC-A	31	50	0.62	0.134	0.765	3513	161330	2393	131547	572	119890	3281.22	91642.6	93.4	56.8	2415.16	70682.9	100.93	53.73
31023	Experiment	Group	B4.fcs	B4	Experiment	None		R5	RL1-H	SSC-A	26	50	0.52	0.1	0.801	3571	186812	2290	154129	353	92139	3671.64	82884.4	102.81	44.37	2010.41	73178.9	87.81	47.48
31023	Experiment	Group	B5.fcs	B5	Experiment	None		R5	RL1-H	SSC-A	394	33	11.939	0.985	5.563	4588	177640	3627	156752	5316	142277	4207.11	90662.2	91.69	51.04	3453.72	73680.8	95.22	47
31023	Experiment	Group	B6.fcs	B6	Experiment	None		R5	RL1-H	SSC-A	208	50	4.16	0.562	2.694	4099	165215	2536	149895	686	131885	4129.67	84371.6	100.74	51.07	2895.52	64255.1	114.18	42.87
31023	Experiment	Group	B7.fcs	B7	Experiment	None		R5	RL1-H	SSC-A	147	50	2.94	0.367	2.796	4433	150622	3046	130442	745	83580	4071.06	75634.7	91.84	50.21	3095.67	58629.4	101.63	44.95
31023	Experiment	Group	B8.fcs	B8	Experiment	None		R5	RL1-H	SSC-A	113	50	2.26	0.447	2.58	3838	162452	2727	145527	7987	181446	3621.65	77842.5	94.35	47.92	2885.14	68892	105.8	47.34
31023	Experiment	Group	C3.fcs	C3	Experiment	None		R5	RL1-H	SSC-A	338	50	6.76	0.845	5.433	3571	155478	2413	120716	867	78690	3604.65	101870	100.95	65.52	2467.05	62820	102.24	52.04
31023	Experiment	Group	C4.fcs	C4	Experiment	None		R5	RL1-H	SSC-A	49	50	0.98	0.226	1.479	4246	190819	3173	163751	598	202283	3984.17	105243	93.84	55.15	3097.15	80847.7	97.61	49.37
31023	Experiment	Group	C5.fcs	C5	Experiment	None		R5	RL1-H	SSC-A	154	50	3.08	0.528	6.452	3316	171030	2194	145097	1616	201780	2990.91	96740.8	90.21	56.56	2025.97	73403.5	92.34	50.59
31023	Experiment	Group	C6.fcs	C6	Experiment	None		R5	RL1-H	SSC-A	413	50	8.26	4.753	17.522	3662	348485	3159	339982	3166	357421	3091.02	134400	84.41	38.57	2736.88	125309	86.64	36.86
31023	Experiment	Group	C7.fcs	C7	Experiment	None		R5	RL1-H	SSC-A	2026	50	40.52	5.533	26.166	5046	145460	4039	125078	8290	90935	4200.88	81798.5	83.24	56.23	4231.34	58251.3	104.76	46.57
31023	Experiment	Group	C8.fcs	C8	Experiment	None		R5	RL1-H	SSC-A	1098	50	21.96	3.627	21.859	4801	159453	3675	135392	2389	95473	4150.39	84344.9	86.45	52.9	3750.24	64780	102.05	47.85
31023	Experiment	Group	D3.fcs	D3	Experiment	None		R5	RL1-H	SSC-A	18	50	0.36	0.071	0.522	2371	211682	2284	192426	400	124441	1831.94	112472	77.26	53.13	2087.5	153016	91.4	79.52
31023	Experiment	Group	D4.fcs	D4	Experiment	None		R5	RL1-H	SSC-A	58	50	1.16	0.148	1.211	3965	182299	2540	176041	1610	77277	3972.99	69514.1	100.21	38.13	2667.2	78905.4	105.03	44.82
31023	Experiment	Group	D5.fcs	D5	Experiment	None		R5	RL1-H	SSC-A	362	43	8.419	0.905	5.783	3531	174168	2931	154899	2551	148999	2811.51	89793	79.62	51.56	2811.75	64306.3	95.95	41.51
31023	Experiment	Group	D6.fcs	D6	Experiment	None		R5	RL1-H	SSC-A	69	50	1.38	0.192	0.934	4452	174967	4090	150008	4894	105175	3333.38	94059.2	74.87	53.76	3616.06	70638.5	88.41	47.09
31023	Experiment	Group	D7.fcs	D7	Experiment	None		R5	RL1-H	SSC-A	222	41	5.415	0.555	3.823	3454	184294	2476	163460	2394	109342	2961.46	104272	85.74	56.58	2530.06	80304.3	102.18	49.13
31023	Experiment	Group	D8.fcs	D8	Experiment	None		R5	RL1-H	SSC-A	47	50	0.94	0.136	0.902	3392	200714	2417	185086	652	84345	3150.8	101868	92.89	50.75	2778.39	97663.3	114.95	52.77
31023	Experiment	Group	E3.fcs	E3	Experiment	None		R5	RL1-H	SSC-A	276	50	5.52	0.741	5.207	3030	146092	2031	120480	409	82824	2866.38	88476.7	94.59	60.56	2160.89	58289.9	106.42	48.38
31023	Experiment	Group	E4.fcs	E4	Experiment	None		R5	RL1-H	SSC-A	32	50	0.64	0.123	0.685	2575	191836	1887	157543	405	75479	2161.87	121468	83.95	63.32	2168.3	92085.8	114.91	58.45
31023	Experiment	Group	E5.fcs	E5	Experiment	None		R5	RL1-H	SSC-A	103	50	2.06	0.281	2.932	2815	195931	1617	162756	867	95480	2735.18	96983.1	97.17	49.5	1687.2	88196.9	104.34	54.19
31023	Experiment	Group	E6.fcs	E6	Experiment	None		R5	RL1-H	SSC-A	439	50	8.78	3.855	10.818	4260	445205	3963	443359	4572	521591	3084.68	127106	72.41	28.55	3117.91	120104	78.68	27.09
31023	Experiment	Group	E7.fcs	E7	Experiment	None		R5	RL1-H	SSC-A	1782	50	35.64	4.455	25.07	5648	156867	4837	136446	7965	91310	4472.81	84942.3	79.19	54.15	4835.5	60049.8	99.98	44.01
31023	Experiment	Group	E8.fcs	E8	Experiment	None		R5	RL1-H	SSC-A	899	50	17.98	2.516	16.873	5238	185679	4242	162069	5356	89209	4354.25	102966	83.13	55.45	3905.17	78651.9	92.06	48.53
31023	Experiment	Group	F3.fcs	F3	Experiment	None		R5	RL1-H	SSC-A	84	50	1.68	0.275	1.629	4145	159256	3399	137511	3411	89135	3367.29	83501.6	81.24	52.43	3682.78	71282.7	108.36	51.84
31023	Experiment	Group	F4.fcs	F4	Experiment	None		R5	RL1-H	SSC-A	115	50	2.3	0.287	2.348	3691	167399	2784	150184	4328	121861	2754.46	84201.3	74.62	50.3	2533.76	67722.2	91.01	45.09
31023	Experiment	Group	F5.fcs	F5	Experiment	None		R5	RL1-H	SSC-A	215	38	5.658	0.537	3.447	3179	162002	2513	143983	2964	154403	2629.75	88424.3	82.72	54.58	2220.93	55593.1	88.38	38.61
31023	Experiment	Group	F6.fcs	F6	Experiment	None		R5	RL1-H	SSC-A	23	50	0.46	0.078	0.424	3611	232464	1727	225906	389	124196	5091.09	108735	141	46.78	1571.56	133195	91	58.96
31023	Experiment	Group	F7.fcs	F7	Experiment	None		R5	RL1-H	SSC-A	202	50	4.04	0.505	3.196	3086	189824	2051	164016	4347	146881	3085.71	100366	100	52.87	2192.02	78279.1	106.88	47.73
31023	Experiment	Group	F8.fcs	F8	Experiment	None		R5	RL1-H	SSC-A	25	50	0.5	0.123	0.756	3069	264844	1758	270586	970	270965	3630.04	145037	118.27	54.76	1693.13	164180	96.31	60.68
31023	Experiment	Group	A9.fcs	A9	Experiment	None		R5	RL1-H	SSC-A	444	50	8.88	1.579	10.792	4473	141152	3436	124490	3831	101274	4012.76	69993.8	89.72	49.59	3380.33	51885.8	98.39	41.68
31023	Experiment	Group	A10.fcs	A10	Experiment	None		R5	RL1-H	SSC-A	720	50	14.4	1.8	12.987	3997	150919	3217	135088	3843	136466	3403.86	79034.3	85.15	52.37	3482.63	60747.3	108.26	44.97
31023	Experiment	Group	B9.fcs	B9	Experiment	None		R5	RL1-H	SSC-A	21	50	0.42	0.159	1.35	4418	137679	3755	121920	352	109742	3235.81	48222.6	73.24	35.03	3577.51	20814.2	95.27	17.07
31023	Experiment	Group	B10.fcs	B10	Experiment	None		R5	RL1-H	SSC-A	147	50	2.94	0.561	3.988	3550	171505	2378	145478	4507	115794	3232.42	96875.7	91.06	56.49	2803.6	71072.9	117.9	48.85
31023	Experiment	Group	C9.fcs	C9	Experiment	None		R5	RL1-H	SSC-A	426	50	8.52	1.874	13.477	4410	147212	3148	132440	5040	101326	3959.79	67481.1	89.79	45.84	3373.66	54989.6	107.17	41.52
31023	Experiment	Group	C10.fcs	C10	Experiment	None		R5	RL1-H	SSC-A	334	50	6.68	1.281	10.746	3336	160529	2585	141447	1823	146407	2977.03	87822.8	89.23	54.71	2833.99	66638.4	109.63	47.11
31023	Experiment	Group	D9.fcs	D9	Experiment	None		R5	RL1-H	SSC-A	93	50	1.86	0.233	2.228	3928	168638	2587	159270	408	72413	3734.14	80631.4	95.07	47.81	3125.32	80502.2	120.81	50.54
31023	Experiment	Group	D10.fcs	D10	Experiment	None		R5	RL1-H	SSC-A	40	50	0.8	0.134	0.913	3985	202022	3039	173214	4281	193422	4034.6	101581	101.26	50.28	3341.78	118886	109.96	68.64
31023	Experiment	Group	E9.fcs	E9	Experiment	None		R5	RL1-H	SSC-A	1796	50	35.92	4.49	35.848	4276	177137	3223	151226	5613	123973	3769.67	94149.6	88.16	53.15	2825.09	66994.2	87.65	44.3
31023	Experiment	Group	E10.fcs	E10	Experiment	None		R5	RL1-H	SSC-A	406	50	8.12	1.186	10.209	3221	159002	2463	135966	1133	113728	2798.69	89936.1	86.9	56.56	2466.31	56080.8	100.13	41.25
31023	Experiment	Group	F9.fcs	F9	Experiment	None		R5	RL1-H	SSC-A	66	50	1.32	0.239	2.78	4159	165630	3268	150977	520	93170	3808.84	78328.8	91.58	47.29	3539.71	82179.8	108.33	54.43
31023	Experiment	Group	F10.fcs	F10	Experiment	None		R5	RL1-H	SSC-A	19	50	0.38	0.124	0.611	1786	209305	1291	183992	359	81806	1520.49	134539	85.16	64.28	1257.24	106894	97.39	58.1
31023	Experiment	Group	G9.fcs	G9	Experiment	None		R5	RL1-H	SSC-A	41	50	0.82	0.662	4.824	7800	257863	5480	230391	8719	192444	9113.95	127503	116.84	49.45	7074.97	129932	129.11	56.4
31023	Experiment	Group	G10.fcs	G10	Experiment	None		R5	RL1-H	SSC-A	343	50	6.86	1.61	11.407	4271	161511	3181	140370	410	81234	4048.53	80675.9	94.78	49.95	3217.24	60193.6	101.14	42.88
31023	Experiment	Group	H9.fcs	H9	Experiment	None		R5	RL1-H	SSC-A	1010	50	20.2	5.112	15.553	3354	101757	2486	88839	3222	64659	3098.26	50178.5	92.37	49.31	2383.28	33567.6	95.89	37.78
31023	Experiment	Group	H10.fcs	H10	Experiment	None		R5	RL1-H	SSC-A	58	50	1.16	0.296	2.708	3492	173011	2627	161890	380	87730	3495.26	79256.5	100.08	45.81	2785.06	86165	106.04	53.22
31023	Experiment	Group	A11.fcs	A11	Experiment	None		R5	RL1-H	SSC-A	775	50	15.5	2.608	18.733	3789	150489	3069	129862	6425	94796	3175.04	77187.7	83.79	51.29	2929.62	53370.6	95.46	41.1
31023	Experiment	Group	B11.fcs	B11	Experiment	None		R5	RL1-H	SSC-A	652	50	13.04	2.864	20.211	4281	138591	3395	122745	3396	95515	3713.72	73364.3	86.76	52.94	3354.38	51154.9	98.82	41.68
31023	Experiment	Group	C11.fcs	C11	Experiment	None		R5	RL1-H	SSC-A	0	24	0	0	0	N/A	N/A	N/A	N/A	N/A	N/A	N/A	N/A	N/A	N/A	N/A	N/A	N/A	N/A
31023	Experiment	Group	D11.fcs	D11	Experiment	None		R5	RL1-H	SSC-A	0	8	0	0	0	N/A	N/A	N/A	N/A	N/A	N/A	N/A	N/A	N/A	N/A	N/A	N/A	N/A	N/A

## Sheet: R2-live
Sample	Gate	X Parameter	Count	Volume	Concentration	%Total	%Gated	X Mean	Y Mean	X Median
G3	R2	VL1-H	6963	50	139.26	20.401	77.53	406	N/A	242
G4	R2	VL1-H	3831	50	76.62	12.508	82.761	422	N/A	267				G3	G4	G5	G6	G7	G8	9
G5	R2	VL1-H	8674	50	173.48	25.215	80.839	401	N/A	256
G6	R2	VL1-H	3338	50	66.76	30.773	95.371	478	N/A	306
G7	R2	VL1-H	8344	50	166.88	20.86	79.763	414	N/A	263			A	73.654	76.719	72.781	94.944	77.246	78.596	76.976	72.02	69.876
G8	R2	VL1-H	3751	50	75.02	13.655	77.757	499	N/A	314			B	85.418	81.403	74.834	83.005	80.252	81.875	81.766	81.574	73.404
H3	R2	VL1-H	3019	50	60.38	15.149	77.49	425	N/A	282			C	74.779	80.66	65.389	93.146	75.506	76.677	75.363	73.895	99.984
H4	R2	VL1-H	9332	50	186.64	29.026	81.289	407	N/A	262			D	85.331	81.794	75.137	84.162	79.619	81.192	76.049	82.64	99.986
H5	R2	VL1-H	7408	50	148.16	24.196	85.296	369	N/A	246			E	75.195	86.759	76.945	96.481	76.469	78.853	74.409	75.856
H6	R2	VL1-H	6232	50	124.64	25.895	86.184	386	N/A	256			F	79.842	78.731	76.545	86.477	81.856	87.318	75.384	88.134
H7	R2	VL1-H	8882	50	177.64	22.757	84.285	437	N/A	300			G	77.53	82.761	80.839	95.371	79.763	77.757	92.332	78.837
H8	R2	VL1-H	2853	50	57.06	9.325	79.162	455	N/A	275			H	77.49	81.289	85.296	86.184	84.285	79.162	84.511	81.698
A3	R2	VL1-H	6855	38	180.395	17.137	73.654	463	N/A	277
A4	R2	VL1-H	4172	50	83.44	15.138	76.719	422	N/A	254
A5	R2	VL1-H	3976	50	79.52	13.483	72.781	434	N/A	274				TR04984244	TR04696564	TR06790041	TR06790045	TR06788757	TR06784348	TR06782125	TR06709466	TR06779925	TR06779972	TR04696564 (old)	TR06682164	Pomalidomide	Avadomide	Idoxurindin	DMSO
A6	R2	VL1-H	2704	50	54.08	38.289	94.944	421	N/A	268			10 uM	77.49	81.289	85.296	86.184	84.285	79.162	84.511	81.698	77.53	82.761	80.839	95.371	79.763	77.757	92.332	78.837
A7	R2	VL1-H	7180	50	143.6	19.908	77.246	434	N/A	266			3.3 uM	79.842	78.731	76.545	86.477	81.856	87.318	75.384	88.134	75.195	86.759	76.945	96.481	76.469	78.853	74.409	75.856
A8	R2	VL1-H	5743	50	114.86	18.95	78.596	425	N/A	285			1.1 uM	85.331	81.794	75.137	84.162	79.619	81.192	76.049	82.64	74.779	80.66	65.389	93.146	75.506	76.677	75.363	73.895
B3	R2	VL1-H	4112	50	82.24	17.805	85.418	341	N/A	219			0.37 uM	85.418	81.403	74.834	83.005	80.252	81.875	81.766	81.574	73.654	76.719	72.781	94.944	77.246	78.596	76.976	72.02
B4	R2	VL1-H	3296	50	65.92	12.715	81.403	399	N/A	243
B5	R2	VL1-H	7339	33	222.394	18.348	74.834	459	N/A	297															DMSO	Pomalidomide	Avadomide	Idoxurindin
B6	R2	VL1-H	7917	50	158.34	21.407	83.005	411	N/A	269														0.01 uM	72.02	77.246	78.596	76.976
B7	R2	VL1-H	5352	50	107.04	13.38	80.252	440	N/A	269														0.1 uM	73.895	75.506	76.677	75.363
B8	R2	VL1-H	4445	50	88.9	17.567	81.875	415	N/A	266														1 uM	75.856	76.469	78.853	74.409
C3	R2	VL1-H	6357	50	127.14	15.893	74.779	473	N/A	285														10 uM	78.837	79.763	77.757	92.332
C4	R2	VL1-H	3374	50	67.48	15.589	80.66	404	N/A	241
C5	R2	VL1-H	2422	50	48.44	8.298	65.389	460	N/A	264
C6	R2	VL1-H	2392	50	47.84	27.529	93.146	417	N/A	270
C7	R2	VL1-H	7944	50	158.88	21.695	75.506	398	N/A	250
C8	R2	VL1-H	5109	50	102.18	16.876	76.677	427	N/A	273
D3	R2	VL1-H	3496	50	69.92	13.729	85.331	373	N/A	231
D4	R2	VL1-H	4870	50	97.4	12.433	81.794	416	N/A	251
D5	R2	VL1-H	6446	43	149.907	16.115	75.137	451	N/A	282
D6	R2	VL1-H	7535	50	150.7	20.95	84.162	403	N/A	252
D7	R2	VL1-H	5938	41	144.829	14.845	79.619	473	N/A	299
D8	R2	VL1-H	5314	50	106.28	15.336	81.192	442	N/A	273
E3	R2	VL1-H	5408	50	108.16	14.515	75.195	472	N/A	282
E4	R2	VL1-H	4757	50	95.14	18.272	86.759	361	N/A	227
E5	R2	VL1-H	3571	50	71.42	9.742	76.945	461	N/A	280
E6	R2	VL1-H	4112	50	82.24	36.105	96.481	445	N/A	301
E7	R2	VL1-H	7302	50	146.04	18.255	76.469	440	N/A	278
E8	R2	VL1-H	5433	50	108.66	15.205	78.853	483	N/A	320
F3	R2	VL1-H	5264	50	105.28	17.202	79.842	396	N/A	243
F4	R2	VL1-H	4990	50	99.8	12.475	78.731	433	N/A	271
F5	R2	VL1-H	6416	38	168.842	16.04	76.545	452	N/A	285
F6	R2	VL1-H	5506	50	110.12	18.606	86.477	397	N/A	248
F7	R2	VL1-H	6483	50	129.66	16.207	81.856	476	N/A	300
F8	R2	VL1-H	3360	50	67.2	16.574	87.318	398	N/A	244
A9	R2	VL1-H	4169	50	83.38	14.829	76.976	429	N/A	284
A10	R2	VL1-H	5668	50	113.36	14.17	72.02	477	N/A	303
B9	R2	VL1-H	1574	50	31.48	11.952	81.766	375	N/A	233
B10	R2	VL1-H	3732	50	74.64	14.238	81.574	479	N/A	311
C9	R2	VL1-H	3218	50	64.36	14.156	75.363	414	N/A	259
C10	R2	VL1-H	3142	50	62.84	12.047	73.895	462	N/A	296
D9	R2	VL1-H	4258	50	85.16	10.645	76.049	445	N/A	272
D10	R2	VL1-H	4451	50	89.02	14.865	82.64	435	N/A	272
E9	R2	VL1-H	5129	50	102.58	12.822	74.409	435	N/A	265
E10	R2	VL1-H	4053	50	81.06	11.837	75.856	458	N/A	285
F9	R2	VL1-H	2404	50	48.08	8.715	75.384	464	N/A	292
F10	R2	VL1-H	3164	50	63.28	20.716	88.134	394	N/A	259
G9	R2	VL1-H	867	50	17.34	14.009	92.332	392	N/A	258
G10	R2	VL1-H	3051	50	61.02	14.32	78.837	482	N/A	311
H9	R2	VL1-H	6733	50	134.66	34.076	84.511	350	N/A	241
H10	R2	VL1-H	2165	50	43.3	11.041	81.698	426	N/A	269
A11	R2	VL1-H	4210	50	84.2	14.165	69.876	478	N/A	300
B11	R2	VL1-H	3276	50	65.52	14.392	73.404	442	N/A	273
C11	R2	VL1-H	6319	24	263.292	15.797	99.984	219	N/A	169
D11	R2	VL1-H	7142	8	892.75	17.855	99.986	222	N/A	187

## Sheet: R4-HbF
Sample	Gate	X Parameter	Count	Volume	Concentration	%Total	%Gated	X Mean	Y Mean	X Median
G3	R4	RL1-H	640	50	12.8	1.875	9.394	3780	N/A	2607
G4	R4	RL1-H	125	50	2.5	0.408	3.323	3451	N/A	2937					G3	G4	G5	G6	G7	G8	9	10	11
G5	R4	RL1-H	924	50	18.48	2.686	11.037	3909	N/A	2919			A		7.325	9.435	4.407	22.554	20.439	14.21	10.404	12.608	18.081
G6	R4	RL1-H	279	50	5.58	2.572	8.491	5305	N/A	4277			B		0.74	0.77	5.464	2.59	2.739	2.535	1.35	3.907	19.591
G7	R4	RL1-H	2410	50	48.2	6.025	29.596	6028	N/A	5684			C		5.24	1.449	6.284	17.989	25.404	21.581	13.034	10.264	0
G8	R4	RL1-H	768	50	15.36	2.796	21.047	6414	N/A	5417			D		0.522	1.211	5.671	0.921	3.771	0.864	2.156	1.232	0
H3	R4	RL1-H	192	50	3.84	0.963	6.473	4595	N/A	3473			E		5.056	0.664	2.904	11.163	24.634	16.836	35.589	10.158
H4	R4	RL1-H	1010	50	20.2	3.141	11.253	3424	N/A	2679			F		1.61	2.348	3.447	0.461	3.212	0.726	2.696	0.579
H5	R4	RL1-H	344	50	6.88	1.124	4.772	3445	N/A	2610			G		9.394	3.323	11.037	8.491	29.596	21.047	4.588	11.307
H6	R4	RL1-H	549	50	10.98	2.281	9.123	3058	N/A	2407			H		6.473	11.253	4.772	9.123	3.088	1.522	14.552	2.754
H7	R4	RL1-H	267	50	5.34	0.684	3.088	3779	N/A	2856					TR06779925	TR06779972	TR04696564 (old)	TR06682164	Pomalidomide	Avadomide	Idoxurindin	DMSO
H8	R4	RL1-H	43	50	0.86	0.141	1.522	3544	N/A	3206		B0506876	1	TR04984244	10	3.3	1	0.37	10	3.3	1	0.37	TR06779925	9	B0508568
A3	R4	RL1-H	485	38	12.763	1.212	7.325	3924	N/A	2757		B0507271	2	TR04696564	10	3.3	1	0.37	10	3.3	1	0.37	TR06779972	10	B0507237
A4	R4	RL1-H	386	50	7.72	1.401	9.435	5043	N/A	3802		B0507241	3	TR06790041	10	3.3	1	0.37	10	3.3	1	0.37	TR04696564 (old)	11
A5	R4	RL1-H	172	50	3.44	0.583	4.407	4216	N/A	3378		B0507300	4	TR06790045	10	3.3	1	0.37	1	0.1	0.01	0.001	TR06682164	12
A6	R4	RL1-H	597	50	11.94	8.454	22.554	4766	N/A	4213		B0507285	5	TR06788757	10	3.3	1	0.37	10	1	0.1	0.01	Pomalidomide	13
A7	R4	RL1-H	1435	50	28.7	3.979	20.439	5316	N/A	4183		B0507248	6	TR06784348	10	3.3	1	0.37	10	1	0.1	0.01	Avadomide	14
A8	R4	RL1-H	801	50	16.02	2.643	14.21	4910	N/A	3929		B0507251	7	TR06782125	10	3.3	1	0.37	10	1	0.1	0.01	Idoxurindin	15
B3	R4	RL1-H	30	50	0.6	0.13	0.74	3618	N/A	2401		B0507234	8	TR06709466	10	3.3	1	0.37					DMSO	16
B4	R4	RL1-H	25	50	0.5	0.096	0.77	3700	N/A	2507
B5	R4	RL1-H	387	33	11.727	0.968	5.464	4666	N/A	3672				DMSO		20 ul	20 ul	20 ul
B6	R4	RL1-H	200	50	4	0.541	2.59	4252	N/A	2809				10 uM compound	30 ul
B7	R4	RL1-H	144	50	2.88	0.36	2.739	4520	N/A	3295				Diluted compound		10 ul	10 ul	10 ul
B8	R4	RL1-H	111	50	2.22	0.439	2.535	3904	N/A	2737
C3	R4	RL1-H	326	50	6.52	0.815	5.24	3691	N/A	2584					TR04984244	TR04696564	TR06790041	TR06790045	TR06788757	TR06784348	TR06782125	TR06709466	TR06779925	TR06779972	TR04696564 (old)	TR06682164	Pomalidomide	Avadomide	Idoxurindin	DMSO
C4	R4	RL1-H	48	50	0.96	0.222	1.449	4328	N/A	3201				10 uM	6.473	11.253	4.772	9.123	3.088	1.522	14.552	2.754	9.394	3.323	11.037	8.491	29.596	21.047	4.588	11.307
C5	R4	RL1-H	150	50	3	0.514	6.284	3397	N/A	2261				3.3 uM	1.61	2.348	3.447	0.461	3.212	0.726	2.696	0.579	5.056	0.664	2.904	11.163	24.634	16.836	35.589	10.158
C6	R4	RL1-H	424	50	8.48	4.88	17.989	3578	N/A	3106				1.1 uM	0.522	1.211	5.671	0.921	3.771	0.864	2.156	1.232	5.24	1.449	6.284	17.989	25.404	21.581	13.034	10.264
C7	R4	RL1-H	1967	50	39.34	5.372	25.404	5189	N/A	4195				0.37 uM	0.74	0.77	5.464	2.59	2.739	2.535	1.35	3.907	7.325	9.435	4.407	22.554	20.439	14.21	10.404	12.608
C8	R4	RL1-H	1084	50	21.68	3.581	21.581	4860	N/A	3712					TR04984244	TR04696564	TR06790041	TR06790045	TR06788757	TR06784348	TR06782125	TR06709466	TR06779925	TR06779972	TR04696564 (old)		DMSO	Pomalidomide	Avadomide	Idoxuridin
D3	R4	RL1-H	18	50	0.36	0.071	0.522	2371	N/A	2284				0.37 uM												0.01 uM	12.608	20.439	14.21	10.404
D4	R4	RL1-H	58	50	1.16	0.148	1.211	3969	N/A	2540				1.1 uM												0.1 uM	10.264	25.404	21.581	13.034
D5	R4	RL1-H	355	43	8.256	0.887	5.671	3595	N/A	3013				3.3 uM												1 uM	10.158	24.634	16.836	35.589
D6	R4	RL1-H	68	50	1.36	0.189	0.921	4512	N/A	4207				10 uM												10 uM	11.307	29.596	21.047	4.588
D7	R4	RL1-H	219	41	5.341	0.547	3.771	3498	N/A	2556																	DMSO	TR06428693	TR06444119	TR06554093
D8	R4	RL1-H	45	50	0.9	0.13	0.864	3530	N/A	2725
E3	R4	RL1-H	268	50	5.36	0.719	5.056	3114	N/A	2072
E4	R4	RL1-H	31	50	0.62	0.119	0.664	2648	N/A	1980
E5	R4	RL1-H	102	50	2.04	0.278	2.904	2839	N/A	1695
E6	R4	RL1-H	453	50	9.06	3.978	11.163	4140	N/A	3818
E7	R4	RL1-H	1751	50	35.02	4.378	24.634	5744	N/A	4948
E8	R4	RL1-H	897	50	17.94	2.51	16.836	5249	N/A	4257
F3	R4	RL1-H	83	50	1.66	0.271	1.61	4191	N/A	3411
F4	R4	RL1-H	115	50	2.3	0.287	2.348	3694	N/A	2784
F5	R4	RL1-H	215	38	5.658	0.537	3.447	3180	N/A	2513
F6	R4	RL1-H	25	50	0.5	0.084	0.461	3353	N/A	1586
F7	R4	RL1-H	203	50	4.06	0.507	3.212	3073	N/A	2035
F8	R4	RL1-H	24	50	0.48	0.118	0.726	3185	N/A	1819
A9	R4	RL1-H	428	50	8.56	1.522	10.404	4629	N/A	3689
A10	R4	RL1-H	699	50	13.98	1.748	12.608	4109	N/A	3364
B9	R4	RL1-H	21	50	0.42	0.159	1.35	4420	N/A	3755
B10	R4	RL1-H	144	50	2.88	0.549	3.907	3620	N/A	2546
C9	R4	RL1-H	412	50	8.24	1.812	13.034	4550	N/A	3288
C10	R4	RL1-H	319	50	6.38	1.223	10.264	3481	N/A	2771
D9	R4	RL1-H	90	50	1.8	0.225	2.156	4051	N/A	2747
D10	R4	RL1-H	54	50	1.08	0.18	1.232	3054	N/A	847
E9	R4	RL1-H	1783	50	35.66	4.457	35.589	4305	N/A	3264
E10	R4	RL1-H	404	50	8.08	1.18	10.158	3236	N/A	2475
F9	R4	RL1-H	64	50	1.28	0.232	2.696	4280	N/A	3275
F10	R4	RL1-H	18	50	0.36	0.118	0.579	1866	N/A	1334
G9	R4	RL1-H	39	50	0.78	0.63	4.588	8190	N/A	7061
G10	R4	RL1-H	340	50	6.8	1.596	11.307	4307	N/A	3247
H9	R4	RL1-H	945	50	18.9	4.783	14.552	3566	N/A	2679
H10	R4	RL1-H	59	50	1.18	0.301	2.754	3440	N/A	2563
A11	R4	RL1-H	748	50	14.96	2.517	18.081	3915	N/A	3151
B11	R4	RL1-H	632	50	12.64	2.776	19.591	4407	N/A	3481
C11	R4	RL1-H	0	24	0	0	0	N/A	N/A	N/A
D11	R4	RL1-H	0	8	0	0	0	N/A	N/A	N/A

## Sheet: plate layout
		B0506876	1	TR04984244	10	3.3	1	0.37	10	3.3	1	0.37	TR06779925	9	B0508568
		B0507271	2	TR04696564	10	3.3	1	0.37	10	3.3	1	0.37	TR06779972	10	B0507237
		B0507241	3	TR06790041	10	3.3	1	0.37	10	3.3	1	0.37	TR04696564 (old)	11
		B0507300	4	TR06790045	10	3.3	1	0.37	1	0.1	0.01	0.001	TR06682164	12
		B0507285	5	TR06788757	10	3.3	1	0.37	10	1	0.1	0.01	Pomalidomide	13
		B0507248	6	TR06784348	10	3.3	1	0.37	10	1	0.1	0.01	Avadomide	14
		B0507251	7	TR06782125	10	3.3	1	0.37	10	1	0.1	0.01	Idoxurindin	15
		B0507234	8	TR06709466	10	3.3	1	0.37					DMSO	16
				DMSO		20 ul	20 ul	20 ul
				10 uM compound	30 ul
				Diluted compound		10 ul	10 ul	10 ul
			TR04984244	TR04696564	TR06790041	TR06790045	TR06788757	TR06784348	TR06782125	TR06709466	TR06779925	TR06779972	TR04696564 (old)	TR06682164	Pomalidomide	Avadomide	Idoxurindin	DMSO
		10 uM
		3.3 uM
		1.1 uM
		0.37 uM
