# Supplementary material for: Identification of small molecule agonists of fetal hemoglobin expression for the treatment of sickle cell disease
Source: PLoS One. 2024 Nov 6;19(11):e0307049. doi: 10.1371/journal.pone.0307049 (PMC11540224; doi:10.1371/journal.pone.0307049)
Supplement: S4 File — Raw data from western blot experiments assaying HUDEP_HBG1_HiBiT reporter cells for expression of key transcription factors and mechanistic proteins in the presence of lead hit drugs. (XLSX) [file pone.0307049.s005.xlsx]

## Sheet: 032123
Sample	Primary	Cap	Peak	Name	Position	MW (kDa)	Height	Area	% Area			Baseline
Sample	Primary	Cap	Peak	Name	Position	MW (kDa)	Height	Area	% Area			Baseline	normalized to DMSO				BCL11A	HRI	HBB	ZBTB7A	CRBN	Ikros
DMSO	BCL11A AB19487	C1:2	2	BCL11A	801	89	11863.9	310312	100			197.4	21.3584	1		DMSO	1	1	1	1	1	1
DMSO	BCL11A AB19487	C1:3	2	BCL11A	794	91	7503.4	187553	100			192.1	16.7401	0.783772		DMSO	0.783772	0.750354	1.01374	0.795792	1.60203	0.946554
UNTREATED	BCL11A AB19487	C1:4	2	BCL11A	804	90	14065.2	371006	100			225.2	14.9004	0.697635		UNTREATED	0.697635	0.801541	0.376042	0.68757	1.3767	0.802081
UNTREATED	BCL11A AB19487	C1:5	2	BCL11A	799	90	7839.4	205655	100			240.8	8.75698	0.410001		UNTREATED	0.410001	0.505419	0.654742	0.488895	1.26502	0.620855
Pamolidomide (10uM)	BCL11A AB19487	C1:6	1	BCL11A	801	91	2401.1	59768.5	100			111.8	4.49874	0.210631		Pamolidomide (10uM)	0.210631	0.770646	1.00128	0.588034	2.39919	0.160295
Pamolidomide (1uM)	BCL11A AB19487	C1:7	1	BCL11A	804	91	4685.4	121870	100			141.3	8.33989	0.390473		Pamolidomide (1uM)	0.390473	0.962099	1.08448	0.646569	2.21296	0.481934
Avadomide (10uM)	BCL11A AB19487	C1:8	1	BCL11A	790	91	1495	38005.2	100			106.7	3.76472	0.176264		Avadomide (10uM)	0.176264	0.755553	1.19359	0.661866	2.93282	0.0689984
Avadomide (1uM)	BCL11A AB19487	C1:9	1	BCL11A	818	91	2440.7	59898.1	100			182.3	5.76414	0.269877		Avadomide (1uM)	0.269877	0.767461	1.34356	0.67976	2.15436	0.251665
Idoxurindin (1uM)	BCL11A AB19487	C1:10	2	BCL11A	799	87	17187.4	438685	100			284.6	19.8914	0.931315		Idoxurindin (1uM)	0.931315	0.780043	0.772898	0.962556	0.648886	0.909719
DMSO	EIF2AK1 ProteinTech 67674-1-Ig	C2:2	1	HRI	766	64	4189	95807.2	100			1548.5	6.5943	1
DMSO	EIF2AK1 ProteinTech 67674-1-Ig	C2:3	1	HRI	765	65	2556.4	55437	100			1299	4.94805	0.750354
UNTREATED	EIF2AK1 ProteinTech 67674-1-Ig	C2:4	1	HRI	771	65	5381.4	131607	100			1257.1	5.2856	0.801541
UNTREATED	EIF2AK1 ProteinTech 67674-1-Ig	C2:5	1	HRI	763	64	3414.7	78271.8	100			1186	3.33288	0.505419
Pamolidomide (10uM)	EIF2AK1 ProteinTech 67674-1-Ig	C2:6	1	HRI	757	64	2352.1	67515.7	100			1041.6	5.08187	0.770646
Pamolidomide (1uM)	EIF2AK1 ProteinTech 67674-1-Ig	C2:7	1	HRI	753	64	3410.7	92709.6	100			1095.2	6.34437	0.962099
Avadomide (10uM)	EIF2AK1 ProteinTech 67674-1-Ig	C2:8	1	HRI	758	64	1821.9	50297.2	100			979.2	4.98234	0.755553
Avadomide (1uM)	EIF2AK1 ProteinTech 67674-1-Ig	C2:9	1	HRI	763	64	2036.4	52590	100			1031.9	5.06087	0.767461
Idoxurindin (1uM)	EIF2AK1 ProteinTech 67674-1-Ig	C2:10	1	HRI	760	64	5234.1	113442	100			1343.4	5.14383	0.780043
DMSO	Beta Hb ab214049	C3:2	2	Beta Hb	490	19	58017.5	874317	100			45.9	60.1782	1
DMSO	Beta Hb ab214049	C3:3	2	Beta Hb	483	18	46523.6	683489	100			33.9	61.0051	1.01374
UNTREATED	Beta Hb ab214049	C3:4	3	Beta Hb	483	19	56431.5	563455	100			46.8	22.6295	0.376042
UNTREATED	Beta Hb ab214049	C3:5	1	Beta Hb	488	18	61394	925325	100			43.1	39.4012	0.654742
Pamolidomide (10uM)	Beta Hb ab214049	C3:6	1	Beta Hb	484	18	54137.3	800525	100			36.4	60.2551	1.00128
Pamolidomide (1uM)	Beta Hb ab214049	C3:7	1	Beta Hb	483	18	62273.2	953672	100			34.5	65.2623	1.08448
Avadomide (10uM)	Beta Hb ab214049	C3:8	2	Beta Hb	484	18	45286.5	725115	100			35.1	71.8284	1.19359
Avadomide (1uM)	Beta Hb ab214049	C3:9	1	Beta Hb	485	18	55301.8	840185	100			27.4	80.8531	1.34356
Idoxurindin (1uM)	Beta Hb ab214049	C3:10	2	Beta Hb	488	19	63377.7	1.02577e+06	100			36.5	46.5116	0.772898
DMSO	GAPDH CST2118L Fetal Hb CST39386	C4:2	1	GAPDH	640	39	1427.2	14528.8	100			55.6
DMSO	GAPDH CST2118L Fetal Hb CST39386	C4:3	1	GAPDH	635	39	1168.4	11203.8	100			59
UNTREATED	GAPDH CST2118L Fetal Hb CST39386	C4:4	1	GAPDH	632	39	2610.1	24899.1	100			63.5
UNTREATED	GAPDH CST2118L Fetal Hb CST39386	C4:5	1	GAPDH	638	39	2346.9	23484.7	100			65.7
Pamolidomide (10uM)	GAPDH CST2118L Fetal Hb CST39386	C4:6	1	GAPDH	631	39	1367.5	13285.6	100			62.9
Pamolidomide (1uM)	GAPDH CST2118L Fetal Hb CST39386	C4:7	1	GAPDH	629	39	1453	14612.9	100			58.9
Avadomide (10uM)	GAPDH CST2118L Fetal Hb CST39386	C4:8	1	GAPDH	629	39	886.7	10095.1	100			61.4
Avadomide (1uM)	GAPDH CST2118L Fetal Hb CST39386	C4:9	1	GAPDH	633	39	1017.8	10391.5	100			58.1
Idoxurindin (1uM)	GAPDH CST2118L Fetal Hb CST39386	C4:10	1	GAPDH	634	39	2099.6	22054	100			52.8
DMSO	ZBTB7A CST50565	C5:2	2	ZBTB7A	744	61	6325	121034	100			40.6	8.33059	1
DMSO	ZBTB7A CST50565	C5:3	1	ZBTB7A	745	61	3824.4	74274.7	100			31.8	6.62942	0.795792
UNTREATED	ZBTB7A CST50565	C5:4	2	ZBTB7A	745	61	7308.1	142619	100			46.7	5.72786	0.68757
UNTREATED	ZBTB7A CST50565	C5:5	1	ZBTB7A	746	61	4657.8	95648.2	100			38.1	4.07279	0.488895
Pamolidomide (10uM)	ZBTB7A CST50565	C5:6	1	ZBTB7A	738	61	3276.9	65081.8	100			41.1	4.89867	0.588034
Pamolidomide (1uM)	ZBTB7A CST50565	C5:7	1	ZBTB7A	743	61	4203.8	78709.5	100			33.5	5.3863	0.646569
Avadomide (10uM)	ZBTB7A CST50565	C5:8	1	ZBTB7A	737	61	2561.3	55661.7	100			36.5	5.51373	0.661866
Avadomide (1uM)	ZBTB7A CST50565	C5:9	1	ZBTB7A	739	61	2962.8	58845	100			34.6	5.6628	0.67976
Idoxurindin (1uM)	ZBTB7A CST50565	C5:10	1	ZBTB7A	739	61	8206.6	176844	100			53.2	8.01866	0.962556
DMSO	CRBN ab230411	C6:2	1	CRBN	711	53	4938.5	128528	100			2351.7	8.84643	1
DMSO	CRBN ab230411	C6:3	1	CRBN	701	52	7489.6	158783	100			2273.9	14.1723	1.60203
UNTREATED	CRBN ab230411	C6:4	1	CRBN	699	52	14448.3	303243	100			2655.8	12.1789	1.3767
UNTREATED	CRBN ab230411	C6:5	1	CRBN	700	52	12222.2	262815	100			2508	11.1909	1.26502
Pamolidomide (10uM)	CRBN ab230411	C6:6	1	CRBN	704	52	12634	281977	100			2737.2	21.2243	2.39919
Pamolidomide (1uM)	CRBN ab230411	C6:7	1	CRBN	700	52	13299.2	286074	100			2578.9	19.5768	2.21296
Avadomide (10uM)	CRBN ab230411	C6:8	1	CRBN	705	52	11457.2	261917	100			2416.8	25.945	2.93282
Avadomide (1uM)	CRBN ab230411	C6:9	1	CRBN	706	52	9001.2	198045	100			2312.2	19.0584	2.15436
Idoxurindin (1uM)	CRBN ab230411	C6:10	1	CRBN	707	53	4347.2	126597	100			2656	5.74033	0.648886
DMSO	Ikaros CST148595	C7:2	2	Ikaros (lower)	721	54	13400.7	321744	40.6	791787		184.5	321744	470043	791787	54.4978	1
DMSO	Ikaros CST148595	C7:2	3	Ikaros (upper)	748	60	20424	470043	59.4			208.9	261199	316749	577949	51.5851	0.946554
DMSO	Ikaros CST148595	C7:3	2	Ikaros (lower)	720	54	9049.5	261199	45.2	577949		55.8	465386	622994	1.08838e+06	43.7116	0.802081
DMSO	Ikaros CST148595	C7:3	3	Ikaros (upper)	749	60	15111.5	316749	54.8			58.4	336920	457690	794610	33.8352	0.620855
UNTREATED	Ikaros CST148595	C7:4	2	Ikaros (lower)	715	54	17870.3	465386	42.8	1.08838e+06		59.5	63234.4	52824.7	116059	8.73571	0.160295
UNTREATED	Ikaros CST148595	C7:4	3	Ikaros (upper)	744	60	26712.4	622994	57.2			59.6	190751	193047	383798	26.2643	0.481934
UNTREATED	Ikaros CST148595	C7:5	2	Ikaros (lower)	714	54	12642.3	336920	42.4	794610		38.2	22873	15087.2	37960.2	3.76026	0.0689984
UNTREATED	Ikaros CST148595	C7:5	3	Ikaros (upper)	742	60	20695.9	457690	57.6			37.7	80440.4	62080.8	142521	13.7152	0.251665
Pamolidomide (10uM)	Ikaros CST148595	C7:6	1	Ikaros (lower)	714	54	3424.2	63234.4	54.5	116059		35.8	421033	672352	1.09339e+06	49.5776	0.909719
Pamolidomide (10uM)	Ikaros CST148595	C7:6	2	Ikaros (upper)	743	60	2463.2	52824.7	45.5			37.2	high	low	sum	normalized to DMSO
Pamolidomide (1uM)	Ikaros CST148595	C7:7	2	Ikaros (lower)	713	54	8811.4	190751	49.7			58.5
Pamolidomide (1uM)	Ikaros CST148595	C7:7	3	Ikaros (upper)	740	60	7983.1	193047	50.3			59.4
Avadomide (10uM)	Ikaros CST148595	C7:8	1	Ikaros (lower)	716	53	1402.3	22873	60.3			41.7
Avadomide (10uM)	Ikaros CST148595	C7:8	2	Ikaros (upper)	742	59	605.9	15087.2	39.7			42.1
Avadomide (1uM)	Ikaros CST148595	C7:9	2	Ikaros (lower)	717	54	4114.6	80440.4	56.4			47.1
Avadomide (1uM)	Ikaros CST148595	C7:9	3	Ikaros (upper)	745	60	2793.8	62080.8	43.6			51.7
Idoxurindin (1uM)	Ikaros CST148595	C7:10	3	Ikaros (lower)	724	54	18325.8	421033	38.5			39.4
Idoxurindin (1uM)	Ikaros CST148595	C7:10	4	Ikaros (upper)	751	60	27003.7	672352	61.5			40.1

## Sheet: 040623_analysis
Sample	Primary	Cap	Peak	Name	Position	MW (kDa)	Height	Area	% Area	Width	S/N	Baseline				Pomalidomide			Avadomide			Idoxuridin
DMSO_1	BCL11A ab19487	C1:3	2	BCL11A	816	128	26706.6	708175	100	24.9	800.8	305			DMSO	10	1	0.1	10	1	0.1	1	0.1
Pamolidomide	BCL11A ab19487	C1:5	1	BCL11A	820	127	4686	113065	100	22.7	131.4	133.6		BCL11A	708175	113065	268995	398319	55347.7	103638	520548	414552	625438
Pamolidomide	BCL11A ab19487	C1:6	1	BCL11A	816	128	10955.7	268995	100	23.1	486.6	127.2		HRI	432645	165943	405725	512261	126702	202654	668802	275940	596765
Pamolidomide	BCL11A ab19487	C1:7	2	BCL11A	818	124	16038.2	398319	100	23.3	454.9	172.8		HbF_CST	581	810.5	625.4	1544.4	1307.9	1579.6	4645.1	7438	404.4
Avadomide	BCL11A ab19487	C1:8	1	BCL11A	819	126	2184.2	55347.7	100	23.8	109.1	74.5		ZBTB7A	236738	90972	172207	210491	57112.2	105554	265030	127571	198786
Avadomide	BCL11A ab19487	C1:9	1	BCL11A	816	128	4132.5	103638	100	23.6	199.6	119.6		CRBN	1.06305e+06	895634	871174	1.01383e+06	696766	687480	751833	701499	948011
Avadomide	BCL11A ab19487	C1:10	1	BCL11A	819	125	20793.1	520548	100	23.5	641.9	247.5		b-globin	636158	1.02305e+06	811692	917377	1.00505e+06	939214	609026	690093	885192		630405	636158	1.02305e+06	811692	917377	1.00505e+06	939214	609026	690093	885192
Idoxurindin	BCL11A ab19487	C1:11	2	BCL11A	808	128	16082.9	414552	100	24.2	595.3	179.2		GAPDH	103636	35810.4	58217.7	71379.3	14093.4	27274	80090.1	30428.6	76874.8
Idoxurindin	BCL11A ab19487	C1:12	2	BCL11A	807	128	24042.3	625438	100	24.4	578.6	269.3
DMSO_1	HRI 67674-1-Ig	C2:3	2	HRI	782	87	19287.3	432645	100	21.1	166.7	2429.1		normalized to GAPDH
Pamolidomide	HRI 67674-1-Ig	C2:5	1	HRI	782	85	7530.6	165943	100	20.7	66.7	1169.9		BCL11A	6.83328	3.15733	4.62051	5.58031	3.92721	3.79989	6.49954	13.6238	8.12523
Pamolidomide	HRI 67674-1-Ig	C2:6	1	HRI	777	87	16762.8	405725	100	22.7	121.5	1579.1		HRI	4.17465	4.63394	6.9691	7.1766	8.99017	7.43028	8.35062	9.06846	7.75273
Pamolidomide	HRI 67674-1-Ig	C2:7	3	HRI	781	88	22869.6	512261	100	21	209.1	1903.3		HbF_CST	0.00560615	0.0226331	0.0107424	0.0216365	0.0928023	0.057916	0.0579984	0.244441	0.00525367
Avadomide	HRI 67674-1-Ig	C2:8	1	HRI	774	86	5485.2	126702	100	21.7	48.5	1111.6		ZBTB7A	2.28432	2.54038	2.95798	2.94891	4.05241	3.87013	3.30915	4.19247	2.58248
Avadomide	HRI 67674-1-Ig	C2:9	1	HRI	776	87	8282.5	202654	100	23	62.7	1253		CRBN	10.2575	25.0104	14.9641	14.2034	49.4391	25.2064	9.38734	23.0539	12.3159
Avadomide	HRI 67674-1-Ig	C2:10	1		774	84	25972.8	668802		24.2	178.6	1822.9		b-globin	6.13838	28.5684	13.9424	12.8521	71.3136	34.4363	7.60426	22.6791	11.4998			6.13838	28.5684	13.9424	12.8521	71.3136	34.4363	7.60426	22.6791	11.5147
Idoxurindin	HRI 67674-1-Ig	C2:11	1	HRI	777	88	11257.3	275940	100	23	93.9	1454.1	Normalize to DMSO		Pomalidomide			Avadomide			Idoxuridin
Idoxurindin	HRI 67674-1-Ig	C2:12	3	HRI	763	88	25773.2	596765	100	21.8	197.3	2462.2			10	1	0.1	10	1	0.1	1	0.1
DMSO_1	Fetal Hb CST39386	C3:3	1	Fetal Hb	492	15	34.6	581	100	15.8	2.8	39.1		BCL11A	1	0.462053	0.676178	0.816638	0.574718	0.556087	0.95116	1.99374	1.18907
Pamolidomide	Fetal Hb CST39386	C3:5	1	Fetal Hb	495	16	56.9	810.5	100	13.4	5.9	37		HRI	1	1.11002	1.66938	1.71909	2.15351	1.77986	2.00032	2.17227	1.8571
Pamolidomide	Fetal Hb CST39386	C3:6	1	Fetal Hb	500	16	44	625.4	100	13.3	6.6	34.7		HbF_CST	1.00021	4.03802	1.91658	3.86022	16.5571	10.3329	10.3476	43.6113	0.937318
Pamolidomide	Fetal Hb CST39386	C3:7	1	Fetal Hb	494	16	122.5	1544.4	100	11.8	13.5	34.9		ZBTB7A	1	1.11209	1.29491	1.29093	1.77401	1.69422	1.44863	1.83533	1.13052
Avadomide	Fetal Hb CST39386	C3:8	1	Fetal Hb	495	16	154.9	1307.9	100	7.9	21	32.3		CRBN	1	2.43826	1.45884	1.38468	4.8198	2.45736	0.915168	2.24752	1.20067
Avadomide	Fetal Hb CST39386	C3:9	1	Fetal Hb	493	15	196.5	1579.6	100	7.6	22.7	29.5		b-globin	1	4.65407	2.27134	2.09374	11.6177	5.60999	1.23881	3.69464	1.87342
Avadomide	Fetal Hb CST39386	C3:10	1	Fetal Hb	502	16	335.4	4645.1	100	13	39.5	30.7
Idoxurindin	Fetal Hb CST39386	C3:11	1	Fetal Hb	491	15	497.3	7438	100	14.1	64.5	27.8		GAPDH	1	0.345539	0.561751	0.688749	0.135989	0.263171	0.7728	0.29361	0.741776
Idoxurindin	Fetal Hb CST39386	C3:12	1	Fetal Hb	481	14	18	404.4	100	21.2	2.3	37
DMSO_1	Fetal Hb ab137096	C4:3	1	Fetal Hb	504	15	0			0	0	0
Pamolidomide	Fetal Hb ab137096	C4:5	1	Fetal Hb	499	15	11.6	148.1	100	12	1.7	42.8			1	0.462053	0.676178	0.816638	0.574718	0.556087	0.95116	1.99374	1.18907
Pamolidomide	Fetal Hb ab137096	C4:6	1	Fetal Hb	509	16	92.2	1044.5	100	10.6	11.6	43.1			1	1.11002	1.66938	1.71909	2.15351	1.77986	2.00032	2.17227	1.8571
Pamolidomide	Fetal Hb ab137096	C4:7	1	Fetal Hb	506	16	92	657.1	100	6.7	9.7	41.1			1.00021	4.03802	1.91658	3.86022	16.5571	10.3329	10.3476	43.6113	0.937318
Avadomide	Fetal Hb ab137096	C4:8	1	Fetal Hb	501	15	26.2	283	581	10.2	4.5	40.7			1	1.11209	1.29491	1.29093	1.77401	1.69422	1.44863	1.83533	1.13052
Avadomide	Fetal Hb ab137096	C4:9	1	Fetal Hb	511	17	21.8	166.7	100	7.2	5.7	44.2			1	2.43826	1.45884	1.38468	4.8198	2.45736	0.915168	2.24752	1.20067
Avadomide	Fetal Hb ab137096	C4:10	1	Fetal Hb	508	16	92.1	442.3	100	4.5	9.7	40.6			1	4.65407	2.27134	2.09374	11.6177	5.60999	1.23881	3.69464	1.87342
Idoxurindin	Fetal Hb ab137096	C4:11	1	Fetal Hb	503	16	118.6	1348	100	10.7	16.1	41.8
Idoxurindin	Fetal Hb ab137096	C4:12	1	Fetal Hb	498	15	37.9	153.2	100	3.8	5.1	35.5
DMSO_1	ZBTB7A CST50565	C5:3	2	ZBTB7A	778	78	12658.6	236738	100	17.6	1158.4	47.8			BCL11A	HRI	HbF_CST	ZBTB7A	CRBN	b-globin
Pamolidomide	ZBTB7A CST50565	C5:5	1	ZBTB7A	773	77	5018.1	90972	100	17	626.4	37.1	DMSO	DMSO	1	1	1.00021	1	1	1
Pamolidomide	ZBTB7A CST50565	C5:6	1	ZBTB7A	767	78	8950.2	172207	100	18.1	879.9	45.7	Pomalidomide (10 uM)	Pomalidomide (10 uM)	0.462053	1.11002	4.03802	1.11209	2.43826	4.65407
Pamolidomide	ZBTB7A CST50565	C5:7	2	ZBTB7A	772	78	10863	210491	100	18.2	1270.1	46.9	Pomalidomide (1 uM)	Pomalidomide (1 uM)	0.676178	1.66938	1.91658	1.29491	1.45884	2.27134
Avadomide	ZBTB7A CST50565	C5:8	1	ZBTB7A	776	78	3048	57112.2	100	17.6	309.8	36.1	Pomalidomide (0.1 uM)	Pomalidomide (0.1 uM)	0.816638	1.71909	3.86022	1.29093	1.38468	2.09374
Avadomide	ZBTB7A CST50565	C5:9	1	ZBTB7A	771	78	5742.3	105554	100	17.3	560.9	44.6	Avadomide (10 uM)	Avadomide (10 uM)	0.574718	2.15351	16.5571	1.77401	4.8198	11.6177
Avadomide	ZBTB7A CST50565	C5:10	2	ZBTB7A	773	74	13631.1	265030	100	18.3	1321.2	47	Avadomide (1 uM)	Avadomide (1 uM)	0.556087	1.77986	10.3329	1.69422	2.45736	5.60999
Idoxurindin	ZBTB7A CST50565	C5:11	1	ZBTB7A	766	79	6849.4	127571	100	17.5	675.1	41.8	Avadomide (0.1 uM)	Avadomide (0.1 uM)	0.95116	2.00032	10.3476	1.44863	0.915168	1.23881
Idoxurindin	ZBTB7A CST50565	C5:12	2	ZBTB7A	762	78	10786.2	198786	100	17.3	1199.9	58.1	Idoxuridin (1 uM)	Idoxuridin (1 uM)	1.99374	2.17227	43.6113	1.83533	2.24752	3.69464
DMSO_1	CRBN ab230411	C6:3	1	CRBN	740	58	46279.8	1.06305e+06	100	21.6	188.5	2539.2	Idoxuridin (0.1 uM)	Idoxuridin (0.1 uM)	1.18907	1.8571	0.937318	1.13052	1.20067	1.87342
Pamolidomide	CRBN ab230411	C6:5	1	CRBN	734	58	44002.5	895634	100	19.1	230.1	2116.7
Pamolidomide	CRBN ab230411	C6:6	1	CRBN	738	59	43474.6	871174	100	18.8	260.2	2449.6
Pamolidomide	CRBN ab230411	C6:7	1	CRBN	738	58	45635	1.01383e+06	100	20.9	220.1	2574.6
Avadomide	CRBN ab230411	C6:8	1	CRBN	736	58	34660.1	696766	100	18.9	225.7	2214.1
Avadomide	CRBN ab230411	C6:9	1	CRBN	735	59	36382	687480	100	17.8	244.9	2161.6
Avadomide	CRBN ab230411	C6:10	1	CRBN	733	59	36397.3	751833	100	19.4	192.8	2701.9
Idoxurindin	CRBN ab230411	C6:11	1	CRBN	726	58	35041.8	701499	100	18.8	210.1	2073.7
Idoxurindin	CRBN ab230411	C6:12	1	CRBN	727	58	44002.1	948011	100	20.2	202.1	2540.1
DMSO_1	GAPDH CST2118L	C7:3	1	GAPDH	681	42	9412.3	103636	100	10.3	1604.3	21.3
Pamolidomide	GAPDH CST2118L	C7:5	1	GAPDH	682	42	3100.5	35810.4	100	10.9	699.7	18.2
Pamolidomide	GAPDH CST2118L	C7:6	1	GAPDH	676	42	5304.5	58217.7	100	10.3	1174.2	19.6
Pamolidomide	GAPDH CST2118L	C7:7	1	GAPDH	678	43	6320.1	71379.3	100	10.6	1183.9	21.5
Avadomide	GAPDH CST2118L	C7:8	1	GAPDH	674	43	1284	14093.4	100	10.3	247.5	19.8
Avadomide	GAPDH CST2118L	C7:9	1	GAPDH	675	43	2707.7	27274	100	9.5	530.7	14.5
Avadomide	GAPDH CST2118L	C7:10	1	GAPDH	680	42	7116.4	80090.1	100	10.6	2088.1	18.3
Idoxurindin	GAPDH CST2118L	C7:11	1	GAPDH	671	42	2628.7	30428.6	100	10.9	540.9	15.4
Idoxurindin	GAPDH CST2118L	C7:12	1	GAPDH	666	43	7094.4	76874.8	100	10.2	1570.8	17
DMSO_1	Beta Hb ab214049	C8:3	2		513	14	29393.9	278173		8.9	2573.5	42.1
DMSO_1	Beta Hb ab214049	C8:3	3	Beta Hb	536	18	42919.9	357985	100	7.8	3728.8	48.4
Pamolidomide	Beta Hb ab214049	C8:5	1	Beta Hb	535	17	49766.5	1.02305e+06	100	19.3	5873.5	41
Pamolidomide	Beta Hb ab214049	C8:6	1		512	15	30765.5	361212		11	3825.9	31.6
Pamolidomide	Beta Hb ab214049	C8:6	2	Beta Hb	530	18	50544.9	450480	100	8.4	6673.2	33.8
Pamolidomide	Beta Hb ab214049	C8:7	3		507	15	18789.6	230058		11.5	1877.3	30.2
Pamolidomide	Beta Hb ab214049	C8:7	4	Beta Hb	528	18	68550.5	687319	100	9.4	7531.5	32.8
Avadomide	Beta Hb ab214049	C8:8	1	Beta Hb	528	17	56624.1	1.00505e+06	100	16.7	7322.3	34.1
Avadomide	Beta Hb ab214049	C8:9	1		513	15	38870.9	468993		11.3	2099.4	35.5
Avadomide	Beta Hb ab214049	C8:9	2	Beta Hb	526	17	50757.5	470222	100	8.7	7710.8	36.3
Avadomide	Beta Hb ab214049	C8:10	3	Beta Hb	514	16	30378.4	280122	100	8.7	3104.3	28.7
Avadomide	Beta Hb ab214049	C8:10	4		535	19	40014.6	328904		7.7	3984.2	31.9
Idoxurindin	Beta Hb ab214049	C8:11	1		511	14	31220	325990		9.8	4460.3	41.1
Idoxurindin	Beta Hb ab214049	C8:11	2	Beta Hb	532	18	43601.4	364103	100	7.8	6296.4	45.2
Idoxurindin	Beta Hb ab214049	C8:12	1		507	14	11542.5	120422		9.8	1209.6	36.9
Idoxurindin	Beta Hb ab214049	C8:12	2	Beta Hb	530	18	81737.2	764770	100	8.8	9022.7	41.6
			C8:3	C8:3	C8:5	C8:6	C8:6	C8:7	C8:7	C8:8	C8:9	C8:9	C8:10	C8:10	C8:11	C8:11	C8:12	C8:12
			278173	357985	1.02305e+06	361212	450480	230058	687319	1.00505e+06	468993	470222	280122	328904	325990	364103	120422	764770
		DMSO	636158			811692		917377			939214		609026		690093		885192
		10	1.02305e+06
		1	811692
		0.1	917377
		10	1.00505e+06
		1	939214
		0.1	609026
		1	690093
		0.1	885192
Sample	Primary	Cap	Peak	Name	Position	MW (kDa)	Height	Area	% Area	Width	S/N	Baseline
Untreated	Beta Hb ab214049	C8:2	2		524	15	35328.4	320842		8.5	4795.3	31.9	320842	278173	281905	1.02305e+06	361212	230058	1.00505e+06	468993	280122	325990	120422
Untreated	Beta Hb ab214049	C8:2	3	Beta Hb	543	18	37663.1	309563	100	7.7	4943	35.2	309563	357985	388705		450480	687319		470222	328904	364103	764770
DMSO_1	Beta Hb ab214049	C8:3	2		513	14	29393.9	278173		8.9	2573.5	42.1	630405	636158	670610	1.02305e+06	811692	917377	1.00505e+06	939214	609026	690093	885192
DMSO_1	Beta Hb ab214049	C8:3	3	Beta Hb	536	18	42919.9	357985	100	7.8	3728.8	48.4
DMSO_2	Beta Hb ab214049	C8:4	3		515	14	29979.3	281905		8.8	2936.5	38.1	630405	636158	670610	1.02305e+06	811692	917377	1.00505e+06	939214	609026	690093	885192
DMSO_2	Beta Hb ab214049	C8:4	4	Beta Hb	537	18	47256.2	388705	100	7.7	4594.2	43.5
Pamolidomide	Beta Hb ab214049	C8:5	1	Beta Hb	535	17	49766.5	1.02305e+06	100	19.3	5873.5	41
Pamolidomide	Beta Hb ab214049	C8:6	1		512	15	30765.5	361212		11	3825.9	31.6
Pamolidomide	Beta Hb ab214049	C8:6	2	Beta Hb	530	18	50544.9	450480	100	8.4	6673.2	33.8
Pamolidomide	Beta Hb ab214049	C8:7	3		507	15	18789.6	230058		11.5	1877.3	30.2
Pamolidomide	Beta Hb ab214049	C8:7	4	Beta Hb	528	18	68550.5	687319	100	9.4	7531.5	32.8
Avadomide	Beta Hb ab214049	C8:8	1	Beta Hb	528	17	56624.1	1.00505e+06	100	16.7	7322.3	34.1
Avadomide	Beta Hb ab214049	C8:9	1		513	15	38870.9	468993		11.3	2099.4	35.5
Avadomide	Beta Hb ab214049	C8:9	2	Beta Hb	526	17	50757.5	470222	100	8.7	7710.8	36.3
Avadomide	Beta Hb ab214049	C8:10	3	Beta Hb	514	16	30378.4	280122	100	8.7	3104.3	28.7
Avadomide	Beta Hb ab214049	C8:10	4		535	19	40014.6	328904		7.7	3984.2	31.9
Idoxurindin	Beta Hb ab214049	C8:11	1		511	14	31220	325990		9.8	4460.3	41.1
Idoxurindin	Beta Hb ab214049	C8:11	2	Beta Hb	532	18	43601.4	364103	100	7.8	6296.4	45.2
Idoxurindin	Beta Hb ab214049	C8:12	1		507	14	11542.5	120422		9.8	1209.6	36.9
Idoxurindin	Beta Hb ab214049	C8:12	2	Beta Hb	530	18	81737.2	764770	100	8.8	9022.7	41.6

## Sheet: Fig 6B Supporting Data
Sample	Primary	Cap	Peak	Name	Position	MW (kDa)	Height	Area	% Area	Width	S/N	Baseline
Sample	Primary	Cap	Peak	Name	Position	MW (kDa)	Height	Area	% Area	Width	S/N	Baseline	Normalize to GAPDH	Normalized to DMSO
Untreated	Fetal Hb CST39386	C1:2	1	Fetal Hb	483	16	25	298.7	100	11.2	4.8	40.5	0.0822231				HbF		BCL11A	HRI	ZBTB7A	a-globin	b-globin	CRBN
DMSO_1	Fetal Hb CST39386	C1:3	1	Fetal Hb	462	13	4.3	17.9	100	3.9	3	33.4	0.00292771	1			1	DMSO_1	1	1	1	1	1	1
DMSO_2	Fetal Hb CST39386	C1:4	1	Fetal Hb	473	15	22.4	195.6	100	8.2	3.8	40.7	0.0415622	14.1962			14.1962	DMSO_2	0.954894	1.02725	1.10477	1.04139	0.927579	1.10784
Pamolidomide 0.1uM	Fetal Hb CST39386	C1:5	1	Fetal Hb	461	14	24.1	64.2	100	2.5	2.7	38.9	0.0190992	6.5236			6.5236	Pamolidomide 0.1uM	0.839966	1.52096	1.39823	0.964097	0.942068	1.62811
Pamolidomide 1uM	Fetal Hb CST39386	C1:6	1	Fetal Hb	470	16	138.7	733.7	100	5	15.7	35.6	0.106372	36.3328			36.3328	Pamolidomide 1uM	0.453093	0.97146	0.888988	0.626202	0.619321	1.12491
Pamolidomide 10uM	Fetal Hb CST39386	C1:7	1	Fetal Hb	472	15	52.7	1103.7	100	19.7	5.8	39.4	0.0807755	27.59			27.59	Pamolidomide 10uM	0.165751	0.641399	0.497809	0.26964	0.258358	0.752969
Avadomide 0.1uM	Fetal Hb CST39386	C1:8	1	Fetal Hb	468	15	21.2	197.6	100	8.7	2.6	38.1	0.0411589	14.0584			14.0584	Avadomide 0.1uM	0.918353	1.31596	1.32878	1.1699	0.464609	1.3644
Avadomide 1uM	Fetal Hb CST39386	C1:9	1	Fetal Hb	462	14	38	173.5	100	4.3	4.3	42.5	0.0145565	4.97197			4.97197	Avadomide 1uM	0.171413	0.591867	0.578928	0.311209	0.112532	0.762129
Avadomide 10uM	Fetal Hb CST39386	C1:10	1	Fetal Hb	470	15	186.4	2690.5	100	13.6	20.4	36.1	0.119564	40.8388			40.8388	Avadomide 10uM	0.0868041	0.460472	0.348764	0.283633	0.202899	0.543279
Idoxurindin 0.1uM	Fetal Hb CST39386	C1:11	1	Fetal Hb	467	14	28.5	99.3	100	3.3	3.5	33.8	0.0162212	5.5406			5.5406	Idoxurindin 0.1uM	0.835341	0.926818	0.960198	0.844831	0.892587	1.05119
Idoxurindin 1uM	Fetal Hb CST39386	C1:12	1	Fetal Hb	477	16	200.9	4474.9	100	20.9	20.8	32.4	0.46183	157.745			157.745	Idoxurindin 1uM	0.842274	0.952891	0.948477	0.956407	1.13647	0.923266
Untreated	BCL11A ab19487	C2:2	1	BCL11A	814	129	3632	92022.7	100	23.8	130.7	143.9	25.3311
DMSO_1	BCL11A ab19487	C2:3	1	BCL11A	809	127	5094.8	129498	100	23.9	146.5	145.7	21.1806	1
DMSO_2	BCL11A ab19487	C2:4	2	BCL11A	811	129	4010.3	95184.1	100	22.3	173.7	156.3	20.2253	0.954894			HbF		BCL11A	KZF1	ZBTB7A	HRI	CRBN		HRI	ZBTB7A	a-globin	b-globin	CRBN
Pamolidomide 0.1uM	BCL11A ab19487	C2:5	1	BCL11A	817	129	2360.2	59802.7	100	23.8	83.4	71.2	17.791	0.839966			1	DMSO_1	1	1	1	1	1		1	1	1	1	1
Pamolidomide 1uM	BCL11A ab19487	C2:6	1	BCL11A	809	130	2693.6	66193.9	100	23.1	101.7	95.1	9.5968	0.453093			6.5236	Pamolidomide 0.1uM	0.839966	0.97551	1.39823	1.52096	1.62811		1.52096	1.39823	0.964097	0.942068	1.62811
Pamolidomide 10uM	BCL11A ab19487	C2:7	1	BCL11A	799	128	1983	47969.6	100	22.7	104.7	111.5	3.51071	0.165751			36.3328	Pamolidomide 1uM	0.453093	0.514968	0.888988	0.97146	1.12491		0.97146	0.888988	0.626202	0.619321	1.12491
Avadomide 0.1uM	BCL11A ab19487	C2:8	2	BCL11A	799	129	3744.8	93383.7	100	23.4	145.2	124.5	19.4513	0.918353			27.59	Pamolidomide 10uM	0.165751	0.116997	0.497809	0.641399	0.752969		0.641399	0.497809	0.26964	0.258358	0.752969
Avadomide 1uM	BCL11A ab19487	C2:9	1	BCL11A	798	131	1676.3	43273.8	100	24.3	91.3	76.3	3.63063	0.171413			14.0584	Avadomide 0.1uM	0.918353	1.12301	1.32878	1.31596	1.3644		1.31596	1.32878	1.1699	0.464609	1.3644
Avadomide 10uM	BCL11A ab19487	C2:10	1	BCL11A	803	131	1550.1	41372.5	100	25.1	67	85.1	1.83857	0.0868041			4.97197	Avadomide 1uM	0.171413	0.211889	0.578928	0.591867	0.762129		0.591867	0.578928	0.311209	0.112532	0.762129
Idoxurindin 0.1uM	BCL11A ab19487	C2:11	2	BCL11A	801	127	4546.9	108310	100	22.4	211.3	113.1	17.6931	0.835341			40.8388	Avadomide 10uM	0.0868041	0.0509255	0.348764	0.460472	0.543279		0.460472	0.348764	0.283633	0.202899	0.543279
Idoxurindin 1uM	BCL11A ab19487	C2:12	2	BCL11A	800	130	6744.9	172860	100	24.1	275.8	141.9	17.8399	0.842274			5.5406	Idoxurindin 0.1uM	0.835341	1.19643	0.960198	0.926818	1.05119		0.926818	0.960198	0.844831	0.892587	1.05119
Untreated	HRI 67674-1-Ig	C3:2	1	HRI	758	87	1481.6	32823.6	100	20.8	12.3	826.8	9.03534				157.745	Idoxurindin 1uM	0.842274	0.825776	0.948477	0.952891	0.923266		0.952891	0.948477	0.956407	1.13647	0.923266
DMSO_1	HRI 67674-1-Ig	C3:3	1	HRI	753	87	1876.6	44667.4	100	22.4	17.8	786	7.30576	1
DMSO_2	HRI 67674-1-Ig	C3:4	1	HRI	760	88	1563.2	35319.3	100	21.2	22.8	662.4	7.50484	1.02725
Pamolidomide 0.1uM	HRI 67674-1-Ig	C3:5	2	HRI	754	87	1659.4	37351	100	21.1	30.1	614.8	11.1117	1.52096
Pamolidomide 1uM	HRI 67674-1-Ig	C3:6	1	HRI	754	88	2154.5	48953.3	100	21.3	26.8	799.9	7.09725	0.97146
Pamolidomide 10uM	HRI 67674-1-Ig	C3:7	1	HRI	751	87	2669.4	64027.3	100	22.5	32	846.4	4.68591	0.641399
Avadomide 0.1uM	HRI 67674-1-Ig	C3:8	1	HRI	750	87	2092.9	46156.4	100	20.7	23.4	796.5	9.61411	1.31596
Avadomide 1uM	HRI 67674-1-Ig	C3:9	2	HRI	750	87	2124.7	51538.6	100	22.8	26	801.5	4.32403	0.591867											1
Avadomide 10uM	HRI 67674-1-Ig	C3:10	1	HRI	753	87	3184.8	75701	100	22.3	32.7	951.7	3.3641	0.460472											1.00354
Idoxurindin 0.1uM	HRI 67674-1-Ig	C3:11	1	HRI	750	85	1825	41450	100	21.3	17.9	842.3	6.77111	0.926818
Idoxurindin 1uM	HRI 67674-1-Ig	C3:12	1	HRI	758	87	2714.1	67454.3	100	23.3	23.7	886.3	6.96159	0.952891
Untreated	ZBTB7A CST50565	C4:2	1	ZBTB7A	749	78	2264.4	45481	100	18.9	196.1	47.4	12.5195
DMSO_1	ZBTB7A CST50565	C4:3	1	ZBTB7A	742	77	2711.7	52680.6	100	18.3	259.3	27.4	8.61639	1
DMSO_2	ZBTB7A CST50565	C4:4	1	ZBTB7A	742	76	2303.7	44799.1	100	18.3	224.6	33	9.51917	1.10477
Pamolidomide 0.1uM	ZBTB7A CST50565	C4:5	1	ZBTB7A	743	77	2176.5	40497	100	17.5	213.4	39	12.0477	1.39823
Pamolidomide 1uM	ZBTB7A CST50565	C4:6	1	ZBTB7A	740	77	2750.7	52833.9	100	18	267.3	30.3	7.65986	0.888988
Pamolidomide 10uM	ZBTB7A CST50565	C4:7	1	ZBTB7A	740	77	2826.4	58608.4	100	19.5	220.2	38.3	4.28932	0.497809
Avadomide 0.1uM	ZBTB7A CST50565	C4:8	2	ZBTB7A	744	77	2898	54967	100	17.8	369.2	35.4	11.4493	1.32878
Avadomide 1uM	ZBTB7A CST50565	C4:9	1	ZBTB7A	739	78	3084.3	59455.7	100	18.1	282.1	38.4	4.98827	0.578928
Avadomide 10uM	ZBTB7A CST50565	C4:10	2	ZBTB7A	737	78	3258	67622.2	100	19.5	227.2	34.7	3.00508	0.348764
Idoxurindin 0.1uM	ZBTB7A CST50565	C4:11	1	ZBTB7A	740	78	2519.4	50646.7	100	18.9	279.5	36.4	8.27344	0.960198
Idoxurindin 1uM	ZBTB7A CST50565	C4:12	1	ZBTB7A	736	78	3667.5	79186.9	100	20.3	269	40	8.17244	0.948477
Untreated	Alpha Hb ab109444	C5:2	1	Alpha Hb	492	18	2091	35827.7	100	16.1	68.1	151.7	9.86228
DMSO_1	Alpha Hb ab109444	C5:3	1	Alpha Hb	482	18	3422	57640	100	15.8	129.1	178.8	9.42754	1
DMSO_2	Alpha Hb ab109444	C5:4	1	Alpha Hb	481	18	2748.9	46204.3	100	15.8	80.7	145.3	9.81775	1.04139
Pamolidomide 0.1uM	Alpha Hb ab109444	C5:5	1	Alpha Hb	484	18	1819.8	30552	100	15.8	75	165.2	9.08907	0.964097
Pamolidomide 1uM	Alpha Hb ab109444	C5:6	1	Alpha Hb	482	18	2289.5	40719.7	100	16.7	89.6	120.5	5.90354	0.626202
Pamolidomide 10uM	Alpha Hb ab109444	C5:7	1	Alpha Hb	478	18	2039.6	34734	100	16	77	158.7	2.54205	0.26964
Avadomide 0.1uM	Alpha Hb ab109444	C5:8	1	Alpha Hb	484	18	3493.5	52950.4	100	14.2	145	173.3	11.0293	1.1699
Avadomide 1uM	Alpha Hb ab109444	C5:9	1	Alpha Hb	476	18	1873.6	34969.9	100	17.5	63.1	179.5	2.93394	0.311209
Avadomide 10uM	Alpha Hb ab109444	C5:10	1	Alpha Hb	480	18	3242.1	60171.2	100	17.4	87.5	169.2	2.67397	0.283633
Idoxurindin 0.1uM	Alpha Hb ab109444	C5:11	1	Alpha Hb	476	18	3002.6	48756.6	100	15.3	127.4	162.6	7.96468	0.844831
Idoxurindin 1uM	Alpha Hb ab109444	C5:12	1	Alpha Hb	476	18	5050	87366	100	16.3	175.3	192.7	9.01656	0.956407
Untreated	Fetal Hb ab137096	C6:2	1	Fetal Hb	489	17	8070.5	132132	100	15.4	163.1	363.3	36.3718
DMSO_1	Fetal Hb ab137096	C6:3	1	Fetal Hb	480	17	10566.3	170426	100	15.2	231.7	353.2	27.8748	1
DMSO_2	Fetal Hb ab137096	C6:4	1	Fetal Hb	483	17	7558.8	121684	100	15.1	155.1	284.4	25.8561	0.927579
Pamolidomide 0.1uM	Fetal Hb ab137096	C6:5	1	Fetal Hb	482	17	5458.7	88270.2	100	15.2	137.3	360.3	26.26	0.942068
Pamolidomide 1uM	Fetal Hb ab137096	C6:6	1	Fetal Hb	483	17	7308.7	119075	100	15.3	158.1	399.5	17.2634	0.619321
Pamolidomide 10uM	Fetal Hb ab137096	C6:7	1	Fetal Hb	478	17	5950.4	98402.4	100	15.5	126.9	365.4	7.20169	0.258358
Avadomide 0.1uM	Fetal Hb ab137096	C6:8	1	Fetal Hb	478	17	4216.6	62175.9	100	13.9	104.1	259.6	12.9509	0.464609
Avadomide 1uM	Fetal Hb ab137096	C6:9	1	Fetal Hb	479	17	2146.2	37388	100	16.4	54.7	264.3	3.13681	0.112532
Avadomide 10uM	Fetal Hb ab137096	C6:10	1	Fetal Hb	482	17	7981.2	127270	100	15	174.2	327	5.65578	0.202899
Idoxurindin 0.1uM	Fetal Hb ab137096	C6:11	1	Fetal Hb	476	17	9627.9	152310	100	14.9	285.5	293.8	24.8807	0.892587
Idoxurindin 1uM	Fetal Hb ab137096	C6:12	1	Fetal Hb	475	17	18280.8	306954	100	15.8	364	377.3	31.679	1.13647
Untreated	CRBN ab230411	C7:2	1	CRBN	722	58	15955	318305	100	18.7	80.9	2543.1	87.6197
DMSO_1	CRBN ab230411	C7:3	1	CRBN	714	58	17731.5	337666	100	17.9	127.7	2479.5	55.2282	1
DMSO_2	CRBN ab230411	C7:4	1	CRBN	708	58	15862.9	287943	100	17.1	104	2431.5	61.1838	1.10784
Pamolidomide 0.1uM	CRBN ab230411	C7:5	1	CRBN	711	58	15991.8	302249	100	17.8	107.9	2455.4	89.9175	1.62811
Pamolidomide 1uM	CRBN ab230411	C7:6	1	CRBN	708	58	22644.6	428518	100	17.8	130.7	2528.2	62.1266	1.12491
Pamolidomide 10uM	CRBN ab230411	C7:7	1	CRBN	704	58	29147.4	568211	100	18.3	184	2453.6	41.5851	0.752969
Avadomide 0.1uM	CRBN ab230411	C7:8	1	CRBN	707	58	19686.4	361763	100	17.3	151.8	2582.7	75.3532	1.3644
Avadomide 1uM	CRBN ab230411	C7:9	1	CRBN	705	58	25908.6	501687	100	18.2	145.3	2293.5	42.091	0.762129
Avadomide 10uM	CRBN ab230411	C7:10	1	CRBN	708	58	33799.3	675175	100	18.8	171.8	2443.7	30.0043	0.543279
Idoxurindin 0.1uM	CRBN ab230411	C7:11	1	CRBN	696	58	17854.8	355393	100	18.7	127	2382.2	58.0556	1.05119
Idoxurindin 1uM	CRBN ab230411	C7:12	1	CRBN	698	58	24700.7	494071	100	18.8	142.8	2725.7	50.9904	0.923266
Untreated	GAPDH CST2118L	C8:2	1	GAPDH	658	42	377.7	3632.8	100	9	68.6	21
DMSO_1	GAPDH CST2118L	C8:3	1	GAPDH	644	42	683.8	6114	100	8.4	181.7	21
DMSO_2	GAPDH CST2118L	C8:4	2	GAPDH	646	42	366.3	4706.2	100	12.1	88.3	19.4
Pamolidomide 0.1uM	GAPDH CST2118L	C8:5	1	GAPDH	647	42	336.2	3361.4	100	9.4	82.6	20.8
Pamolidomide 1uM	GAPDH CST2118L	C8:6	1	GAPDH	643	42	654.2	6897.5	100	9.9	122.8	24.4
Pamolidomide 10uM	GAPDH CST2118L	C8:7	1	GAPDH	634	42	1327.4	13663.8	100	9.7	246.7	21.8
Avadomide 0.1uM	GAPDH CST2118L	C8:8	1	GAPDH	648	42	447.7	4800.9	100	10.1	97.5	20.4
Avadomide 1uM	GAPDH CST2118L	C8:9	1	GAPDH	637	42	1103	11919.1	100	10.2	226.2	20
Avadomide 10uM	GAPDH CST2118L	C8:10	1	GAPDH	647	42	2096.9	22502.6	100	10.1	423.6	19.5
Idoxurindin 0.1uM	GAPDH CST2118L	C8:11	1	GAPDH	641	42	595.7	6121.6	100	9.7	131.3	22.6
Idoxurindin 1uM	GAPDH CST2118L	C8:12	1	GAPDH	637	42	896	9689.5	100	10.2	195.6	17.7

## Sheet: camparison GAPDH
				DMSO	Pomalidomide			Avadomide			Idoxuridin			Untreated 0.505mg/mL
			GAPDH		10	1	0.1	10	1	0.1	1	0.1		DMSO_1 0.815mg/mL
			40623	1	0.345539	0.561751	0.688749	0.135989	0.263171	0.7728	0.29361	0.741776		DMSO_2 0.727mg/mL
			protein	0.815	0.161	0.322	0.554	0.101	0.295	0.6	0.656	0.596		Pamolidomide 10uM 0.161mg/mL
			41023	1	0.307274	0.493778	0.775073	0.12883	0.280075	0.750899	0.295624	0.863808		Pamolidomide 1uM 0.322mg/mL
														Pamolidomide 0.1uM 0.554mg/mL
			average	1	0.326407	0.527765	0.731911	0.13241	0.271623	0.76185	0.294617	0.802792		Avadomide 10uM 0.101mg/mL
			converted	0.75523	0.246512	0.398584	0.552761	0.0999998	0.205138	0.575372	0.222504	0.606292		Avadomide 1uM 0.295mg/mL
			Final	0.75523	0.203756	0.360292	0.552761	0.0999998	0.205138	0.575372	0.222504	0.606292		Avadomide 0.1uM 0.600mg/mL
			41323	1	1.94121	0.956712	0.491664	3.06654	1.61304	0.654724	1.31032	0.871161		Idoxurindin 1uM 0.656mg/mL
														Idoxurindin 0.1uM 0.596mg/mL
			HbF_CST	2402.7	3568.1	1840.3	5107.7	573.7	217.7	1941.8	4468.5	1228.8
			HbF_AbCam	647318	241110	430421	525320	151667	234708	614319	514977	628660
			Normalized to DMSO
			HbF_CST	1	1.48504	0.76593	2.12582	0.238773	0.0906064	0.808174	1.85978	0.511425
			HbF_AbCam	1	0.372475	0.664929	0.811533	0.234301	0.362586	0.949021	0.795554	0.971175
			Normalized to GAPDH
			HbF_CST	1	4.83294	1.55116	2.74273	1.85339	0.323508	1.07627	6.29103	0.592058
			HbF_AbCam	1	1.21219	1.34662	1.04704	1.81868	1.2946	1.26385	2.6911	1.1243

## Sheet: 042123
Sample	Primary	Cap	Peak	Name	Position	MW (kDa)	Height	Area	% Area	Width	S/N	Baseline			a-globin	Ikaros	CRBN	ZBTB7A	HRI	BCL11A			a-globin	Ikaros	CRBN	ZBTB7A	HRI	BCL11A
Untreated	GAPDH CST-21186	C8:2	1	GAPDH	659	42	3390.2	39245.1	100	10.9	226.2	80.3	74.5773	DMSO_1	1	1	1	1	1	1		DMSO_1	1	1			1	1
DMSO_1	GAPDH CST-21186	C8:3	1	GAPDH	652	42	4606.9	52623.4	100	10.7	370.7	102	100	DMSO_2	0.91745	1.00354	1.05863	0.845822	0.886078	0.964805		DMSO_2	0.91745	1.00354			0.886078	0.964805
DMSO_2	GAPDH CST-21186	C8:4	1	GAPDH	651	42	4246.3	46536.6	100	10.3	325.7	87.8	88.4333	Pamolidomide 0.1uM	0.675977	0.97551	1.28452	0.887062	1.15898	0.670708		Pamolidomide 0.1uM	0.675977	0.97551			1.15898	0.670708
Pamolidomide 0.1uM	GAPDH CST-21186	C8:5	1	GAPDH	653	43	3608.8	42324.6	100	11	254	77.1	80.4292	Pamolidomide 1uM	0.648334	0.514968	1.04442	0.724329	0.982587	0.497752		Pamolidomide 1uM	0.648334	0.514968			0.982587	0.497752
Pamolidomide 1uM	GAPDH CST-21186	C8:6	1	GAPDH	650	42	5511.2	65101.7	100	11.1	326.3	105.7	123.712	Pamolidomide 10uM	0.294823	0.116997	0.801982	0.390307	0.673078	0.169401		Pamolidomide 10uM	0.294823	0.116997			0.673078	0.169401
Pamolidomide 10uM	GAPDH CST-21186	C8:7	1	GAPDH	648	43	10611.6	120023	100	10.6	637.6	100	228.079	Avadomide 0.1uM	1.27907	1.12301	1.5403	1.16452	1.33339	1.07681		Avadomide 0.1uM	1.27907	1.12301			1.33339	1.07681
Avadomide 0.1uM	GAPDH CST-21186	C8:8	1	GAPDH	655	43	3389.4	36808.3	100	10.2	243.9	105.8	69.9466	Avadomide 1uM	0.37003	0.211889	1.01501	0.628077	0.764297	0.234907		Avadomide 1uM	0.37003	0.211889			0.764297	0.234907
Avadomide 1uM	GAPDH CST-21186	C8:9	1	GAPDH	646	43	6312.4	73962.9	100	11	520.4	66.1	140.551	Avadomide 10uM	0.380229	0.0509255	1.04857	0.419122	0.701781	0		Avadomide 10uM	0.380229	0.0509255			0.701781	0
Avadomide 10uM	GAPDH CST-21186	C8:10	1	GAPDH	655	43	9459	99886.8	100	9.9	511	90.1	189.814	Idoxurindin 0.1uM	0.983182	1.19643	1.29483	0.963814	1.00443	0.436376		Idoxurindin 0.1uM	0.983182	1.19643			1.00443	0.436376
Idoxurindin 0.1uM	GAPDH CST-21186	C8:11	1	GAPDH	651	42	3430	38644.7	100	10.6	292.7	74.9	73.4363	Idoxurindin 1uM	0.977266	0.825776	0.87579	0.763384	0.983959	2.18663		Idoxurindin 1uM	0.977266	0.825776			0.983959	2.18663
Idoxurindin 1uM	GAPDH CST-21186	C8:12	1	GAPDH	650	42	8432.6	88995	100	9.9	590.1	92.8	169.117
Sample	Primary	Cap	Peak	Name	Position	MW (kDa)	Height	Area	% Area	Width	S/N	Baseline	Normalized to GAPDH	Normalized to DMSO_1
Untreated	Hemoglobin Alpha ab109444	C7:2	1	alpha globin	513	18	1102.4	14712.3	100	12.5	44.5	133.7	0.374882	90.4073		0.374882
DMSO_1	Hemoglobin Alpha ab109444	C7:3	1	alpha globin	507	18	1313	21820.8	100	15.6	50.1	137.6	0.41466	100	1	0.41466
DMSO_2	Hemoglobin Alpha ab109444	C7:4	1	alpha globin	505	18	1155.5	17703.9	100	14.4	56.6	143.8	0.38043	91.745	0.91745	0.38043
Pamolidomide 0.1uM	Hemoglobin Alpha ab109444	C7:5	1	alpha globin	510	18	820.4	11863.6	100	13.6	41.6	129.7	0.2803	67.5977	0.675977	0.2803
Pamolidomide 1uM	Hemoglobin Alpha ab109444	C7:6	1	alpha globin	501	18	1174.4	17501.8	100	14	48.4	123.5	0.268838	64.8334	0.648334	0.268838
Pamolidomide 10uM	Hemoglobin Alpha ab109444	C7:7	1	alpha globin	500	18	770.8	14672.9	100	17.9	30.9	118.2	0.122251	29.4823	0.294823	0.122251
Avadomide 0.1uM	Hemoglobin Alpha ab109444	C7:8	1	alpha globin	503	18	1224	19522.4	100	15	50.2	131.7	0.53038	127.907	1.27907	0.53038
Avadomide 1uM	Hemoglobin Alpha ab109444	C7:9	1	alpha globin	500	18	856.9	11348.6	100	12.4	35.6	140.5	0.153436	37.003	0.37003	0.153436
Avadomide 10uM	Hemoglobin Alpha ab109444	C7:10	1	alpha globin	510	19	990.3	15748.7	100	14.9	40.1	124.4	0.157665	38.0229	0.380229	0.157665
Idoxurindin 0.1uM	Hemoglobin Alpha ab109444	C7:11	1	alpha globin	500	19	1012.4	15754.9	100	14.6	52.7	120	0.407686	98.3182	0.983182	0.407686
Idoxurindin 1uM	Hemoglobin Alpha ab109444	C7:12	1	alpha globin	499	18	2425.1	36063.7	100	14	94.4	133	0.405233	97.7266	0.977266	0.405233
Sample	Primary	Cap	Peak	Name	Position	MW (kDa)	Height	Area	% Area	Width	S/N	Baseline	Normalized to GAPDH	Normalized to DMSO_1	total
Untreated	Ikaros CST-14859S	C6:2	1	Ikaros (Lower)	737	61	3417.5	78610.6	35.2	21.6	121.1	102.1	2.00307	107.118	5.69007
DMSO_1	Ikaros CST-14859S	C6:3	1	Ikaros (Lower)	733	61	4119.7	98403.9	36.6	22.4	244.9	39.2	1.86996	100	5.11604	1
DMSO_2	Ikaros CST-14859S	C6:4	1	Ikaros (Lower)	727	61	3365.3	82187.5	34.4	22.9	139.3	76.7	1.76608	94.4447	5.13415	1.00354
Pamolidomide 0.1uM	Ikaros CST-14859S	C6:5	1	Ikaros (Lower)	730	61	3520.4	79697.5	37.7	21.3	206.4	63.2	1.88301	100.697	4.99075	0.97551
Pamolidomide 1uM	Ikaros CST-14859S	C6:6	1	Ikaros (Lower)	728	61	3482.6	71014.3	41.4	19.2	222.1	72.8	1.09082	58.3338	2.6346	0.514968
Pamolidomide 10uM	Ikaros CST-14859S	C6:7	1	Ikaros (Lower)	727	61	1352	30114.9	41.9	20.9	112.6	42.7	0.25091	13.4179	0.598562	0.116997
Avadomide 0.1uM	Ikaros CST-14859S	C6:8	1	Ikaros (Lower)	731	61	4003.2	89946.4	42.5	21.1	231	66.7	2.44364	130.679	5.74538	1.12301
Avadomide 1uM	Ikaros CST-14859S	C6:9	1	Ikaros (Lower)	727	61	1830.4	32686.7	40.8	16.8	138.4	60.4	0.441934	23.6333	1.08403	0.211889
Avadomide 10uM	Ikaros CST-14859S	C6:10	1	Ikaros (Lower)	733	61	714.8	17276.4	66.4	22.7	41.7	47.7	0.17296	9.24936	0.260537	0.0509255
Idoxurindin 0.1uM	Ikaros CST-14859S	C6:11	1	Ikaros (Lower)	725	61	3616.7	81174	34.3	21.1	186	55.6	2.10052	112.329	6.121	1.19643
Idoxurindin 1uM	Ikaros CST-14859S	C6:12	1	Ikaros (Lower)	728	61	5281.9	118978	31.6	21.2	423.2	45.4	1.3369	71.4934	4.2247	0.825776
Sample	Primary	Cap	Peak	Name	Position	MW (kDa)	Height	Area	% Area	Width	S/N	Baseline
Untreated	Ikaros CST-14859S	C6:2	2	Ikaros (Upper)	767	72	6839.5	144697	64.8	19.9	317.5	116.7	3.68701	113.583
DMSO_1	Ikaros CST-14859S	C6:3	2	Ikaros (Upper)	761	71	7335.9	170820	63.4	21.9	431.4	42.2	3.24607	100
DMSO_2	Ikaros CST-14859S	C6:4	2	Ikaros (Upper)	758	72	6853.4	156738	65.6	21.5	381.7	81.6	3.36807	103.758
Pamolidomide 0.1uM	Ikaros CST-14859S	C6:5	2	Ikaros (Upper)	758	72	6190.9	131534	62.3	20	336.6	65.1	3.10774	95.7384
Pamolidomide 1uM	Ikaros CST-14859S	C6:6	2	Ikaros (Upper)	756	73	4652.1	100502	58.6	20.3	310.9	73.5	1.54378	47.5583
Pamolidomide 10uM	Ikaros CST-14859S	C6:7	2	Ikaros (Upper)	756	72	1977	41726.1	58.1	19.8	206.9	42.1	0.347652	10.7099
Avadomide 0.1uM	Ikaros CST-14859S	C6:8	2	Ikaros (Upper)	759	73	5642.8	121531	57.5	20.2	334	68.9	3.30174	101.715
Avadomide 1uM	Ikaros CST-14859S	C6:9	2	Ikaros (Upper)	752	73	1791.2	47491.5	59.2	24.9	134.5	62.6	0.642099	19.7808
Avadomide 10uM	Ikaros CST-14859S	C6:10	2	Ikaros (Upper)	760	73	437.2	8747.8	33.6	18.8	29.4	50.5	0.0875771	2.69794
Idoxurindin 0.1uM	Ikaros CST-14859S	C6:11	2	Ikaros (Upper)	753	72	6747.8	155370	65.7	21.6	334.4	60.6	4.02048	123.857
Idoxurindin 1uM	Ikaros CST-14859S	C6:12	2	Ikaros (Upper)	756	73	10218.1	257000	68.4	23.6	826.5	44.4	2.8878	88.9629
Sample	Primary	Cap	Peak	Name	Position	MW (kDa)	Height	Area	% Area	Width	S/N	Baseline
Untreated	CRBN ab230411	C5:2	1	CRBN	719	58	10228.5	183607	100	16.9	58.4	2539.3	4.67847	131.686		4.67847
DMSO_1	CRBN ab230411	C5:3	1	CRBN	721	59	10294.3	186958	100	17.1	69	2440.4	3.55274	100	1	3.55274
DMSO_2	CRBN ab230411	C5:4	1	CRBN	718	58	9436.1	175026	100	17.4	63.9	2381.8	3.76104	105.863	1.05863	3.76104
Pamolidomide 0.1uM	CRBN ab230411	C5:5	1	CRBN	716	58	10785.1	193151	100	16.8	60.3	2485	4.56356	128.452	1.28452	4.56356
Pamolidomide 1uM	CRBN ab230411	C5:6	1	CRBN	715	59	13858.4	241563	100	16.4	84.7	2512.7	3.71055	104.442	1.04442	3.71055
Pamolidomide 10uM	CRBN ab230411	C5:7	1	CRBN	715	59	19023.4	341973	100	16.9	117.4	2602	2.84924	80.1982	0.801982	2.84924
Avadomide 0.1uM	CRBN ab230411	C5:8	1	CRBN	716	59	11539.3	201426	100	16.4	62.3	2422.4	5.47229	154.03	1.5403	5.47229
Avadomide 1uM	CRBN ab230411	C5:9	1	CRBN	715	58	15254.3	266716	100	16.4	101.4	2417.2	3.60608	101.501	1.01501	3.60608
Avadomide 10uM	CRBN ab230411	C5:10	1	CRBN	713	58	20643.5	372109	100	16.9	131.1	2448.4	3.7253	104.857	1.04857	3.7253
Idoxurindin 0.1uM	CRBN ab230411	C5:11	1	CRBN	712	59	10406.1	177773	100	16	71.1	2338.4	4.60019	129.483	1.29483	4.60019
Idoxurindin 1uM	CRBN ab230411	C5:12	1	CRBN	709	59	15369.4	276904	100	16.9	93.1	2573.8	3.11146	87.579	0.87579	3.11146
Sample	Primary	Cap	Peak	Name	Position	MW (kDa)	Height	Area	% Area	Width	S/N	Baseline
Untreated	ZBTB7A CST-50565	C4:2	1	ZBTB7A	758	77	1469.8	24921.3	100	15.9	209.4	32.6	0.635017	90.5802		0.635017
DMSO_1	ZBTB7A CST-50565	C4:3	1	ZBTB7A	757	76	2144.7	36891.9	100	16.2	248.5	30.8	0.701055	100	1	0.701055
DMSO_2	ZBTB7A CST-50565	C4:4	1	ZBTB7A	757	77	1532	27594.7	100	16.9	188.4	31.1	0.592968	84.5822	0.845822	0.592968
Pamolidomide 0.1uM	ZBTB7A CST-50565	C4:5	1	ZBTB7A	759	77	1417.1	26320.8	100	17.4	151	37.6	0.621879	88.7062	0.887062	0.621879
Pamolidomide 1uM	ZBTB7A CST-50565	C4:6	1	ZBTB7A	751	78	1908	33058.3	100	16.3	343.6	25.5	0.507795	72.4329	0.724329	0.507795
Pamolidomide 10uM	ZBTB7A CST-50565	C4:7	1	ZBTB7A	755	77	1635.4	32841.4	100	18.9	148.5	28.3	0.273627	39.0307	0.390307	0.273627
Avadomide 0.1uM	ZBTB7A CST-50565	C4:8	1	ZBTB7A	754	75	1639.6	30049.9	100	17.2	155.4	32.8	0.816389	116.452	1.16452	0.816389
Avadomide 1uM	ZBTB7A CST-50565	C4:9	1	ZBTB7A	757	78	1819.8	32567.1	100	16.8	210.2	29	0.440317	62.8077	0.628077	0.440317
Avadomide 10uM	ZBTB7A CST-50565	C4:10	1	ZBTB7A	756	81	1571.9	29349.5	100	17.5	178.7	28.4	0.293828	41.9122	0.419122	0.293828
Idoxurindin 0.1uM	ZBTB7A CST-50565	C4:11	1	ZBTB7A	753	77	1430.1	26111.7	100	17.2	156.3	23.4	0.675686	96.3814	0.963814	0.675686
Idoxurindin 1uM	ZBTB7A CST-50565	C4:12	1	ZBTB7A	752	78	2595.6	47627.8	100	17.2	305	40.8	0.535174	76.3384	0.763384	0.535174
Sample	Primary	Cap	Peak	Name	Position	MW (kDa)	Height	Area	% Area	Width	S/N	Baseline
Untreated	HRI 67674-1-Ig	C3:2	1	HRI	768	88	757.2	18182.6	100	22.6	10.2	647.9	46.3309	82.509			0.463309
DMSO_1	HRI 67674-1-Ig	C3:3	1	HRI	762	88	913.6	22037.1	100	22.7	15.5	683.6	56.1525	100	1		0.41877	1
DMSO_2	HRI 67674-1-Ig	C3:4	1	HRI	764	89	743.2	17268	100	21.8	10.5	690.1	44.0004	78.3588	0.783588		0.371063	0.886078
Pamolidomide 0.1uM	HRI 67674-1-Ig	C3:5	1	HRI	766	89	862.9	20542	100	22.4	10.8	663.7	52.3428	93.2155	0.932155		0.485344	1.15898
Pamolidomide 1uM	HRI 67674-1-Ig	C3:6	2	HRI	766	89	1166.3	26787.9	100	21.6	17.1	717.1	68.2579	121.558	1.21558		0.411478	0.982587
Pamolidomide 10uM	HRI 67674-1-Ig	C3:7	1	HRI	758	89	1462.5	33830.2	100	21.7	11.4	786.9	86.2024	153.515	1.53515		0.281865	0.673078
Avadomide 0.1uM	HRI 67674-1-Ig	C3:8	1	HRI	758	90	851.1	20553.2	100	22.7	7.2	724.2	52.3714	93.2664	0.932664		0.558385	1.33339
Avadomide 1uM	HRI 67674-1-Ig	C3:9	1	HRI	758	89	1104.1	23672.9	100	20.1	14.2	693.1	60.3207	107.423	1.07423		0.320065	0.764297
Avadomide 10uM	HRI 67674-1-Ig	C3:10	1	HRI	755	86	1336.6	29355.2	100	20.6	15.9	718	74.7997	133.208	1.33208		0.293885	0.701781
Idoxurindin 0.1uM	HRI 67674-1-Ig	C3:11	1	HRI	751	87	691.7	16255	100	22.1	9.5	710.7	41.4192	73.762	0.73762		0.420627	1.00443
Idoxurindin 1uM	HRI 67674-1-Ig	C3:12	1	HRI	757	89	1765.5	36670.6	100	19.5	28.4	829.1	93.4399	166.404	1.66404		0.412052	0.983959
Sample	Primary	Cap	Peak	Name	Position	MW (kDa)	Height	Area	% Area	Width	S/N	Baseline
Untreated	BCL11A ab19487	C2:2	1		811	126	2205.7	52722.4		22.5	115.9	85.9	134.341
DMSO_1	BCL11A ab19487	C2:3	1		809	125	3100.5	72938.8		22.1	111.4	119.5	138.605	1
DMSO_2	BCL11A ab19487	C2:4	1		812	126	2694	62232		21.7	97.5	97.4	133.727	0.964805
Pamolidomide 0.1uM	BCL11A ab19487	C2:5	1		809	128	1662.5	39346.5		22.2	74.6	100.9	92.9637	0.670708
Pamolidomide 1uM	BCL11A ab19487	C2:6	1		807	128	1929.8	44914.3		21.9	122.4	96.2	68.991	0.497752
Pamolidomide 10uM	BCL11A ab19487	C2:7	1		804	126	1102.5	28181.2		24	46.6	77.6	23.4799	0.169401
Avadomide 0.1uM	BCL11A ab19487	C2:8	1		804	128	2324.8	54937.1		22.2	81.3	85.9	149.252	1.07681
Avadomide 1uM	BCL11A ab19487	C2:9	1		805	127	1008.1	24081.8		22.4	37.4	70.5	32.5593	0.234907
														0
Idoxurindin 0.1uM	BCL11A ab19487	C2:11	1		810	127	2388.1	60415.6		23.8	106.2	84.7	60.4841	0.436376
Idoxurindin 1uM	BCL11A ab19487	C2:12	1		803	128	4777.7	117124		23	176.5	152.4	303.078	2.18663

## Sheet: dilution 
			Sample	Well Location	[Adjusted Stock]	Dilute to 0.1mg/mL	JP caculate	Diluent	JP caculate
			Untreated	A1	0.4	2.5	2.5	7.5	7.5		Final	dilution factor
			DMSO_1	H2	0.75	1.3	1.33333	8.7	8.66667	0.75523	0.75523	7.69231
			DMSO_2	H3	0.75	1.3	1.33333	8.7	8.66667		0.476878	7.69231			DMSO
			Pamolidomide 10uM	G6	0.2	5	5	5	5	0.203756	0.375	2			Pomalidomide	10		0.75523	0.203756	0.360292	0.552761	0.0999998	0.205138	0.575372	0.222504	0.606292
			Pamolidomide 1uM	G7	0.36	2.8	2.77778	7.2	7.22222	0.360292	0.1	3.57143				1
			Pamolidomide 0.1uM	G8	0.55	1.8	1.81818	8.2	8.18182	0.552761	0.18	5.55556				0.1
			Avadomide 10uM	H6	0.1	10	10	0	0	0.0999998	0.552761	1			Avadomide	10
			Avadomide 1uM	H7	0.2	5	5	5	5	0.205138	0.0999998	2				1
			Avadomide 0.1uM	H8	0.57	1.8	1.75439	8.2	8.24561	0.575372	0.205138	5.55556				0.1
			Idoxurindin 1uM	A2	0.22	4.5	4.54545	5.5	5.45455	0.222504	0.575372	2.22222			Idoxuridin	1
			Idoxurindin 0.1uM	A3	0.6	1.7	1.66667	8.3	8.33333	0.606292	0.222504	5.88235				0.1
											0.606292	5.88235
				GAPDH
			Untreated						dilution factor
			DMSO_1	100	1		DMSO_1	1	7.69231	7.69231
			DMSO_2	53.5683	0.535683		Pamolidomide 10 uM	1.94121	2	3.88242
			Pamolidomide 0.1uM	49.1664	0.491664		Pamolidomide 1uM	0.956712	3.57143	3.41683
			Pamolidomide 1uM	95.6712	0.956712		Pamolidomide 0.1uM	0.491664	5.55556	2.73147
			Pamolidomide 10uM	194.121	1.94121		Avadomide 10uM	3.06654	1	3.06654
			Avadomide 0.1uM	65.4724	0.654724		Avadomide 1uM	1.61304	2	3.22609
			Avadomide 1uM	161.304	1.61304		Avadomide 0.1uM	0.654724	5.55556	3.63735
			Avadomide 10uM	306.654	3.06654		Idoxurindin 1uM	1.31032	2.22222	2.91183
			Idoxurindin 0.1uM	87.1161	0.871161		Idoxurindin 0.1uM	0.871161	5.88235	5.12448
			Idoxurindin 1uM	131.032	1.31032

## Sheet: 041023-HbF
DMSO_1	Fetal Hb CST39386	C3:3	1	Fetal Hb	487	16	211.2	2402.7	100	10.7	17.2	61.6
Pamolidomide	Fetal Hb CST39386	C3:5	1	Fetal Hb	484	16	311	3568.1	100	10.8	37.4	51.8
Pamolidomide	Fetal Hb CST39386	C3:6	1	Fetal Hb	486	16	118	1840.3	100	14.6	13.6	46.4
Pamolidomide	Fetal Hb CST39386	C3:7	1	Fetal Hb	483	16	448.4	5107.7	100	10.7	41.2	55.4
Avadomide	Fetal Hb CST39386	C3:8	1	Fetal Hb	491	17	86.9	573.7	100	6.2	8.7	54.7
Avadomide	Fetal Hb CST39386	C3:9	1	Fetal Hb	485	16	23.2	217.7	100	8.8	3.3	51.7
Avadomide	Fetal Hb CST39386	C3:10	1	Fetal Hb	488	16	195.7	1941.8	100	9.3	17.4	57.3
Idoxurindin	Fetal Hb CST39386	C3:11	1	Fetal Hb	476	16	229.1	4468.5	100	18.3	22.6	53.3
Idoxurindin	Fetal Hb CST39386	C3:12	1	Fetal Hb	485	16	100.6	1228.8	100	11.5	9.1	56.4
DMSO_1	Fetal Hb ab137096_JP	C4:3	1	Fetal Hb	500	17	34019.7	647318	100	17.9	732.2	382.8
Pamolidomide	Fetal Hb ab137096_JP	C4:5	1	Fetal Hb	495	17	16418.8	241110	100	13.8	396.5	376.3
Pamolidomide	Fetal Hb ab137096_JP	C4:6	1	Fetal Hb	494	17	27989.2	430421	100	14.4	637.3	335.7
Pamolidomide	Fetal Hb ab137096_JP	C4:7	1	Fetal Hb	494	16	32872.5	525320	100	15	711.2	421
Avadomide	Fetal Hb ab137096_JP	C4:8	1	Fetal Hb	494	16	10731.4	151667	100	13.3	252.3	361.4
Avadomide	Fetal Hb ab137096_JP	C4:9	1	Fetal Hb	494	17	17368.5	234708	100	12.7	497.6	336.9
Avadomide	Fetal Hb ab137096_JP	C4:10	1	Fetal Hb	490	17	37894.4	614319	100	15.2	698.7	363
Idoxurindin	Fetal Hb ab137096_JP	C4:11	1	Fetal Hb	485	16	30472.9	514977	100	15.9	653.2	387.9
Idoxurindin	Fetal Hb ab137096_JP	C4:12	1	Fetal Hb	493	17	38928.8	628660	100	15.2	843.3	386.7

## Sheet: 041023_GAPDH
Sample	Primary	Cap	Peak	Name	Position	MW (kDa)	Height	Area	% Area	Width	S/N	Baseline
DMSO_1	GAPDH	C2:3	1	GAPDH	643	42	20435.1	220050	100	10.1	2842.7	32.7
Pamolidomide	GAPDH	C2:5	1	GAPDH	643	42	6360.4	67615.8	100	10	1223.5	32.8
Pamolidomide	GAPDH	C2:6	1	GAPDH	639	42	10390.2	108656	100	9.8	1381.6	25.5
Pamolidomide	GAPDH	C2:7	1	GAPDH	637	42	14531.5	170555	100	11	1723.8	36.7
Avadomide	GAPDH	C2:8	1	GAPDH	644	42	2787.7	28349.2	100	9.6	507.2	32.3
Avadomide	GAPDH	C2:9	1	GAPDH	641	42	5643.2	61630.6	100	10.3	927.1	36.1
Avadomide	GAPDH	C2:10	1	GAPDH	637	42	15985.7	165236	100	9.7	2498.8	34.6
Idoxurindin	GAPDH	C2:11	1	GAPDH	641	43	5990.4	65052.3	100	10.2	871.4	28.7
Idoxurindin	GAPDH	C2:12	1	GAPDH	637	42	17320.3	190081	100	10.3	2291.7	39
				220050	67615.8	108656	170555	28349.2	61630.6	165236	65052.3	190081
				1	0.307274	0.493778	0.775073	0.12883	0.280075	0.750899	0.295624	0.863808
